# Supplementary material for: High-density linkage map construction and mapping of seed trait QTLs in chickpea (Cicer arietinum L.) using Genotyping-by-Sequencing (GBS)
Source: Sci Rep. 2015 Dec 3;5:17512. doi: 10.1038/srep17512 (PMC4668357; doi:10.1038/srep17512)
Supplement: Supplementary Table S1 [file srep17512-s2.xls]

## Sheet: Sheet1
Table S1: List of SNPs with their flanking sequences
SNP ID	Flank sequenes
CaGSNP1	TGCGTCTGCTAACCGCTGCTAAAAAGCTAGTGACCGGTAATCCGATGCT[A/C]CCACCAGACTAGCCGGTATACTATTGAATTCAGTGAACTGAACCCGCTGC
CaGSNP2	ACAAGAGGGATGAAGAAACCACACTAAGTGATGAAGCAGCCATGCAAGC[A/C]CCAGCAAGCCATGGAGGCAACCTGATTCCAAAAAAAGGGTACAAAACACC
CaGSNP3	CTCCTCCACCACCTCCACCACCACCTCAACAAACCTCATCATCTTCAAT[A/C]CCTCCTCCTCCTCTTCCTCCTCCAAGAAATGTGAACAACTCTGCTGCTAT
CaGSNP4	CAGCTGCAACGCATTTCACTTTAACAAACCCATCAGGATTCATCGCATT[A/C]CCTCCGATAGCATCGGGCTTCAAAAATGCCGCAGCTTCCCAAGATAAATA
CaGSNP5	TGCAGCCCCGTGACAAAATTTCTCAGCCAAATGCCCTGGTCTGATGCCT[A/C]TTGAATTGCTACGAATTCTGCTGCCATGGTTGATGAAGCAGTAAGACCTT
CaGSNP6	AACCACAATTGTAGCTACTATTGTGGTCTTTGATGTCCTGAACAACATC[A/C]CCGCCACTGCCATAACTGCTACTGTCACTGCTGCTATGGCAATTTCGGTT
CaGSNP7	TGAATAAAAAAGAATAATCATAAACCAGAGCTTACGGTCTATCAGTTAC[A/C]ACAAGACTATCTGATTCATCCTCTTGGTCTCAATGGATATGAAATTTTTA
CaGSNP8	GCTGGAAATGCGCCAGGTACACCAAATGGAAGATCATACGTTATCCGAA[A/C]CCAACCTGCCAATGACAAAACTCAGGTATACCTACAACGGCTGCTTAAGA
CaGSNP9	CAAACATTTGTAAGTCTCATCTGGCAGCCATCTTGATATCTGAATAATA[A/C]TTAAATTCTTATATGCAGGTTTTGAGTCGCAAACTGTACCTTCCAGCCAA
CaGSNP10	CAATCACGGTCACAATGCGATGCTTTCAGACTGCAGAGACATCAAAAAC[A/C]TTGATGCTGCGGTCCAAATTGCGGCTGTGTACCAGTACCACCCAGAATGT
CaGSNP11	AATTCTTCTTTATCTTTTAATTGAACTCGTTATTCTGTTCATGATTCTA[A/C]CTTCTTTGTTGAGTATAAATAAATTAAAACCTTCCAAACTTCTATATCAA
CaGSNP12	CAGTAACATAACACCTGTAATAGCTGAAGCTGCAAAGTTGTTCTATGTA[A/C]AGTATCTAAATTTAGTAAATTAAATAATGTGGAGAGAATATAATGTATTC
CaGSNP13	TTAATGATGAGCCCATCTCTAAGTTTGATGGACATGCTCACTGATCTTA[A/C]AATTGATAATGTATGTGATGGTGTGGAGTCCTTCCCCAATAAGGATTGTG
CaGSNP14	CTTTTGCAGCTCAAGTACTAGCTTGGCCTGGTCTGTTCCTGTTTCAATT[A/C]CTGGAAATAGATCCTCATTTGCATCATTTGCCTGCATCCATGTCTAACAG
CaGSNP15	TTGATGAAGTTTTGAATTGGGCTTCAGAGATGCAACCACCAAGTGCAAA[A/C]CCTTCAAAGAATTGGTGGAAGGATAATGCTGCAATTAAGGGTCTCATTGT
CaGSNP16	GGGTCGGTGTAGGAACCGAATAACTCCTCGACGATGAAGACGAAGAAGA[A/C]GAAGAAGAAGAAGAAGAAGAAGAAAAAGATCTTCCACCCATTCTACCACC
CaGSNP17	AATAACATTAGTTAAAAATTTAAAAATAAAATATTTAAATCTTATCTCG[A/C]TACAAATCCCGATATTATTAAGTCGATCCTTTCTGTCAAATTCTATTCTG
CaGSNP18	ATACTGTACAGCTGCAGCATGTCATTCTAAACCACATATTCATCACGGG[A/C]AATTATATTCAAAAACAGAATTCTAAACACACAGAAAAGCTATATAACAC
CaGSNP19	CACTCCCACCGGCGACATCGCCGGCGAAGGCTACCTCTACGCTCAAGGT[A/C]CCATTCCCGCCGAAGTTCAGGCCGTGACCTCCGCCGGCGAGCGCTGCCGT
CaGSNP20	CTTGGTATGGGCTGCAACAGAAACAACAACAACGCAATCCCCTGAAGTA[A/C]CCGCCTTCACCTTAGCCTTATACCAAGCCGAATTCCCAGCCGCTGCTGAT
CaGSNP21	TACATGACCTTTTCTACCACATGGTTGGACGACACGATAGAAGTTCCAT[A/C]ATTCTTCCAATTAGAACTATCCCTTGTATATTCCTGCAGCAAATTTGTCA
CaGSNP22	TGAAAGGTCGAAAAGCGCAGCTCAATTTCCCCGACGAGGTGCACCGTTT[A/C]CCGTTGCTTCCTCCACCGTCTTCAGCAAGGGATATTCAGGCTGCAGCGGC
CaGSNP23	GAAACTCCGCCATTCTTAATTTTCCTCACCTTGCTTCTTCTCTTCCGAA[A/C]CCCGCTTCTTTGACACCTCGCGACGTTCAAGCCGCAGCGGCTAAAGCAGC
CaGSNP24	ACCCTGATTAACAAGCAGCATACTAATTACTATACTCCTGGGAAAAACC[A/C]CAGATGGTTTTGATGCACCATGGAGTAAATCTGATATGAAGAGTAAACCT
CaGSNP25	CTAAGTTGTGTTCTATTATGTTTGATACTGCCATGTATTCTAAACCAAG[A/C]AATGTTTGCAGCACATAAAACATACTTTAATGTGACAATATACCTGTGTT
CaGSNP26	TTAAAGATCTTTGCAGCTTCAACTCTTTCCTCTTTCAATCCACTAAGGA[A/C]CCTAGCATCCAAAGAAGCTTCGATGGTGGGAGCCGCAACTGATAATTCGG
CaGSNP27	TCAGAACGACATTAGATCGCGACCCAGACTCTCCAGATAGTCCTTCACC[A/C]CCTGCACCAGACAGTCCGTCACCGTGACAAATGCAAATACCACCATACTG
CaGSNP28	TAGGAGCCATAGAGAAAGTGGTTTTATTGGAAGCACCACCACCACTAAC[A/C]CCACCAAGCCTCTCACAAGAGGGACACATGGTAAGTGTAGCAGCTGGCAT
CaGSNP29	CTCTGCACGGTATAGCAACTAACGGTCCCGGCGTTTCTTTTAACGGAAC[A/C]GTTAAATCCGCAACTGATTTTCCTCAAGTTATTGTTTCCGCTGCTTCGTT
CaGSNP30	CTGCATGGACATTTTATATGCCGAGGCACATGTTCGAATACGAGATACC[A/C]CTCTTCTCCTCTTATACAAACTACTCTACAAATATTTGAATCTCCACTTC
CaGSNP31	GTCCCCAAGCAGATGAAAATATTGAAGATAGCAGCACAATACTGGCTTC[A/C]AAAGCTACATTACATGATTCTTCTGCTGATATGGTGGAAGAAATTTCAAA
CaGSNP32	CTTGTTTGAGGCCCTATAGTTTTCCATATCATGCCCATTGTTAAGCTGG[A/C]CTTTGGCAGAAGCTATATTTTAGTGATGAAATAGCATGGTTGGACACACA
CaGSNP33	CAACAAGTAAGACAACACATACCATTGGAAAATCCAAAATTTTAGTCTC[A/C]CTTCATCAATTAAGAAGTACTACCTGAGGTGAGAAGTCTGCTCCAATCGC
CaGSNP34	TAAGTTGTAGCCTCCAACATTCCAAGGCAGCCACAATCCCTTAGAGTCT[A/C]AAGCTTGGTTGGATGAGATTAAAAAGGCATTTGAAGTAGTTCTTTGTACT
CaGSNP35	CAGCTTCAAATATAAACAAATTGTGGCTAGATATATTGCTACAATAAGC[A/C]TTTTTATTTTCCCTTTAACCTCCTCCTTTTATCATGTAAAATATTTTTGT
CaGSNP36	TAGGAAATAAAAAATTCATGCATTGCTTACAGAAGCAGCAAACATATTT[A/C]AATTCTATTAGTAACTCAGCTAGTATAACACATAGAGATAGTTTAATTTC
CaGSNP37	AAATATGATATTCAAAATTCAGGACAAGGCAGCTATGGAATTGCTAGGT[A/C]ATTAAATAAATACTAGAAGATTTTAGAAAATGATGCAAGATGTTAAAATA
CaGSNP38	CAAAGCCCCTTGCAGCATGGTTCAAGGGTAATCTTGTAATTTAGACTAT[A/C]GTATTTCATCACATTTTTGTACTTTCTATTTTGTGACTCTAAGCATTTTT
CaGSNP39	ATAGCCGTTACCTTTTGTGGCTGCAAAGGCCGCCACAAACTCCAAAAGG[A/C]CCGTTGCCATTTGTGGCCGCCCAGGCCGCCACAAACGCCCGCCTTTCTAA
CaGSNP40	AACGGATGGGGCCTTAACTCAAGGCACGGTGGTCTCCCGGGGTGAACGG[C/A]AGCTCTAATGGGAGCCTTAAACACTCCAGTTCCGCCTCCGCTGCCAATAA
CaGSNP41	TGCACTCTAGTTTCTTATATAAAATCCACTATTTCTGTTTATAGATACA[A/C]AAACTTTTCCATTTCTTGATGAGAACATGTCTAGCATGAATACAAGTTGC
CaGSNP42	TTCCCAGCTGGTGAGCCTGTTGGTGTCTTAGCTGCAACTTCCATGTCAA[A/C]CCCTGCCTATAAAGCCGTCCTTGATGCTAGTCCTAGCAGCAATTCTTCCT
CaGSNP43	CAAATTCCTGTTTGACCATGCTGCATATACAAGGTGTTGAATCCATCCC[A/C]CTCCCAAAAACTGCCACCATCAGCCATAATCAACAAACAGAATCCATCTA
CaGSNP44	AATTGCAGTTGTGGACCATAATTTAGAACTATATGGACTCGATTACCGC[A/C]AAAAAAAATTACTTGGCCCTATTAACCTTGATATTTGAAAAAGTGCCAAT
CaGSNP45	AGTTGCACGCTGCAAAGAACGAAAGCGTTTCATGAAAGAGGCCGTTTCC[A/C]CCCGTAACGCCTTCGCCGCCGCTCACTCCGCCTACACCACCTCCCTCAAA
CaGSNP46	GGCCGTTTCCACCCGTAACGCCTTCGCCGCCGCTCACTCCGCCTACACC[A/C]CCTCCCTCAAAAACACCGGCGCTGCCCTCGGTGATTTCGCACACGGCGAA
CaGSNP47	CCCTAACATCCCCAAAACTTGTTCTTCATCAATCTCCATGGCAGCGAAA[A/C]TTCATCAAACCTATTTACCTTCATTCTCCGTTCCAACTTCAAAACCCAAA
CaGSNP48	CGGAAATTGCAGAGCTACTACGGTTTATACGGTGGAGCAGCAGCACAGT[A/C]CCCAGTTTACGGAAGTGGACCAGCTGGAGGGATGATGAGTGGTGCTGCAG
CaGSNP49	AATCTGCTTAAGTCCGCCCAGCAGCAATAACCACCACTGCTTCTGGCAC[A/C]CTCAATTCCCAACTGATCTAATCCTGCCACAAATGTATTGTACATTTTCT
CaGSNP50	CTACTTTGCTGCTTTCGCTCTTTTTTTTCTTCCATACTTACGCTGATGT[A/C]CCCTCACCGTTTCCCCGGCGGCCCCCGACCGCCAGCGCAGCCTCCTCCTC
CaGSNP51	GACGAGTTACCATCACAGGTAAAGCTGCAACTGCAACTATGATCCAGCT[A/C]ATATCAGGTTTAACATCAAACACAATCTCATTATTTATTTCAACACTTTG
CaGSNP52	GTCAACGACTACGTTTCTGCATGCCACATTTGCCAACAAAGTAAGTATC[A/C]AGCATCATCTCCGGAGGGGCTGCTCCAACCATTACCGATTCCGAATGCAA
CaGSNP53	GTGCGAGTTCAATCTCAGATTCAATCTCGAAGAATCCAGATGTTGGAAA[A/C]CCAGGCACGGTATCAAGCCGAGTTCAAGAATGATAAGGATGCTGCAAGTA
CaGSNP54	ATAACCGGATTGAGGTTGATTGCCGTAAGCAGCTTGGGAGGTTGGGGGC[A/C]CCCCATAACCTGGCTGAGTAGCAGCTTGTGGTGGATAGTTGGAAGCATTT
CaGSNP55	TAGTGCACATGGGCTACAGCATAATCTTGCATCCCTAGTATGCCATCTG[A/C]TTTCTGGTGCGTGCAGCATGTGTTTTCCTAGATTAATTTCGTTCATGTTC
CaGSNP56	GAAAACGAGGGAGATTTCGGAGCCAACAGAAGACAAAAAAAAAAAGGTC[A/C]CGGAAAAAGTGGTAGAAGCAGCAAGAAAGGTAACTCAAACCTATTTAATA
CaGSNP57	GAGAGAGAGAGAGAGAGAGAGAGAGAGAGAGAGAGAGAGAGAGAGAGAG[A/C]GAGAGAGAGAGAGAG
CaGSNP58	GTCTCGTCAACTTCACCATCAACGGCGTCGTTTCCACTTCCACACCACC[A/C]CCGCTACCTGCCGCCGCCGGACTAGGAAACCGCGCATCAATAAACCTCAG
CaGSNP59	TAGTATATCTCAGTAGTACAGCAACCAATGCTGCAAAGTAAAATTGAAC[A/C]CACCTCGCGAGCCTTTACGGTTTCAAAATCATCATACAGTGCTGCATCAA
CaGSNP60	CCTTCTTTTTCAGTCTTTCAATTTTTCTGTCTTCATACAATCATCTGTC[A/C]CTGTCAACTCCGCCTGCCTTTCTAGCAACCAGCCACAACGCTACAGCTGC
CaGSNP61	CATACATAAGAATGTTCAAAGCTGCACCCATAATACCCACAGCACCACT[A/C]CGAGCCTCTCCTTGTAATGCTAATTGAGTTGCAACTACTGCTGCTGCAAA
CaGSNP62	GAGAATGGAGCACTATAGCCTAAGTCCTTGGTGCTGCTAATTGAGTCAA[A/C]CCTTGCATGTCCCTGACTACCGAAGCCAAAATCTTTGCTGCTACTCATGG
CaGSNP63	TGTTCGGATTTGGTGATTTGAATTGGTGGCATTCATTGACCGCTTTTGC[A/C]CTTTTTTTTTATTGCTAGCTGCATTAACATGTTTGTTTCCAGTTCATTTA
CaGSNP64	ACAGAAGCCGATGGGTATCAACCTCATCTAATTGCTCCAGAACAAGGAT[A/C]CCGCCGCCTCATTGAATCTTCTCTGACTAGTATCAGGGGCCCTGCCGAGG
CaGSNP65	TAGCTTTGTCTGGCGTAGGACAACTATACAGGACCAGCATGTTGTTACC[A/C]CCAAAAGGAGCCACAGTGCTACCCCGCCATTTTCTTTTCTGTGGAGGCTT
CaGSNP66	AGAATTGTCAAATAGCAGCAACACAAAGCTATTGCATAGCGGAATTTTA[A/C]TAAAATGTTATTATATAGAGCTATAGCATAGCC
CaGSNP67	CAAGCGAAGTGAGTGAACTTAGAACTTGCAGCACACGTAGAATGGCAGC[A/C]CCAGCCATAGAACCAGCACTCAAGCCAAGCATATTTGTTTGCTGCAGGGT
CaGSNP68	ATTTTCCCCGTTCCAGATTTTTTGTTGCTGCAAGTTTGGCAGCTTTATT[A/C]CCCTCCAGCCTTTGTAGTTTGACAGCCCTATTAACCTCCAATTTTTGAGG
CaGSNP69	CGCCTCCGGCGCGATCGTCTCTACCCCTTTCTTTTCTCTGCGCCACCAA[A/C]TCTCTTCTTCTCCCCTGTTTTTTCTCACCCCTAGACTTCAGCATAGCTGC
CaGSNP70	TGTAAAAGTGAGGCTTAGGAGCCATAGAGAAAGTGGTTTTATTGGAAGC[A/C]CCACCACCACTAACACCACCAAGCCTCTCACAAGAGGGACACATGGTAAG
CaGSNP71	AACCCCGAAATATGGTTTGAATCTTGACAGCAGCAAATCTCTGGTGTCC[A/C]CCACCAAACATGCTGTCTCTGCCGTGGCTGGTTAACCTAACAACAGCCAC
CaGSNP72	TTAACAAAAGAGAAACTGATTAAATAACAAGAAATCACATATAGCAGCC[A/C]CCCTTAGCCATCCATAGCAACATATATTGCCAATTGTGCCACATGACATT
CaGSNP73	CAAATTTTCTTCCTCAATTATATGATTTTCTTTCTCCGCCGCAGCAACC[A/C]CTACGTCATCGTTTACAGCCACAACCGCCGCCTCCTCAACGTTATTGTTA
CaGSNP74	ATGCGTTTTTCAAGTGACTTTTTTTCTTTCAGACACAACTGTGCTTTAC[A/C]CCAGCTGTCACTATTCTGTCTTTTTTTTTTTTACTGTTACAGCTGTGTCA
CaGSNP75	CAAGTGACTTTTTTTCTTTCAGACACAACTGTGCTTTACACCAGCTGTC[A/C]CTATTCTGTCTTTTTTTTTTTTACTGTTACAGCTGTGTCAACAACAGCTG
CaGSNP76	CCTCGTGGGCTGCTCCCATCAACAACCTTGCACTCCTCCACCAGTACTC[A/C]GCATCCCCCAACAGCATATAAGTGGCATAGCTGACCTTCACTCCCGCCTG
CaGSNP77	GCAAGCGTCACCTCGCCGCCGACTCCCGATTCAGTTACCGATTATTTCT[A/C]CCCGCCGTCGGTCTCCGCCGCCGCTGCCACATCAGCAACATGGTGCGTTC
CaGSNP78	GCTTTCATTGCCTTCTTCTATTTCTATATTATCCCTTTCAATTCTATAA[A/C]CCCGACCCGACCCATTTTCAATTTCAACAAACCTCTTTCCCTCTCTCTCC
CaGSNP79	CTGCGAAGAAGATTTGGAAGGCATTAGAAGAGACTTATTCTAAAGCTAA[A/C]GATGCTGCTCAAATATACGATGTGAAGGTGAAAATTGTGGCTGCTAAACA
CaGSNP80	TCCGGGTAACGGTGGGTCCCACACAACATCAACCCGCACTTACACTTAA[A/C]CCCCGTGAGCCCCACGCGCTTTCTACACGTCATACACCGATTCTGCTGCA
CaGSNP81	TTTATTCACGTACCGCCGCATTACTATTATTTTCTCACTCTACTTCCTT[A/C]CCTGCCACATTTGTCGCCCCATTTAACACCATATTATTCTATGGTTGCTG
CaGSNP82	ACAAGAGTTTCCATCTGATGCTGCATGATGTGGCAACTCTTCAGACACA[A/C]CTCCTGCCATATGTACTAGTCACACTTTTGGCTGGATTAATTCCGTATCA
CaGSNP83	GTCAATTCTTTGGCAGAGACTAAATGGAGCAGAGGATCTAGCTGCCAAT[A/C]CCCGTGGCCAAGTCATTGGTCACACGTGGATTCTGGAGTCAATTGCTGCA
CaGSNP84	ATCCAAACACGAACACACGCAGCGTGAATCCCTCACCTTCCCAATCCCA[A/C]CCCCTTCTTTTTTTTAACACCTTTTCTTCAAAAAAAGCAGAAACAAAAGC
CaGSNP85	TGGTAGGTCCATCCTACCACGAGCTAACATGTTTTCTGTCTCTACCAAC[A/C]CTCCTTCCATTATTGGATCGTTCAGCTCTTTCAAATGCTGCCCACATACA
CaGSNP86	AATCGTCCACCTCACAAGTGCAGACTGCAAGCTCCAACCAGTCCCCATC[A/C]CCTCCAGTTATGGTTGGCTCACCAACAACTTCCTCAATGTCCAAAAACAA
CaGSNP87	TTAGTGATTATTTTTTTGCCATATTAGAAGCTGCGATGTCATCACCCAT[A/C]CCTTGTACAGATCCTTCGGTGCGGGCAGATTATCATTCTCTGTTATCAGC
CaGSNP88	GCAATACAGTAGCATTTAGAACTGGCATTAAATGATCTTTTGCAGCATC[A/C]CCATCCTGCTTTTTTTTCAATTCAGCCACCTCATTTGGAATTTGCCAGCA
CaGSNP89	GGAGAGAGAGAGAGAGAGAGAGAGAGAGAGAGAGAGAGAGAGAGAGAGA[A/C]
CaGSNP90	TGCAGTTTGTTGGTATCTAAAGATTACTATTGACGATAACATAATACAA[A/C]CCCGAGTCTAGACCAGCTGAAAGCACTCCAGATGCTGCTGAATTAGCAAC
CaGSNP91	AATCAAGATGTAGCGACATCCGATGCCGTCAAGGTTTCCAGACAAGTTG[A/C]CCCTGCCGGTATGCTTGCTGCATTTTGCTCACAATCATGTTTGAACTATA
CaGSNP92	ACCTACTGGCCAAAAGTCATTAAGTTTAACAGGATCGCAGCCAGATGCT[A/C]CTGCATCTGGCACAACTACACCTGGCGGAAGTTCAAGTCAAGGAACCGAA
CaGSNP93	ATAGCCATTGCAGCATTCATTGGGATAGATTAAGCTTTGTGGGAACTGT[A/C]GCACCCGCCGCTAAATTACAAATTGGGCTCCAAAACTTTGAAAGTGGACA
CaGSNP94	AAGAAGCTGCAGCAGTCCGACGTCAACGCAAGCGCCGCCTTCGTATCGA[A/C]CCTCCCTTAAACGCAATCCGTCCTCCTCCGCAGCAACATCATTCACGCGA
CaGSNP95	AATGTTGTCGCTCCTGTAGCTGCTCTGGAGTCTGGTTTTGAGAAAATAC[A/C]CCATTTGGCTAGCCACTGGTGCAGACTTCATCCCATTTTGTTGCTGCTCT
CaGSNP96	CTCCAGCTTCCCTGAGGGTTCTGATTTTGTCTTGAGCAGTACCCTTACC[A/C]CCCGACACGATAGCTGCACAAGCAAATCAAGGTTGCGCAATTAACATCAT
CaGSNP97	CTTTATAGCATAGGCAATGAATTCCTAAGATGGATGTGAATGTGATGAA[A/C]AAAAGAAGGTCGGTCACCTTTGTTCTAGGAGCTAAGCGAGCCATTAATGC
CaGSNP98	CATTTGTACTATTTTCTAGCAAAATAAAAATGAATAAAATAAAAACTGT[A/C]AAAAAAAAAAAAAAAGACTAGTGAATACCTGGTTTTGAACCTCCAACATT
CaGSNP99	CAAAATCACAACGTTGTCATTTTGTGAGGGTTTAGGCAGCCACAAAGTC[A/C]AGCTAAAATTTTAGTCTTTTGTGAGGGCTTTTTCAGCCACAAATTCAACC
CaGSNP100	CCATCGGAAGCTATTGCAGCTGTATGCTCCCGACCGCAGGCAATATCCA[A/C]CCAGCGCGTATTGAGACCAGCCGGACATCCAAACAGCTGAGGAGGCAGCT
CaGSNP101	GTTTTAGAACAATGGCAGACAACTAGCAAAGAATAGGTAAACAATAATG[A/C]AAAATTGGCCATCAAATATGGTGCTGCCAGGCACTTTCAGTTTTTGATAA
CaGSNP102	AATCGGCAGCATTTACCTTATCACCATCCTCCACAACCTTCACAAAAAC[A/C]CCAGCACGCCGCAACTCCGAAGCCAAACCAAACCCAACCCTAGGCGCAGC
CaGSNP103	CAATATATTTTAAATCTTCCATTTACCAGTAATAAGATCGCCACAAAAG[A/C]AATTATATTCTAAATTGCTGCATGCTCATAAAGGGTATAACATTACAAAT
CaGSNP104	GATGTCTGGGAATGAAAGCCAACAACTGCTGCTGCCGAAGACCTTCTTT[A/C]TGCGTGTAAATTTGGCACGTAAGAAGTTTCTGGTATTAAGAAAATATGTT
CaGSNP105	AGGGACTAAAAGTGCATTTAAGCCAAATTCGACTTGCTTAGAGAAAGGA[A/C]AAGATAATGAACAGAACCCTCAAATCCGACTTGCTTATGACATTGCTGCC
CaGSNP106	AGCATAATTTAAGCAAACATAACAATCGAAAGAAATTTGAATGTCAATA[A/C]TTTATTTTTTTACACAACTTTTTGCGATGTTGTAATAGACATATAGCTAA
CaGSNP107	AACATTATCATCAAAGATCAGCACATTGCTTGACTTGATGTCCTGGTGA[A/C]TAATATGGGGATCAGCTTTCTCATGCAAGTATTCAAGCCCTCTTGCATCC
CaGSNP108	TATATATATAATCCCTAATGCACACCTCTAACTTATATGAGTCAAATTA[A/C]CTGCTGGATTTTTTACAACATATGGTCCACCACTTTCAGCAGCCTTATGG
CaGSNP109	TAATACCAAAACTGCTGCCTGTGGTGGTTCTTCCCCTTCTTCTTTAGCC[A/C]CCTCTTTCCCTTGTTTCTTCTCCTCTTTTCTGACTTTCTTAAGTTTGGCT
CaGSNP110	AGCAATTGTCCTCTAACTCCAACTTCTGCTGCCTCAAATATCCATTTAG[A/C]TTCTCAAATGAATTGCACTCGTCTTCAGGATTTTCAATGGTAATTTGTAG
CaGSNP111	TTTGACCATGCTGCATATACAAGGTGTTGAATCCATCCCACTCCCAAAA[A/C]CTGCCACCATCAGCCATAATCAACAAACAGAATCCATCTAGAAGGCTGCT
CaGSNP112	TTTATGCTCTCAGCCTTTGCAGGAGTGATCTTCACACATTTCCCATGAT[A/C]CCACCTTTCACATATATCACAGCCAATCCAAAACTCATCTGCGTTGTAAT
CaGSNP113	CTCCACCTCCACTACCACCGTCGCCGCCGTACTGCTCAAACCTACATCC[A/C]TCACATCGCGTCGTTTCGTTTTCCCAATGTCCCAAGCCATTCTCCAATCA
CaGSNP114	GCCACAGCTGCTCTCAATTGAACGTAAAAACGATGTGGCAAAATAGTAA[A/C]TGGTGTACCACTGTCAATTGTGATAGTTTTTGTGGTAGCATTTGTTTTTC
CaGSNP115	TTGTTTCCCACGCTAAATGCTTCCAATGTTACGAAGTACAAGTCATTTA[A/C]TATACCATTGATTTTGACTAAGGGAGTTGAAACAACACCTTCACCAGAAA
CaGSNP116	TCTTACCTTGTCTAACTATATTTTAGGGGATTGTGGCAGCAGGTCTTAC[A/C]CAATACAGAGTTTACTCTACTGATGAAGTAATATTCTGAACCATTCTGGT
CaGSNP117	TATTGTCCCAACAATTAAAATATTACAAGAAATACCAAAGCAAGCTTAT[A/C]AAGATAGCTGGAAGAAAAAAGGCAGCATCAATTATTAAGGGTGCATTGTA
CaGSNP118	AATCTTGCATTCTTAGCTGATAGTAACTGTTAAAAGCATATGATATATT[A/C]CCCTTCTCGCCAATTCCATTACACGACCCACCATAGTTAAGTGTCGTGCA
CaGSNP119	GCCAATGTAAACCGCTTACCAGCTCTGGTTGAAGCCACAGATCCATATA[A/C]CTTTTGGGTTCCAGCCGATCCCTTGGCACCTCCCACAGTGCTGTTTACAG
CaGSNP120	CTATTATTAGCAGTTCTGAGTTTGCTGAAGTGTATGAACTTCACCGTGC[A/C]CGATTTAAACCTGGTCTTTATGTTGAAAATTGCATTGAACAAAGTAGTTC
CaGSNP121	GTTGCCAAATACCTAAGTCCTAACTTTTATAAGCTGCGCTGCTTCTAAT[A/C]CCCTCCTCTCCACACAACACCTCCATTCGCAACCTCGCCACTGCCACTGC
CaGSNP122	CAATAAGGATTGTGCGTTGCTGCCTCCCTCCCTTACCTCTCTAACGCTA[A/C]GCAATATGTCAAGTTTGCACACGTTGGACTGCACAGAGCTTCTCCATCTC
CaGSNP123	CCCTTACCTCTCTAACGCTACGCAATATGTCAAGTTTGCACACGTTGGA[A/C]TGCACAGAGCTTCTCCATCTCACGTCCCTCCAAAAATTAACAATTGAATA
CaGSNP124	ATATTTTGTGCTGAAAAGAGAAAGCAGCTTCAATATTACACTTTAGACG[A/C]TTCACTCTCAATCTTTTTCCATCGAATGTTGTTGCGGCTAAAATGTTGTT
CaGSNP125	TCGGTAATTCTACGTAGGGTTGGATTCTCCCCTAACGTATTGACCAAGA[A/C]CCGCCGGTACAGCTCGTCCTGCCTTTGGAGGTCCGGTATAAGTGGCTGCG
CaGSNP126	CTATCTTCATTTTGCGTTGCGTTCTGTTGTTAAGAAAGAAAAAAAAAAA[A/C]CCGTAAAGTAAATTAAAAAACAAAAAAAAAAAAAAAGGAAAAGGAGAAAG
CaGSNP127	TTAAAACATAAGATAGGAGGGGGTAGACAGAGGGAAATGATATACAAGG[A/C]AGAGAATGAATAGTATTCTTAACCACATCCATAATTTATATCAGGTATTG
CaGSNP128	GATTCCCTAAAGTACCTGTCAAAACACTCCCACCTAAATCAGCAGCTGC[A/C]CCCACCCTATTCCCTACCTCCATTTTCTTAGTATAAACCCGTCCACCAGC
CaGSNP129	CCCCTGCGGGGATGGAGCAAAAGAAGTTTTGAGAATTCAAGAGAAGGTC[A/C]CGGCGAGACGAGCCGTTTTTCATTAACGATAGGTGTCAAGTGGAAGTGCA
CaGSNP130	GTGAAGTTTTAGAAAGTCGTCACCCAATTTAGTCCTGGTACTCATCGGG[A/C]AGTATTTGTCTAAAAACTTCCTTTTAAACGATTCCTAGTTCACCTCCTCG
CaGSNP131	TGTATTCATCCACCGCCGTTGCCGCCATGGTTGTTCACGCAAAGGATGA[A/C]CCCTACCTAGCCGCGTCAATCCCTAAGCGCGTCCGTATATTCAGGAGAAG
CaGSNP132	CCGTGAAGTAAATCATCGCACCTATGGTCCATCCAATTGGGAGAGAATC[A/C]ATAGATTCCTTTTCGGGAGCGATTCATCCTTCCCGAATGCAGCATACAAC
CaGSNP133	GGAGTTTTATGAGTTTTAGAAGTCTCATTATGAGCTGCGGTGCTATAGC[A/C]CCGCAACAGCCACTATATTGGCCGCTATAAGCCTATAACAGCTGCTATGG
CaGSNP134	TTATGAGTTTTAGAAGTCTCATTATGAGCTGCGGTGCTATAGCACCGCA[A/C]CAGCCACTATATTGGCCGCTATAAGCCTATAACAGCTGCTATGGCCGCTA
CaGSNP135	AGCGCGCACCCGTGTGTGTGTTCCACAGCTTAATGCAATGATCACCCCC[A/C]CCTCCACCAGAAGCCAATAGATTTCCCTGAAAAGGACACCAAGCCAGTGC
CaGSNP136	TCTCCTTGAAGCTGCTTAAAGAATCTAACAGCATTTCTCTGTTCTTCTG[A/C]AAGTTGTGATGGCTGAACTTTGTTCATCAACAGAAGCAAACCAGTGGAAG
CaGSNP137	TGTAGAAATGAGAATTAGGAGCCATGGTGAAGGCAGTGATCTTATTCGG[A/C]CCACCCTCTTCGCCGAGCCTCTCGCAAGAGGGACACATGGAGAGGGTGGC
CaGSNP138	AGAAATGAGAATTAGGAGCCATGGTGAAGGCAGTGATCTTATTCGGACC[A/C]CCCTCTTCGCCGAGCCTCTCGCAAGAGGGACACATGGAGAGGGTGGCTGC
CaGSNP139	GGCCTGATTAGTAGTCAGACTGATGATCTACCCGTCTCCGAGGGGGTAG[A/C]CCTGCCGGCAACTCCTACGGCAAAAGAAAAGCGAACTCTTCCTTAAGCAG
CaGSNP140	CCCGGGTTCAATTCCCGTCGTTCGCCCGATAGCAATCGTATGTCCAATC[A/C]TTGTGGGTATAATGGTAGATGCTCGGGACCAAGCCCTCAATTTTAGACTT
CaGSNP141	ATTTTACATGGTATCGAGCAGGTTCATCCTAGGGCTGCTCTGCCTTTTC[A/C]AACTGTGCCATAACCCTTTTAAGTTTTTTTTTCCTCTTCAAAATTCTGTG
CaGSNP142	ACAAAGGAGGCCCAATACAGCTGGACGTTTCTGGCCGCTCAGGCCGTCA[A/C]AAATGGAATGGACCGTTAGCTTTTCTGGTGGCAAAGGCCGCCACAAATGG
CaGSNP143	AGCGCTATAGCATAGCGGAATTTGAACTAATCGCTATTGCTTTACAATA[A/C]GCTAACTAGTACAAAGTGTTGTCAAATAGCTCCTATTGCAGCGCTATAGC
CaGSNP144	GAAGGTGCTGCTAATATTGGCATACTGAAATTGTGGCTTGCTAAGTTAA[A/C]CCCTTTGGTTCATGACAAAAATACAAAGCTTAAAGAAGCAGCTATTACTT
CaGSNP145	AACCTTTTAATGCGCAGCATCATCAACTGCAGCAGCTTCAGCCATGCAG[A/C]GGCATACGAGTGCAGGTCTATAATGGAAACCTGGAAGCGGCATTGGCATT
CaGSNP146	AAGGATCCAATGAGCAGCATCGGTGCAACGCAGGCAGGAAGAATATAAC[A/C]AAAAGAGAGGACAGTGGAGAGAAGTTCCAGGAACTTAGCAGTGCAGCAGT
CaGSNP147	AAGTCAGACCCACTAGCATCAATGGCTACAGAAATTGGTTGATTTGCCA[A/C]AGCTTTTTGTAATGCTTGCTCATTGTTTGCAGGGACATCTTCATAACCAG
CaGSNP148	TCATGTAACAGATGGATGTGGAGAGTTCATGCCAAGTGGAGAACAAAAC[A/C]CTCCACAACATTTCATCTGTGCTGCTTGTCACTGCCATAGAAGTTTTCAC
CaGSNP149	ATGAATCCCCTTGTGATCCATAGTTGGGAGCTTGGCCCTCTTGTGCTGA[A/C]CCATAACTTGGTGCCGAGCCATAAGCTTGCTGCTGATCATATGATGGTGG
CaGSNP150	TCATCAAATTCAGAATTTTCTTCTCGTTAAGCTGCCCACGATTACTATC[A/C]AACAGTTCAGCAAGAGATATCTTGTTCTTAATTGCTTGATAGAAAGCCTG
CaGSNP151	ACTTGGATTTTTTATTCTGGTTTTTCCACTTCTCAGAAAATGCGTCAAA[A/C]CCGAACCCGCCGAATCCAAATGATGATAGACTAATAGTTGCTGCCTTTGC
CaGSNP152	TTTTTCTATTTCCTAATTAAATCGCCGATTCTTATAGCCGCGGCAGCGC[C/A]CCTTATTCCGCCGCCGTATATGGCCAAAGGTAGGAAATTAACAACCAGCC
CaGSNP153	GCAAAAAGTTCACCAGTTGTGAAACAAGATATTCACTGCTTGAACAAAC[A/C]TGTTGCGCATTGGCATGGGCTGCTCGTCGGTTGAGGCAATATGTGTTATG
CaGSNP154	TGAATGAAGCTATGTTAGTGCTTGAAGGTGATCCGCCAAAGGTTTCCTC[A/C]AATGGATGCTGCTTGCAAGGAAATTCTTTATTTGAATTCTAGAAACTTTG
CaGSNP155	GTCCATTGTAACACCATTTTGTCAGATTATCATCAGGAATTACAATAAT[A/C]CCTCGAGCAGCAACAACTGTTTCTAATGTGGAGGTATTTTATTTATTAAA
CaGSNP156	CAAAATCTTGAGCTGCTAAAAGTTTTGATTGTGTAAAGCGAGTTCCTTC[A/C]ACAAAAAGAGCCATCCAAAAAGGCACTGGGTTTTGTACTTGCTGCTTAAA
CaGSNP157	ACGTTGGACTGCACGGAGCTTTTCCACCTCACGTCCCTCCAAAAATTAG[A/C]AATTTTTAATTGTTACAAGCTGGAGAATATGGCGGGAGAAAGGCTGCCTG
CaGSNP158	TGCACGGAGCTTTTCCACCTCACGTCCCTCCAAAAATTAGAAATTTTTA[A/C]TTGTTACAAGCTGGAGAATATGGCGGGAGAAAGGCTGCCTGCTACTCTAA
CaGSNP159	GAGCTTTTCCACCTCACGTCCCTCCAAAAATTAGAAATTTTTAATTGTT[A/C]CAAGCTGGAGAATATGGCGGGAGAAAGGCTGCCTGCTACTCTAACAAAAC
CaGSNP160	GGCAGATGTACTGGACATACCTCAATGCCTGAAGGGTTTCCTTTTCTGG[A/C]CTCCCTGTATTCAATGAACGGCGAGCCATATCCAGCTGTGCAGCTTCATT
CaGSNP161	CCATGGTTTCCTTGTGAATTTGATGACAGCTCTTCTCAACAAGATCAAG[A/C]AGCTTCTCTAAGTTTGCTGCCCATGAATTAAGAATATCGTTGCTATCCTT
CaGSNP162	GTGGCGGGAAAATAGCAGAGAGCGCATTGATAGTTATAAGTGGCGGGAA[A/C]CACCGTGCCGTACACACCGGACGCCTCTGTCTCTGCCCTAGCAGTTTCCT
CaGSNP163	GAATACCAAAACTCTGATCAGCAGCAACAACCCCTTCTCTAATGTAAAA[A/C]CCTCCAAAAAGTGTCCACGAGGCCCAATCCAAATCAAGTTCAGCTGCCAC
CaGSNP164	AACTATACAGGACCAGCATGTTGTTACCACCAAAAGGAGCCACAGTGCT[A/C]CCCCGCCATTTTCTTTTCTGTGGAGGCTTTGGAGGGAGCTGCAAAGGTTT
CaGSNP165	ACCCTCAGCTTTCCAATGGGATACTGATATATATTTATGTTCTTCATTG[A/C]TAGGTGAGTGAACCAAAGTATGCCACCAGCCATGAGATCAAGCAGAGAAT
CaGSNP166	ATCAACCTAGTCCTTAAAGTTTTTGAAAAGGATGCAGCTCACATGGTCA[A/C]AGAAACAGCTTTGCACTCTGATAAAAGAGAAAAAGCAAGGACATGTCAAG
CaGSNP167	TCCTGTACTCATATCACATCCCATTATTGATAGAACAATGAAATCAAGA[A/C]AATTGCAGCTAGAACTAACAAGAAGCATGATCTCAAGTCAAATTTCAAGC
CaGSNP168	ATCCAATTAATTGCTGCTGTCATGAACCATTGCTTTCACTCTCCCTATT[A/C]CCCCTTTTGGCATCATCCATCTTCTTGCCCCACTCATGCAGCCTCAGGTG
CaGSNP169	AGCAGCAGAAATGGAACTGTCTTGGAACCCAAGCCAACTACTAAGACAT[A/C]CCAGTACGACAGTAGCTACCAGCCAGCACCTGAAAAAATAGCAGAGGCAC
CaGSNP170	TAAAGAACAAGCAGTATTGTATGCCAATTCAAAGCTGCTTGTTGCTTTA[A/C]CCCGAAATGAATCCAACCATCCTTGAACTTCAGATGATCTCCCTGCCATA
CaGSNP171	TTGTATGCCAATTCAAAGCTGCTTGTTGCTTTAACCCGAAATGAATCCA[A/C]CCATCCTTGAACTTCAGATGATCTCCCTGCCATAACTAAGGCAGCAACAG
CaGSNP172	GACCACCACTTCGCTGCCGGCGACGACACCTTTTCCGGATACGGCGGAT[A/C]CTCCAGCTTCTCCGGCGAAGATATCCCCGTAGATCACTCAACAGCAGCAG
CaGSNP173	GGCTTCATACAGTCATCCATCGCTGTCAACTCCGGCTGCCTTTCTAGCA[A/C]CCAGCCACGCCACTATGACTGCCACAAAAGTGCTGCCTTCGCTGTGCTTT
CaGSNP174	AGGCGAAGTAATGCGGCATTTGACATTGAGGACATGGTAACTCCGTAAC[A/C]CCCTGCGCCGCGTGAAAGTACGCGCGGCAACCGGTGCAGCGAGTCTTCAC
CaGSNP175	TATGTGGCCCGAGAATGCAGCAGCCTGTAATCCCTCCACTGTCAAGAGC[A/C]GGAGGTATTCACTGCTCTGTGAAGCCAGCCTCATGCGGTTCCTTCCTTTC
CaGSNP176	GCTGCCCCGTGTTCTCGTCGATGTAATCCTCTAAGATTCTGTTCAACTC[A/C]CCAGCCATGTTGTGGAAGATGTAGCAGATGCACTCCGGAACAAAACGCAG
CaGSNP177	TGATAACAAGATTTTGATTCTTAATTATTGATGGTGCAGAATTTTTAAA[A/C]CCCTCCGCCGATATACGATGTGCTTCAAAGACTCCAGCAGCAGCTACCAA
CaGSNP178	TAATCTAGATTTACAACCATCATTCATGGACCCGCAGCACCAAGAACTG[A/C]CCTCTCGTCCACCAAAACAACCACCAACAGCCTCTCCTCCGCCGCAGCAA
CaGSNP179	ACCCAAAATTCCATACCCATGGTTAGTGTTTAATGAAAAGGTTAAAGTG[A/C]ATACAGTATTCCTCAGGGATTCAACGGCCATATCTGATTCCATGCTGCTC
CaGSNP180	AAAAGTGAGGCTTAGGAGCCATAGAGAAAGTGGTTTTATTGGAAGCACC[A/C]CCACCACTAACACCACCAAGCCTCTCACAAGAGGGACACATGGTAAGTGT
CaGSNP181	TTCAGTAAATAAGAAAAGTTAAGAATAAAAGATACACACACACACACGC[A/C]CCGTAAGACATGCATGCAACTGCAGTATTGTAGATTTTGAAGTTGCCGCA
CaGSNP182	GAACACCAAGCTGAAAAAGAAACTGTCAGGCATGGGTATAGACCCTGTC[A/C]CCCACAAGCCATTCTCTCATTTAATGGCTGAAATTGCTACAACATTGGCA
CaGSNP183	TGCTCTTGAGCCGGGTAGTGATACGCCATTTGGCTAGCACCTAGTGCAA[A/C]TTCCATCACATTTTGTTGCAGCTCTTGAGTCAGGTAGTAAGAAGAATACG
CaGSNP184	TTAGAAGCTGCTTCAGCATCAAGTTTCTCTGCCTTTGCTGATCAACATT[A/C]CCTCTGCCAGTCCACGACAACTGCCCACCACCAATTGCAGCAGCAGCTTG
CaGSNP185	CACTCTTCATCATACTTCCACACCCTCCTCCACAGCCGCTGCCACAACC[C/A]CCCCCACAACCACCACTCTTCATCATACTTCCACAGCCACTGCCACAACC
CaGSNP186	AGTATTTCCCAATTCCCTCCTCTAGCAGCAGCATGAATAGCTCTATTCA[A/C]TATCTCCCTCTTGAAAACTCCACCAACTTCATCCAATTCAATAGCACAAT
CaGSNP187	AGGTCAAGCTGCATACCTAGCGTTGAGTTCTTCGACTTCTGACTTTGCA[A/C]TATCCTTCATATTCCCACTCTCAGTAGCGGCAGCATCAATGCAAGTTGGA
CaGSNP188	AAATTCCAATAGTTTCGTTGCCATTTGTGGCTGCCCAGGCCAGCCACAA[A/C]CGCCTGCCTTTCTGACCGTTTTGGCCGCCACAAAATCCATAGATCTGTTG
CaGSNP189	TTGAAACTGAATCCATGTTTCACTCCATGATAAATGATTTTTTTTTTTT[A/C]CCTTTCTAACCCTCTTTTGAGCATTTCTTCCCAGCCAAAAACAACTTCTC
CaGSNP190	CGCAGCTGATGCAGGGTCAGTCTCAGGTTGTGCTGTCAGCTTTTGCAAT[A/C]CTTCTTCTAAAGTGCCGCCTGCCTCAAAAGCAGCAACCACTGCAAATAAG
CaGSNP191	CAAATGCCGCCGGCAGCACCACCTTATTTTTCAGTCTTTCAATTTTGTC[A/C]CCGTCAACTCCGGCTGTCTTTCTAGCAACCAGCCACAACGCTACAGCTGC
CaGSNP192	GGCTATCCTCAACTCTGTCTACATCACATTTAGGGATAGGAATCTGGCT[A/C]AGGACAGATATCACATGTTCTAGAAATAACACTGACAGAACCAAGTGCTG
CaGSNP193	TCATACAGTCAGTCATCTGTTGCCGTCAACTTCGGCAGCCTTTCAAGAA[A/C]CCAGCCACAACGCTACAGCTTCCTCAAAAGCGCTGCCTTGACTGTGTATT
CaGSNP194	CTGTAGACTTGAGAGAATCTCATATAATACGCTCTAGAATGAACAAGAG[A/C]AAATTAGTTTTTGTTCTTCAAATAACACTGTCATAATATAGCTGAATCAT
CaGSNP195	TTGATAACAAAAACATAAATAAGTTTAAAACAGTTTTCTACAAATTTGT[A/C]CCTTGGAGATGTTTGAGACGAGCCACAAGAAGAGCAGCTAAATTTCACTT
CaGSNP196	CTAATTCAGGACCTATGCCGCAGTCTAATACAGAAGTGGCTGCTAACAC[A/C]CTACCTGCCACTCCTATGCCTTCGCAGTCAGCTGCTGCTTCTGTTTCTGC
CaGSNP197	ATTCAGGACCTATGCCGCAGTCTAATACAGAAGTGGCTGCTAACACACT[A/C]CCTGCCACTCCTATGCCTTCGCAGTCAGCTGCTGCTTCTGTTTCTGCACC
CaGSNP198	GTGACCCTTCTGAGGTTCTTCCCAATGGAGAACTTGATGCTGCTGAATC[A/C]CCTTCTCCGTCATCCAGTGTTGCATTAACAAAGGATGAACAGATGGATGC
CaGSNP199	AGGAAAGGGAAAGGTGAACAGCGTGTTTGCAAAGTGTTTGATGCCCCAA[A/C]CCTGCCAGAGGCTGAAGCAATATCCTTTACCAGACTTAGCAGCCTTAAAA
CaGSNP200	GAGCAAGGTCACGAACTCTCCAAACATGAGCAGCATCGTGTGAAGCATC[A/C]TTCCCTTTCATCGTTTTCTCAACCAAAGCCTCAGCAGCCTTTCTTACCTT
CaGSNP201	TTTCACAGCAGCTGAGGATTCAAACCCCAGAAACGTTTCTGTGCCACAA[A/C]CCCGAAGCAGGTCCCGATCAAATCTATACGCAGCCATGAGTGCCGGCGAG
CaGSNP202	AAACACGTTGCAGCTGGAAATGCGCCAGGTACACCAAATGGAAGATCAT[A/C]CGTTATCCGAAACCAACCTGCCAATGACAAAACTCAGGTATACCTACAAC
CaGSNP203	TTTCTCTGCTAACTTCTTCTTCCTTTCTGCAGCCAGCTTTGCTTTTGCG[A/C]TTTCCTCTTCTCTTTTCATCTCTTTCAACTTTGCAGGATCGATTGCAGGC
CaGSNP204	AAGAATTCGAGTTTTATTTATCCGACTCAGAATCAAAGCTTCTATTAAC[A/C]CCGTCAGAAGGTAACGAGCCGGCTCAAGCCGCAGCTTCAAAGCTCAACAT
CaGSNP205	CGCCTACATTTAGGCCTTTCGGTAATACTGCTGTCCTCACTGCTGCTGC[A/C]CCTCTTCCTCCTCTAGGACCTCGACAGTCCGATGTTGGTAGTGCTCCACC
CaGSNP206	GCAGCAAGAGATCTTCATCTTCACCATCAACAACAACAGCAACAACAAC[A/C]CCTTCAATTCCACACTTTACAGCAACAAGATCACGATGAACAGAGCGGAA
CaGSNP207	TCTTGCATTCCCATCTTATTCCTTATAGCAGCATCTTTTGCTATTTTCC[A/C]CCTTTCTCGAGCTTGTACAGTTTCTCTTACCTGCCTTGCTGCAGCTTCCC
CaGSNP208	CACCTCAGTGGAAGAATTCAGCAAGGGCAACCAACACTTCTCTGTCACC[A/C]CCTCCAACTATGGCTTCAACATCGTCATCATCGATTAAAAATCCTCCACA
CaGSNP209	CAGTCCAAAGAAAAAGTCACACCAATTGCAGATCTATATAGGCAGCATG[A/C]CCTTCTGTTTGTAAGAGCTTGATTATGCAACTCAAGCCTGTGACCTCCGG
CaGSNP210	CAGTGCAGCCAGTTAATCAGGATCCGTTTGCCGCGTCGTTGAACATTCC[A/C]CCCCCTTCCTATGTGCAAATGGCCGAAATGGAGAAGAAGCAGCAATTGCT
CaGSNP211	GGATTGAACAAGATAGTTCCGATGAAGAAGATTCACCTGCTTCTGTTGT[A/C]CCTACCACTCTTCGTACAGTACAACGTCGCTCACAGAGAGCAAGCAAAAC
CaGSNP212	TCTCCACAAAACGATATATCAGATTGCAGCTCTCATTGCTCCCCTTGCC[A/C]CCTCCCGTTTCATCTCGGCAGCCTTACCACTGCCGCGGAAGTACATGTAT
CaGSNP213	GTGGGCCCCATCTCCATCTCTTCCCATGGAGGCGCTGCAGAATCTAACT[A/C]CCTCTCCGCCGCGCCGCCCACCCTTCCTCGTCGTCGGAGACATCCCCTCA
CaGSNP214	CTCAACGGGATCTTGAAAAGAGGGGAAGAGAGATCCGTGCTGCAGAGTC[A/C]AGAGGGTTGGAAGACTTCCGTCGTTACAATCCTCCTAAGTTCAAGGGGGA
CaGSNP215	GTTGAGAATACCATGTAAAAGATGTTATGCTTATTGCTAAAGGAAACAC[C/A]AAACAAAAAAGATAAGCTGCGACTTTATGTGGTTAAGTAAGGAAAATTTT
CaGSNP216	AGAACACAACAAGTTGATAAAAAGTTAAGTGAAGTGAACCATCTTTCAA[A/C]GCACAACATAGAAATTCAAATTCAGAAAGAAAAACAAAAAAAAAAATAAA
CaGSNP217	GAATTTTTCTTTGACGTTCCTGGTGAGCGATCCTAGTTGAATGATTACT[C/A]CATTGGTTGAACTCATTCATGGATATAGAATTTAACTTCCTTGCATACAT
CaGSNP218	AAGGCTACAGATTTGAAGAAGGTTCAATTCGTTTTCCTTACCTGAAGTT[C/A]TATTGGTGTACTTAGTATCTTTATAATTATTAGTACTTACATTGATGATA
CaGSNP219	AAAAGTTTTACCTATAGCTGTTCTAATGATATCTAGTTTGGTGCATACT[C/A]TGCTGCTTATTAATATTACATGGCAATTAGTATAGAAACAAATGCTTGTA
CaGSNP220	TTCACAAATGCAAACTTGTGGTCCTTTCGCAGCTGTGGTCGTACAAAAT[C/A]ATAAAAAAAGTTGCTAGAGCTAGTCCAAGGCTCCGAAAGGCTGCATCCAA
CaGSNP221	ATCAGATAGGTTGGATACAAATGGCAATGACAATGGCAATAATCTTAAC[C/A]AGAAGCAACATCATAATGGTCAGAGGCATCAGCATCAGTTGCAGCAGCAA
CaGSNP222	ACATTGAAGCAGCATCCAAATGGGGTATATATTATTAGTACCTGACAAT[C/A]CCCACCCGAGGGGTATAAAAACAGACAAAATAGAATTAAAAATATTCACT
CaGSNP223	GTTGAAGGGAAAGTGATTAGTTCTAAAGCAATGTCATGAACTTTAACTA[C/A]TGAAATTTGAGTAGCATACCATCAATAAATTGCAATGCTGCCTTCTGAAC
CaGSNP224	TGATGCCAAATTATTTAATATTTTTCTGGGATATAAATCTTTCATGCAA[C/A]TTTTAAATTTCATTAGACTGCAGGTGCCATAGGGGGCATTGCTGCATCTT
CaGSNP225	TATTTGTTCTCTGTCGTGATTGGTGTGCTGGGATCAAGGCTTTACCTTC[C/A]GAAGAACTTAGTCATGCAATCAGAAACTTTTTGTCTGATCTTCACTGTCT
CaGSNP226	GGTGTGTTTGTGTCATTGGATTAACATTTAGGTCATTTTCGTCCTCCCT[C/A]GGCTTATCCTTGTCCAATTAGGGTTTTTAACCGATCTTGTGCAGCCAATA
CaGSNP227	CAAAGAGGCTAGCTGCTGGAAGAAAGAGGCAGATGAACAAAAGGGTGAT[C/A]AAAAATCCAATTTCGTGGAGCATGAGCAAAAATTGTTCTTAGCACAAAGT
CaGSNP228	GCCGCACCCAACCCGTAAATGACCACGCGCAAGTCAGCGCTTCTCGCAA[C/A]CCCGCCACTGTTTGGTGGCTGCGCCACCGTAATCGGCGGAGACTGAGCAC
CaGSNP229	CCATGTAATTAAAAGTGGAAAAATAAAATACACCAAATCAAGAATCATT[C/A]CTTAATCTTATGGAGCCACTAATATGTAACAACAGCTCCAAGCTGCAGCC
CaGSNP230	CTATCAAAATAAGAACTTCAGCATTGTTCAGATACAAAAGGTTTCTCTT[C/A]TTCCATGTGATGCTGCATTTTGGTGTCGTCATTTTTGCATCGCCATACAT
CaGSNP231	CGGTAAACCTGAAAAAGCAGCATCCTTTTTGAGTTAATGCTGATGAAAA[C/A]TTGTCTTCCAAATGATACTACATTCCATTACCTCATAAATGGTTTAACAA
CaGSNP232	AGCTTTATTCATGCTTATGATGCGTGAATCGCCGTTGCTGCCCATATTC[C/A]TTTTTACTTGTATGTCAAGACACGACCCATATTTAGCAAGGCATGGCTGA
CaGSNP233	CAACCACAAAATCACCCCTTTATAAGATGAAAGGCTGCCACAAAGGCAA[A/C]CCATTTGTGACCGCCCAAGCCGCCACAAAAACACTGAACCGTTACACTTT
CaGSNP234	GCTTTGTCTGGCGTAGGACAACTATACAGGACCAGCATGTTGTTACCAC[C/A]AAAAGGAGCCACAGTGCTACCCCGCCATTTTCTTTTCTGTGGAGGCTTTG
CaGSNP235	GTTTTTGAAAAGGATGCAGCTCACATGGTCAAAGAAACAGCTTTGCACT[C/A]TGATAAAAGAGAAAAAGCAAGGACATGTCAAGATCAAAGTTGTGTTGCGC
CaGSNP236	CTAAAGTATTTGAAACTGGGCAAGTGTGTCCATGCGTGGGCGTTGAAAA[A/C]TAATCGGAGTTCAAATCAATTCATTAGCAGCGGCATCGTAGACTTGTACT
CaGSNP237	TAGCATCACCACCACAATGATCACACCCTGAAACAATTTTCGCACAATA[A/C]AAGGCTGAGCAGCGAGCCATATGAGATAAAAACATAAACCATTATAAATA
CaGSNP238	TTCAACTAAAGTATATTTTTGTTATACATTTCCTAAATAGTACAGTTAT[A/C]TCTTCCTTCTATTTCATACGCATGGCAGCGAAGTTGTCATGCAATAGTTC
CaGSNP239	CGTTTCAGGCTTTGAAAACAGTCATGGTTGATCTTCCCTTGTTGGCTGC[C/A]CCTGATTTCACCAAGGTCTTTGTAGTTGAAACCGATGCTTCTAGTAAGGG
CaGSNP240	CATCTTGAGGATAATATCTAAAAGAATCAGTCAAGGCTTACCCTTTTCC[C/A]ATGATTTAAGCATGCTTTCAACGTAGCTTGTACATACAAGTGGCATGTGC
CaGSNP241	AGTTGTGAAACAAGATATTCATTGCTTGAACGAACATGTTGCGCATTGG[C/A]ATGGGCTGCTCGTCGGTTGAGGCAATACATGTTATGTCATACAACTTGGT
CaGSNP242	ACCAAGAAAATTTCAAAATCTCTGGTCCTGTCCCTCCCTCCCTCCAAAC[C/A]AAAAAAAAAATAGAGTAAAAAGATCAAAGTGAAGTGTGAATGAACTCACC
CaGSNP243	TACTAAGAAATAAAGAAGTGATGTTGAATGAACAAAGATCAATCTTGTT[C/A]TTCACACTCTTCTCAATTCATCTCCTTCAATCAACAACCTCAAATCCAAT
CaGSNP244	CTACTTGATGATGGTTTTATAGGGAAACCATGCTGCCAAGGAGGAATGA[C/A]ATTCCGAGAACCAATGCCAGTAGGGATGATCGAATGGCGGAGGCTATGAA
CaGSNP245	CACAGAAAAAGCTGGCCTTCTCTGAGAATTAGCCTCGATCAAGGCTGCT[A/C]CCCTAATCTGCCACACAGCGGCATTTTACGTAGCGCCAGACAACCGTGGC
CaGSNP246	TCCTTTCACCAAGAGCCTGTCGCAGCACAGTTTCAGTTTGGACACAAAC[A/C]CCCTCAACACAATCCACCACAACTAGTGCTCCATCAGTAATACGGAGTGC
CaGSNP247	CTTTGGGTATTCCTGATTTACCTGCTGCACCACCCACCAGTTTTCCACA[A/C]TCTCCCTTCTCTATATTTCCAGCACTAAAACAAGCTGCATCAGTGACAAA
CaGSNP248	CACATATAAGTGCCCTGTCAAGTCATTCACTAAGGATTAGAGAACACTA[A/C]TATACTTGTTTTTGCTAATTATGTCTATATATCATTACCTGTTGCAATGT
CaGSNP249	CAGCCATGCCTCAACAACCGTTGTACTATCAAACACTTCCTTCGCCACC[A/C]CCCCCAGCACCGGCAGCTGCTTCTGCTCCTGCAGGCTCTCCTCCGCCTTC
CaGSNP250	ATCTTCTCTTGAATGCCCTTGTCCCTCTTCTCACTTCCCTTGCAGCATT[A/C]CCTCCGATTCTTCGCCAACCGCCTTTATCAGACACTCATTCTCCACACGC
CaGSNP251	TCACTCACATCGCTGACCCACGCGCTGTCCCTCCTCAACCCTTTTCGTC[A/C]CCTCACGCGCCTCCGCCTCCTTCCCCTTACGGCCAAGCGCCGCCTGGTCC
CaGSNP252	CAACCGATGATGAATCATGGATTCTTGTGCTTATTGCTTCTTTTGCAGC[A/C]CCTCTCTTTCGCCCTCAACGTAGCGATTTCTTTGTTGGGCCTGGACTTGC
CaGSNP253	TACCAAAAGCCTCAGGCTGCAAAAGAGAAGAAAACAAAATAGTATAACT[A/C]CCCCCCTCCATTGTTCAACTCTCAACAGGCACTGCTGCATGCGTAGGGAA
CaGSNP254	ACAGCACCATATACACCTGGATTCCCATAAGAACTGTCACTTCCACCAT[A/C]CCCACCGCCATAGCCACCATATCCATAACCTTGATTCCCATATGCAGCAG
CaGSNP255	GATCAGCGACTATCGCCACTCTCTCTTGGCAGCACCCAAAACTCCCACC[A/C]CCCCTCCACCTGTGCCTCCGACACCAATAATTGCAGTCTCCCTTACAACC
CaGSNP256	ACAGCAGCTACACTGGTCTGCTCTGCCACGGCGTTTTGCAAAGCGTCGA[A/C]CCTCCGCTACGCCGCGACTGTGGCCGCTGCAGCCACTACTGACTACATAG
CaGSNP257	GCCTAACTAATTCTCTCCCCCCACAACTTTTTACGTTTATCGAGTATAA[A/C]CCTGCCAGATCATGGACTCTTTAGGATTTGATTCCAATAACTGTGCAGCT
CaGSNP258	TAAAAGGTAGTTGGCAGCCAATTCCTCATTTTTGTTACACGCGAAGTAC[A/C]CCTCCAATACTATAGCACGATCGAAACCCATTGCTTCAAGCTGCAACAGA
CaGSNP259	ATCTTGTTTGCTGCCTGGCCGCCTCGTTACCATGTTGGCCGCCTCCTTT[A/C]ATGTTGGCCGCCTCCTTTCATTGTTGGCTGCCTCCTTTCATTTTGGCCGC
CaGSNP260	TTATTTCTTTGTATTCGTTATCTGGAGCAGCGAGCTAGCGAAGGAAGGG[A/C]AGCTCC
CaGSNP261	TTGCCGTCGAGCAACCCATTGCGGAGGAGCCGGCAGCCGTAGACACTCT[A/C]CCTCCGGTGGTCAACGAATCGGACGAACCTGCAGCTAAACCCAAAAAGGC
CaGSNP262	TCGCTGTTTTCTGATTATGTTGTTCTGTGTTTCTTTCTGCTGCTTCCTC[A/C]CCGTGAGGGTGGCCAACCGTGAAAATGGACGACTACCGGCAGCTTTATTA
CaGSNP263	CCCATGCCAATGCACAACATGTTCGTTCAAGCAGTGAATATCTTGTTTC[A/C]CAACTGGTGAACTTTTTGCTCAAATAATAAATAACATGTTCTTTCCTACC
CaGSNP264	CACAGCAGCATCCACCACCAATAGTTTCTCCGACGCAGCCACAACAATC[A/C]CCATTAAACTCTCCGCCACGGTCAGCACTATCACTCCAAGACTCTCCCCC
CaGSNP265	CAACTGTGACTCCAGCTTCCCTGAGGGTTCTGATTTTGTCTTGAGCAGT[A/C]CCCTTACCACCCGACACGATAGCTGCACAAGCAAATCAAGGTTGCGCAAT
CaGSNP266	CTTATTTTGAACCAAAGCAGCAAATTTCTTAAAAATTGAGAATGTGTCA[A/C]TCTTATGAGCCAGAAAAAATGTCCATGTGAACCTTGAGTAGTCATCAACC
CaGSNP267	ATAGGAAGAATCCTTCCGATTGGCTTGCTGCTGCAGTAATTCCTCCCTA[A/C]CCCTTTTGATCTCCGCTTCTTTCTCCAACCTCTCTAGCTGCAACACATTA
CaGSNP268	AGCAGCCTCCTTACGCCGCTGAGCATCGGCCTCCTCAGGCTTCTCCTCG[A/C]TTCCATCCTTCTTCCTGATTTGATCGCGCATATCTTTCTCGTTCTTGGCA
CaGSNP269	CACTGAACCAACATACTTTGTAGACAGCAATGCGAGCTGATGGAGCTCC[A/C]CCTCTTGCTGTTCCTTCTGCAAGCCCTAACATGCTTGCCATGCCAATCGG
CaGSNP270	CTTTTTCTAGTACTTATGGATCTATGTCGCCGAACATCTGGGCTGCAAC[A/C]CCCCTTGCCAGTTTCTCAGGTGGGGAGTAGCAACATTCAGGTTCGGCTGC
CaGSNP271	TTTTATCCAAACGTTGCCATAATCTTATTATAAAAATTTCAGGGGTTGG[A/C]TTGGCTATGCAGTGGCACTGGTGCATGTGTTCATTGCAGCTTTTATGATA
CaGSNP272	TTCATTGCTTTTTTCTGCAGCATCGTTATTTGAAGTAGATTTGTCCTCC[A/C]CCTCACGAGTTTCGCCCTCTGGCTGCTTAGTTTCTTCATCTTTAGCTTTC
CaGSNP273	GTGGATCCAAAGGAAATTCAGCCATTTTCCTCCCCAATTTGGTTAGAAG[A/C]CCCTCTTCATCCAATGCTCCAAGACTGTAAAGCTGCTCCATGGCGGAAAT
CaGSNP274	CATCTCTTTCATTTTTCATTGCCGCCGACATCATCACAGATGCGGCACC[A/C]CCCTTTTGGGTCTTCCCTAACGTCTCTGTCTCCGCCTTCTGCATCATCGC
CaGSNP275	GTATATCTCAGTAGTACAGCAACCAATGCTGCAAAGTAAAATTGAACAC[A/C]CCTCGCGAGCCTTTACGGTTTCAAAATCATCATACAGTGCTGCATCAACA
CaGSNP276	CATTGGCATCAGGAAGAAAGCGATTGATCAAGTACGTTGGAGATTGATC[A/C]CCACGAGATTCTTCAAGCTTTAATCTCAAGCCGTCGTTGCTGTCACTATG
CaGSNP277	TTATTATATCATTTATATATTTCTAAATTCTGCTGCATAACAACGAGTG[A/C]CCAGCCAGTGGCAAGCAACATTGCATTTCTGATGTCTCAAGCAAAAAATA
CaGSNP278	CAACAAATAATGAACTATGTTTGGATATCACACCGTTTCCTTCATAACC[A/C]CTCGGCCGTTGAACATCGTAAACCGCAACCGATGCATCCGATGCAGCAGA
CaGSNP279	AAAGCAATTCCAGGAAAAAAACATGCAGCGGACCAAGATATTGATCTCC[A/C]CCCTTCTGTTGTTCCCTTCATGGTCCTCCAAAGACGTACGCTGACATAGC
CaGSNP280	GATGGTTGTGCATCAATACAATAGAAGACACCTCACTGGCAGCTCCAAC[A/C]CCTCCACCCAATGCAATACCTATATGTGAAGAAGCCAGGGCAGCTGCATC
CaGSNP281	TGGTTAAGAAGAAGCGGACTGATGGTCCTAGTGAAAGCTCTGATGCTCC[A/C]CCCCATCGTCCGGCTGAGAGGAGTGCCCCTCCTCAACAACAACAGGCTGC
CaGSNP282	AGCATTTCACAAGGCCTTACTTGAATCAGCAGCACTAATTGGTGCTAGC[A/C]CCCTCCAAGTTTATCTTCTTCGCCGCCTCTTCGAAAGAAAGCTTGGCTTG
CaGSNP283	GCTTCTCTCTATCTCTCTCTGCTGCAAACCGTAAGCCCACGGTGTCCTC[A/C]CCCGCACCGTTCTCAGCTGCGTATTCCCCAGCCAGCATAATCCCGACCTG
CaGSNP284	CGACTCTGTCTGAAAAATACAGTGTTTTGGTGCTTGAACGTGGTGGGTC[A/C]CCCTACGGTAATCCTAACATCACAAACTTAACATCCTTCGGTGCTGCTCT
CaGSNP285	TGTTTAACCAGAGAATGGCAGCCCAAAATTACCGCTATAGCTGAGTCTA[A/G]AGATCTAGCAAAGATGACGACAGCAACATTATTTGGAAAATTAAGGGAAC
CaGSNP286	CCAGTAATTATTCTACATCATGCATTTTACAGGCAGGCTATGCAGAGAA[A/G]ATGGCTGCTGTGTGGGAGAAGCTTGCGGAAGAAACAGCTACATACTCAAG
CaGSNP287	ATGGTCCACTTGATGCTGCCGCATAAGGAAGCAGATAACTCGGCAGTAT[A/G]AGACTGGACTCGGGCTGGTATTGTTGAAAATAAGCTGGAACGGACATACC
CaGSNP288	AGCAAAGCATTGGAAGCTATTCTCTCTTTTTCATCATAGGCTGCTGAAA[A/G]TTTCAGGCTGAGGTTCTCTATTTCTAGTTTAAGGTTCTGAATGTCTACCA
CaGSNP289	CGTTAGTGTCTCCTTCTTTCTTTTTTGTGAATGTCGTCTGG[A/G]GTCGTTTCACGCTAGTTGCTGCACATACGATCTTGCCACTTCTCATCCCA
CaGSNP290	CATCATAGGAGGAGGCGGCTGAGGCAACGGCGGCGGAGGTCCACGGTGG[A/G]ATTCTGGACCTGGTTGCGGATGGTGAAAATGCTGCTGTTGTTGTTGCTGT
CaGSNP291	AATGGGATGTGTTCAAGTTTCTTGAAGCACAAATTTTATGGTGTTCAAA[A/G]AAGCAAAATGTAGTAGCACTTTCATCATGTGAAGTAGAGTACATTGCAAC
CaGSNP292	GTTAGGCTCCCCTGAGGAATATGCTCTAGCACTTCGGAATGGACCGTCT[A/G]GTGGTGGGGTAGCAGCTATTGTTGATGAGCTTCCGTATGTGGAGTTATTT
CaGSNP293	AAAATAAATATATTATCTTAGGAATTTAAAACAAAAGTAAGCATATTTT[A/G]TTAATCCATTGAAGAGAGTGCAGCATGAAATGGTTAGCATTGCGTATTGA
CaGSNP294	TTAGTGCAAAACGAATCCTTCTAGTTGATGCAGCCTGGGTTAAAGGAGC[A/G]CCAATCCCATACATAAGCACGCTTCGTCAATGGACACAACACAACGATTA
CaGSNP295	TTGGACGAATGAATGCTGCGAAAACTGTGTAAAGCTATTTGAGTATTTC[A/G]ACTTTGAATGAGAAATAATGGAGGGAAAGAACAAAGTGAAACTAGAAGGA
CaGSNP296	GATGAGCCCATCTCTAAGTTTGATGGACATGCTCACTGATCTTACAATT[A/G]ATAATGTATGTGATGGTGTGGAGTCCTTCCCCAATAAGGATTGTGCGTTG
CaGSNP297	TTTGCACACGTTGGACTGCACAGAGCTTCTCCATCTCACGTCCCTCCAA[A/G]AATTAACAATTGAATATTGTTACATGCTGGAGAATATGGCCGGAGAAAGG
CaGSNP298	CTTTTGTGAGGACTTTTGCAGCCACAAAATCAACCCTTTGTGAGGGTAA[A/G]GGCCGCCACAAAGGCAAGCCATTTATGGCCGCCCGGGCTGCTACAAAAGA
CaGSNP299	CATGTGGAATATGATGATTCTTGGGATGAGGAATTGCAACAAGATCCTA[A/G]ATTGCAGCAGTTGGTGCAAGAATTAATTGTCTCTCCTACTTCTCATTCTG
CaGSNP300	ATGAAGAAGAAAAGGAATCTGTAGAGACAATTGAAGTCCCGGAGAAAGT[A/G]GGGCCCGTTGAAGCAGAAATAGGGGTGGTTGATACTAATGACAATGTTGT
CaGSNP301	TTTTCTCGTACTTAATTCAATGGCTTTATAAGTGCTGCAGAAGATCCAG[A/G]CACAAAAATGATAGGTTTAAATATAGGAGATAGAGAGTAAAAGTATGACA
CaGSNP302	GTCTGGGTATGCGCCCTTGGATTGCTGTTGCATATTCAGCTCCTGTTGC[A/G]GCTGCTACTGCTGTTTTCTTGATCTACCCAATAGGTCAAGGAAGTTTTTC
CaGSNP303	GCACGTGGCATTTGTGGCTGCAAAGGCCGCCACAAAGGAGGCCCAATAC[A/G]GCTGGCGTTTCTAGCCGCTTAGTCCGTCACAAATGGATTGTACCGTTGGA
CaGSNP304	AGTACCTTTCACATATCTAAGTATCCTCTTAACTGCTGCCAAGTGTGAT[A/G]CCTTTGGCCTCTCCATGAACCTACTTGCAATACCGACACTAAACGCTAAA
CaGSNP305	GTTTAATGGAGTCACACGTGGTCTGTGCGATAGATGGCTACTTTTCCAA[A/G]TTTCTTGAGCAGCCAACAAGTTTTGTAACTGGCTCAAACCTTTTTATTTA
CaGSNP306	GTTAACATGGGTATTTTTCACAACCATATCAACTACAACCCATATCACA[A/G]AAGCTGCAAATCCCACTATCTTAATAATCATCCACAATTTAAAATCACAT
CaGSNP307	GCAGCCCAAAAGGTTGTAACTGCAACAAAAACAGATTAAGATAAGCTAG[A/G]ATACAAGGAAAAAAACTTATCAAGAAGAAAAAACTTTCAAAAAATAAGAA
CaGSNP308	ATACATAGAAGGATTACTCCTCCATTTTTGTAGTACTACCCATGCTTCA[A/G]AGGCTGTTTACAATTGTGGCTGCATAATTTGACTGCAGTTCATCGTGGCA
CaGSNP309	ATGGTTTACGACAAATTAATGTATGGAGTATTAATTATTACTTATATTT[A/G]TTTCATACTTGGCTGCAAAAGTAACCCATACATTCATTAAAATTGAAGAT
CaGSNP310	AAATGCGATTATAGAAGTGATGCTGCGGGGACATAGAATCATGGTATGA[A/G]CTAGATTCAACTTCAAGCTTGTCATCATAGTTAATTATTCTCCACTCGAC
CaGSNP311	TAGTTCAGGTCAAATACATGTATGAATTAAAATGTTGGAAAATTAGTGA[A/G]TTGCTGCAATGCCATATACTATACTATAGCATTCAAGTTTCTATTAGGTT
CaGSNP312	TTTACCTAAACACAATCAAACCCAAATTCCACCTTCGGTGCATGAGTAA[A/G]AGTAATGCAGCATGAAGAAGTGTCATGGCCACACAATCATTAAAGAGACG
CaGSNP313	CCATTGGAATTAATCTCAGCTGCCATTCTCTGTTAACATGATTGCAGCT[A/G]TGCATTCTCGTTGCTGGAGCACTTGGCGGGAGATTTGATCATGAGATTGG
CaGSNP314	CTTCTGCAGCTCCAATTGTTGCCATTCCACTGTAACTTACTGGAAAGTA[A/G]CCCAAAGTACCCGCGTTTGTGCCGCCAATCACCCATAATTTTTCAGCTTC
CaGSNP315	TGCCATTCCACTGTAACTTACTGGAAAGTAGCCCAAAGTACCCGCGTTT[A/G]TGCCGCCAATCACCCATAATTTTTCAGCTTCTCTGGAGTAGTGACAATCA
CaGSNP316	CACAATTCTTCCTTTTATCACTCTGCCACCTAAAGTATGGAATTTTCTT[A/G]TTGTTTGCTGCATTGGTTACCCTTATGAGCTGTTTTGTCTACTACTTCTT
CaGSNP317	TGTCGAGGGCTATGTATGCGCAGCTTGTTCAGCAAACGTTTAGGGCTCC[A/G]AAGGTTTATCCCGAGCTTCCGTGTCGAGACCGGAAGGAGGAGTATGCGGA
CaGSNP318	GAGCAGCTTCTGCCATCAAACGCCGTGCTTCATCGTCTTCAATAACAAT[A/G]CCTTCTCCAAGTTCATCTTGCAGAAGAGAAACTTTCTCTTGTAATTCCTT
CaGSNP319	ATTCCTTGATCTTCTCCTCAGTTTCCCAGTACCTAGAAATGGCATTGTC[A/G]TATGAGCTTTTCACAAACTCCTTCACAGTCTGTAAGGCTAAAATCTGTTT
CaGSNP320	TCTCTCGATTCTTCAGACGCCGAGTCAGTGCATCACTACGTCCTTTAGT[A/G]GAGCGTACTCTTTGATCAATGGACATCATCATAGAATTGTCTTGTGTACC
CaGSNP321	CACCTTCACAGGATCCTCCACCTCGGCCTCCACATAATCCGCCAAAACC[A/G]CAGAGCATGCGTTTGCAGAAGATTAGACCTCCCCCGCTATCGCCCATCAA
CaGSNP322	CAATGTTAGAGATTTTTTTTTATTGAATTATGAAGGGGAGTAGAGAAAT[A/G]AGGCATACATACCTGTGCAACAGGGGCATTGTCATCTATAAATGGTGCTG
CaGSNP323	AGTAAAGAACAACCTTAATCCTTTGTGTAGTAGCATTTCTGCCTGAGTG[A/G]CCCCCTGAGGCTGCATTATGAAACCAATGTAACAATTCTTGCCTTAATTG
CaGSNP324	TGCTAGTTTTTTACTTGATTGCCTAAAATGTCTTGCAGCTTGATCGGAA[A/G]CCCTCCAAGTGCGTGGTTTTTGAAGATGACCCTAGAGGAGTAACTGCTGC
CaGSNP325	GCTTTCTATTTAGAGAGCCTGAATAAAACGAACTTCATAATGTAATGCA[A/G]ACCATTCTCCCTTAAAGTATGCTGCAAATATGTAAATGTGTAAATGATTG
CaGSNP326	ACAAAGCAGCAACAGATGCTGTCAAAATGACAGCAGAGTTTTTGGTTGG[A/G]AAATTAGCAACCGGTTCGACCGATATCCAAAGACAATCCGCTTATGAGAT
CaGSNP327	AGAGAGAGAGAGAGAGAGAGAGAGAGAGAGAGAGAGAGAGAGAGAGAGA[A/G]AGAGAGAGAGAGAG
CaGSNP328	CTTAAAAAGATTCTACCCCTTGCAAATTTAAGATTTCTAAAAACTTGTA[A/G]TACGGTCACATAAGAATTAGCTGCCTTGTTCCTACCAGAACTATAAAAAA
CaGSNP329	GTTAGCGTTGGTGAGGAGAGGTTTCGAAGCAGAAGCAGAAGCAGAAGCA[A/G]AAGCAAAAGCAAAAGCGCGTTTATACAACGCCATCCAGTCCACTCCGAAA
CaGSNP330	AAGCCGCAATGGCAGCTGAAGCCGTTGCTCTTGCCGAAATCAAGGCTCT[A/G]TCCGGTGTTGATATGTCATCGAGACTTTCTCTGCCAGAACATCAGAAAGT
CaGSNP331	TGTCAAGCTAGTCCAACTGAAGCTTTTCCATTGAGAAATGGATTCAAGA[A/G]TGATTCTGGTTGTACCAGTTCAGCTGCTGGTCACGATACCATTGGTGATA
CaGSNP332	TTTTTGAAGAAATATCCAACAATAGAAAGAAAAAAAAAATGTTGTATAA[A/G]TTTGTGAAAATACCTGGGCCTACACCCCATGCTGCATTTCCGTAAGTGAT
CaGSNP333	GCGGCTAGTGTTGCATTTCACAACTATTGGCCCTTGTATCGTTAAACAA[A/G]CCCATACTAAGTGGTATACTGGTTCATGTTCGTATATCATTTGAATCATT
CaGSNP334	AAGTTTTCCTAGTTGGACAACCTTGGTGTTTGGCTTTCTCACTTAACTT[A/G]TCGAGATAGAACTCTTTTTTGCTTTCAATTTCTTCATTGGGTTTATGCTG
CaGSNP335	GCACACTCAATGGATATGCTTCCATCAACGAGAGTGCTATTGCTATTGC[A/G]TGGTAACTTGCAGCTGTCTGCAACGAATCAGCATCCAAGAAAGATGCAAA
CaGSNP336	TAGCAGCATGGCCCGCAGGTGTTCCTGTGTTGGATTTGGAGACTTCAAC[A/G]GTGTACAACGATTTCAATGCAATAAGTGGTACATCTATGTCAACGCCTCA
CaGSNP337	GAAGAAAACACAAGCTGCCATAATGAATGGAAGATAGTACAAACGTACC[A/G]ACTACATAACCATATACAATTTTGCATGTAGTCAAAAACTCAAAATATAA
CaGSNP338	GTTGTGTGTTGTTCTTCAACTTGCAGCTGCATTTATAGACTCCAAGAAG[A/G]CTTATGACAACTCATGTGACTGTTGGAAAGGAACCAGCTGTCATAAAAGA
CaGSNP339	AGTAAGCTTAGAAGAAAAAGATTGATAGAGTTAAAAAACGTTTTCCTAG[A/G]ATGATTTCATCACCATAAGGTTGTTATGGCTTGCTGCATCCTCTTGATGA
CaGSNP340	CACAGCAGGGGGTGTAGCATATTTGGGTTTGAAAGGAAACAACCATGTG[A/G]ATTGGCATAAAATTTGCAATATTTATGACAAGTTCTGTAGGCATATTGGC
CaGSNP341	AGTATGGCTTCCTGCACGTCGACACATTACGAGATTCTCGGAGTTGCTG[A/G]CGTCGCTTCTAATCGAGAGATCAAAGCGGCGTACCGGAGACTCGCGAGGG
CaGSNP342	GCCGTTTTTCATTAAACGGCGTCGTCTTCGACGCACTACCTTACGGAAA[A/G]GCCCCGCCGGTACGGAGTAAACAGCTAGTACAACGACATGGAAAACTGCG
CaGSNP343	TTTGCTGCGGCAGCCTACCAAATGTTCAAGTGTTGACAATAAAAATAAG[A/G]TTCAATTTAAGAAACCATTTTTATATATAATTACAATGAGGGGGAAAATA
CaGSNP344	CCAAAATCAGCAGCTAGCCTTATCCTCTGTATCCAAAGCTGGCTCCACC[A/G]CTGCAGTCATGACCTGTGACACCGACCCATTAACCTTTTATATTAATTAC
CaGSNP345	TCGACAATGTTGTCACAAAATCACATTTAGCATAAATTTGATGCTTATG[A/G]CATTATTTAAAATAAGGTAGACACAACAAGATCATAGCAGCAAGCCGCAA
CaGSNP346	CTTTTGGCATCCCTAGATGCTGCTCGAGCTCAACTTAGTGAAAGCCCCG[A/G]TATTGTATTCGACCGAGCCATTGAATTAGCAAAAGAAGCAAAGTGCTCGC
CaGSNP347	CATCATGTTAGTTATATGTTTTCATATTCTTTTACCCTGCTGTTTTGGG[A/G]ATTTATTTTGTAATCTCATGGCTTAAATGGCAGCTAAGAGTGGAATTGAA
CaGSNP348	CTTGGCATTTGCTGCAAGATACCTCCCCCATTTAAAAACCCGTATACTC[A/G]ATTACATCTAGAGGCGCTGCCTATTTAAATTGATTATATATTTCTTGCTG
CaGSNP349	TCCGAAATCTGATATGCTGCCTTGAAGATCTATTGAGAGAAGCACATTG[A/G]ATGATTTTATATTGCCATGGACAAGTTTCCTTCCATTGGCTGAGTGGATA
CaGSNP350	GAGAGTCGCTGTGGGCGGGAAAAATATGGGTGTGCATCTCTTCTTACAC[A/G]TCAAGCTACCCAACTCCATTGTCACCACTGGAACCGCCAGAACAGAATTT
CaGSNP351	TCATTTTTGGAGCTGCATTGCTATATGATGAAACGATTCCTTCTTTTCA[A/G]TGGCTATTTGAAACTTTTCTCAAAGCAATGGGTGGAGAAAAGCCAAAAAC
CaGSNP352	ATGAAAATGCTGCAGCTCACTTTACTCACCTTCTACAAACTGAAGAGTC[A/G]CTCAGTTCCCTTGGCTCTGATGGTATACAGTTTGTTATAGAACGTGTAAT
CaGSNP353	ACTCATTCAACCCTTTGCTGCCCGTTGCAACAGATATCATCCTCTTGAC[G/A]GCAATTTTAGTCCCATCAGGTAACTCCCCTTGATAAACAACACCAAACCC
CaGSNP354	GCTGCTGTTGCTGCTCCTAATAAAAGTCAGCCACGCCTTGGTAAATACG[A/G]GGCGTGTCTTGACATCCAAATAAAAAGGAACACGGGTAGCAGCAACGATT
CaGSNP355	GAACTACTCCAACTATGATGCTCTCAATAATGGCAATCACTACCACAAC[A/G]CACACGGCCAGCCGCGCGGTCCATGGATGACCAGCCCCGAGTTCGTTCGA
CaGSNP356	ATGAAACCAACCAGATAGAAAGCACTGATGTTTCCAACTTTGGATTTGG[A/G]AGAAGGCCAGAAAGGAGAACCATTAATTCAAATGACCACATTTCCAAGCT
CaGSNP357	GCTGCTCAAAGTGTGAAAGAAATGGCAACACTTGGTGCAAGTCTCCTAT[A/G]CGCAGCAGGCGGCATACAACTGGTCCAGGAATTGTACAAGGAGACTATTC
CaGSNP358	TCGTCGCTGCTGGAAAAGTTTTCCGATACGACCACTTCCTTTGTGTGCG[A/G]AATCTCTCAATCTACACGACCCATATTTTTTATACCAAAAGTTGCTCCAC
CaGSNP359	AAGGTCTCCAGTGGGAGGGTTGTCAGAGAATCACAACTACTCCTTATAT[A/G]CAACCATTGAAGTGACTCGTGCTGCTGCTTTTGCTTTGGAAAATCTAAAT
CaGSNP360	CCGGAGAGAGAGAGAGAGAGAGAGAGAGAGAGAGAGAGAGAGAGAGAGA[A/G]A
CaGSNP361	GACATGCCACTTGATGTGCAGTAGGCGGCCTCGGTCCCTTCGAGTGCTG[A/G]CATCTGACGGCTCAGATTTAGGACCGTTGGATTGAAATGACGGCTGTAGA
CaGSNP362	TTTTCTAATACATCTAATACATGAGAAAATGATAGGTAACATATTGTTG[A/G]ATCTGTTTTGGTGACAATGCTGCAGAACTTTAATAGTGAAGTTGTTGATG
CaGSNP363	ACACGTTGATGATGAGATTTTTCTAAATCTGTTCAACCACAAAAAAAAA[A/G]GTCAAGTTAACATAATGCAAGTTCATATGGGATGTGTGCCTGTATATAAG
CaGSNP364	GCAAGTTAAGAATGACATTGATTTGAGGTTTAAACATGAACCTTTGAAC[A/G]TCTTCAAAACCAAACCTTGCAGCATGAATGGTTTCAAAAGCTTTCAGATA
CaGSNP365	ATAAATGCACTCTAGTTTCTTATATAAAATCCACTATTTCTGTTTATAG[A/G]TACAAAAACTTTTCCATTTCTTGATGAGAACATGTCTAGCATGAATACAA
CaGSNP366	AGATACAAAAACTTTTCCATTTCTTGATGAGAACATGTCTAGCATGAAT[A/G]CAAGTTGCAGCTGAAGTCTTTGTTGAAATAGTCTTGTTTCGTTCACCACT
CaGSNP367	CTAATTGGGCAAGAATAAGCATAGGGAGGACGAAAATGACCAAAATGTT[A/G]ATCCAATGACACAAGTGAACTTATTGGCTGCACAAGATTGTTTAAAAACC
CaGSNP368	CAGCAAACCTTTCACTTGATTCCCTCAACCTGGCTCCCATAAGGGAGCA[A/G]TTGTCCTCTAACTCCAACTTCTGCTGCCTCAAATATCCATTTAGATTCTC
CaGSNP369	GATTTGCAGTCCATAATAAACATGCTGAATTAAAATTGTATACTTACAT[A/G]GCAACCAAAATATATGCTGCTGTTTGCATAACAATTGCACCTTCCCCAGC
CaGSNP370	GCTGTGGAAGTTGTTGTTGCTGTTGTTGTAGCTGTTGCGGCATGTGAGG[A/G]AGCTGCTGTTGCTGCTGCAATTGTGGAAGATGCTGCTGTTGGGATTGCAT
CaGSNP371	TAATTATGAAAAGGCAACATTGAAACAGAGAATGAAGAAACATATAATC[A/G]AATATGTCAATAAGCAACTCAATCCTGCAGCAGCATACAAAGAAATGGAC
CaGSNP372	CTAGTGGAAGCCGACCTATTTTGGATAGGAGCGGAGGGTCCGGGGGGGG[A/G]AGGCTGATGCTGCTCTTGGTTTACGCTTGCTTCTGAGCCAGCATCAGCCC
CaGSNP373	ACGAGCAGTTTCGGGCATCTTCATCCGCCAGTAGTAAGTCAATGCAGCT[A/G]GGAGTGCTCCTACCATCACAATTATTCTCCAAATGTAATCTGCTTGTGGA
CaGSNP374	CTGCAGTTGTTGATTCTGATAATGCTGTTACTGGCTTGTATGAAAATGG[A/G]AGTGATTCTGTTGAGGCAAATCAAGAAGCATTGGTTCTTCAACCAACATA
CaGSNP375	CTTTAATTTGTCTTTTAGTTTTTTTTTAAACTCAAAAGTTTGTCTCTTT[A/G]CTCTGTATAATGTGTATCATGGCTAAGGAAAAAGATAGTTGACTTTTATT
CaGSNP376	GTTGGGAAGCCTTGCTAAAATAGACGTGCTTATTAAAAGTGCTTGTTGA[A/G]TTGGAAACAACCTCAGATGTAGAAGCTGCTTTGTATTTATTATGCTTCTT
CaGSNP377	CCAGTGGCGGCGGTGGTAATGCTACTACAACTACTCCTGCACCGGCTGG[A/G]GGTCAACCTGGTCAAGCTTCTGCAGGGACTGGTTATGAGGCTCCCAGAGG
CaGSNP378	TTGGCCTAGTTTCAGGTTGCAGCTGGTTGGTGAAGTTGTCATGGGTACA[A/G]GACAAAATGACAAATATTTAATCCAAGAAAAACAAAATGCTACACAATCT
CaGSNP379	CCTGCTTTGAACTGATACGAGATGACTCAAACTTAGCTTTCAAATCATC[A/G]CGCTCTTGTTGTGCTGCAACAAGGCTACTATGTGTAGCATCCTTTTCGTT
CaGSNP380	TGAGCAAAAAGTTCACCAGTTGTGAAACAAGATATTCACTGCTTGAACA[A/G]ACATGTTGCGCATTGGCATGGGCTGCTCGTCGGTTGAGGCAATATGTGTT
CaGSNP381	AGCTGCTAATTCTTTTCCTGTCTGGTTATTATGGTTCGGCTTGTTTGGG[G/A]AATTTATAAATGCAGAGTATAGAATATAGAATATTTGCACTGTCTCCTCA
CaGSNP382	TGATCAGTGTTAACCAATGTAGATGAAACAATTTGCAATACAAAAAAAA[A/G]GGGGAGAGAAAAGAAATTACAACCTTTGCAGCTATGGCTCTTAGATAACC
CaGSNP383	TAAGGCAGCATTGTCTTTACAAAACATTACGAGCAGAAGCTGGTCATAC[A/G]AGTGTATCCTCCTTATTTCTTTATAGCTAATCTTCATTACATGGCTGCTA
CaGSNP384	TATATATATGAACACAAGCAGCTTCTATGTGGATGAAATTCCCATAAGA[A/G]TGTACAAGAACAATGAAGCAAAAGGGATTCCATACCCAAAATTGCAAGCC
CaGSNP385	CATAATTCTATCAACTGGTCATATCTCTGGTGCTCATCTCAATCCTGCT[A/G]TTACCATCTCATTTGCTGCATTGAAGCATTTTCCTTGGAAGAATGTAAAA
CaGSNP386	TGCTGCAAAAAGATGTCAGTTTTACCTTTGATGGCAAATGCAAGAAGGC[A/G]TTTGATTTCTTAAAAGCAACACTGACCTCTATTCCCATAATTCAGCCACC
CaGSNP387	CTCAAACGACGAGCAGCCCATGCCAATGCGCAACATGTTCGTTCAAGCA[A/G]TTAATATCTTGTTTCATAACTGGTGAACTTTTTGCTCAAATAATAAATAG
CaGSNP388	AGATTCGCGATTTCTCCTTCGTTCACCGTCGGATCGGGCTGGAATTTGG[A/G]CAGCAGGTTCGTGACTCATGGTACTTCAATCTGATTGGTTGGATCGTCAA
CaGSNP389	CGTGTTCCCTTTTCTGTTCTCAAGTATGCTATGACCCTTGATGGTGAGG[A/G]TTCTCTTCATTTTCATGTTATTGTTCTTTCTTTCATGAGTTTTCAGTGTA
CaGSNP390	CTGCATATGACATGTTACTTATGCAGAGCCTAACTCAGCGGCGGGCAGG[A/G]AAAGTAGTGAGCAGCAGTGTCCGTTATGCTGATGTAAAGCGTGTCCAGTC
CaGSNP391	GTGAGATCGTACCAGAGCGGTGCAGCGCAATACCTGGCTGCGCCGGCAC[A/G]GTCCAGTGAAGTGCAAATCAAGGTTGCAGTCATGTTCGCAGGATGCAGGG
CaGSNP392	GAGGAATGACGTTCCGAGAACCAATGCCAGTAGGAATGATCGAATGACG[A/G]AGGCTATGAATAACATGGCTGCTTCGGTTGCTGCACAGACTGCTGCCAAG
CaGSNP393	AAACTCCACCCATGAGAAAGTCGACAACAAAGTTTCCTTTCTCGGCGGG[A/G]GCTGCAACAAAGATAGGGGAAGCCGTTGTAGCTCTACATGCTGGCATCAT
CaGSNP394	AGCATCAGTAGCATTAATAACGTGATAACCAGGCCACGTCACTCGATTC[A/G]CAGTGCTTGAACCTGATCCTCTGTTATTATATTCTGCATAGTACAAAGTG
CaGSNP395	TCAAAAAGAATCAAAGAGTAAAGAAAGTGAAAGCGAAAGCGAAAGATGA[A/G]GAAGCAGCAAATCCGGTGTCGGACATGAAGTTCTATGTGAGATGAAGAAG
CaGSNP396	TCGCTACTGCCGCCGCTGCCACTATTTTCGGCAAATTTTCCTGCGAATA[A/G]CAGTCATCTCCAGATCAGGTCATGCCTGAAAGCGCGTCGCCAAAAGCCGT
CaGSNP397	CGCTGCCACTATTTTCGGCAAATTTTCCTGCGAATAGCAGTCATCTCCA[A/G]ATCAGGTCATGCCTGAAAGCGCGTCGCCAAAAGCCGTCACACGCGCTCTC
CaGSNP398	CACTATTTTCGGCAAATTTTCCTGCGAATAGCAGTCATCTCCAGATCAG[A/G]TCATGCCTGAAAGCGCGTCGCCAAAAGCCGTCACACGCGCTCTCACACAC
CaGSNP399	CCATTTAACAAAAGGCATGTGTAGAATCTTAACTTCAAAACAAGCACAC[A/G]TTCATAAAACATTCAACATCAGAGCAAATCAGCTGCAATTTTTATTGAAA
CaGSNP400	CTTTTGCAGCTTGTAAACCTTGCCTTCTTCACCATTTTTTACAAAGCCG[A/G]GTGGTTGCTCAACAAAAACTTCTTCTTGTAAGTCTCCATTGAGAAATGCA
CaGSNP401	TGGACAGCAGGTTCGTGACTCGTGGTACTTCATTCTGACCGTTTGGATC[A/G]TCGATCAGAGGTCTGAGGTGGGAGAAATTGGATTCGGACAGCAGCAGTGT
CaGSNP402	GCCACGCCTTGGTAAATACGGGGCGTGTCTTGACATCCAAATAAAAAAG[A/G]ACATGGGCAGCAGCAACGATTCGCCCATCGTACAAATGAATAAAGACATC
CaGSNP403	CGAGTAGCTGCAAGCAACCTCTCCCACCGACATTTTCACACTATAAATC[A/G]AACAATCAAAAGAGGAAAAAAAAGCATAAATAATATAAAAAATGTTGAAT
CaGSNP404	CACAAAATCCAGTTAAATATTTAAGGATTTTGTGAGGGCTTTTACAGCC[A/G]CAAATAATCAATTT
CaGSNP405	GAGTCAAATTAACTGCTGGATTTTTTACAACATATGGTCCACCACTTTC[A/G]GCAGCCTTATGGTACTCATCCTCTTCGCAACAGCTGAAACAACTCATGAT
CaGSNP406	CGTCTTCAGGATTTTCAATGGTAATTTGTAGCTGCTGATTTTCTCCTCT[A/G]AGATTATTCAGATTCTTCTTGTGCTTCTGACCAATGAAATTGTGTCGTCT
CaGSNP407	TTCTGTTCTACTCTTTTGCAGCCAGGAAAGATCATACCTTGTGCTCATT[A/G]TAGAATGGGAACCATTGGAAAATTGTTACATCAAAAGCAACATGGGAATG
CaGSNP408	GGCTTTTACAGCTACAAAAAATCAATTTTGTGAGGGCCAAATCCATCACAAAGGCAGACG[A/G]GACCAGTGGCATTTGTGGCTGCAAAGGCCGCCACAAAGGAGGCCCAATAC
CaGSNP409	GATTAATCCAGGAAGTGCATAGAGGATGATAGCAGCAAGGATAGCCATA[A/G]GGGTGTAGTATAAGAGCCTTGCAAATAATTGCAGGAACAAAATCACACTA
CaGSNP410	AAAAGGGGTAGCATACTTGAGAAACCAATACATATTATTCTATGACTAA[A/G]GATCTGAACTAACTGGTAATCTTCAATCTTGCATTGCATAGCTGCAATTA
CaGSNP411	ATGGCAGCAGGTGAAATCCTTACCCTCACCAACATTGACGGCGGCTCGG[A/G]GTAGATTTTCCTGTTCTTGAATTTTGGCAGCCTGACCCTTGTCGAGAGTG
CaGSNP412	AACAGGGAAGAACCTCCTAATTGGAGCAAAGTTTGCTTCAGCTGCATCT[A/G]GTTATGATAAAAAGGCTTCTATTTTGAATGTAAGTTTGTGATGAACAAGG
CaGSNP413	GAACCTCCTAATTGGAGCAAAGTTTGCTTCAGCTGCATCTAGTTATGAT[A/G]AAAAGGCTTCTATTTTGAATGTAAGTTTGTGATGAACAAGGTGAGCACGT
CaGSNP414	TGAATGTAAGTTTGTGATGAACAAGGTGAGCACGTGTATTGTCCCAACA[A/G]TTAAAATATTACAAGAAATACCAAAGCAAGCTTATCAAGATAGCTGGAAG
CaGSNP415	ATGAACAAGGTGAGCACGTGTATTGTCCCAACAATTAAAATATTACAAG[A/G]AATACCAAAGCAAGCTTATCAAGATAGCTGGAAGAAAAAAGGCAGCATCA
CaGSNP416	ACCATTTAGGAATAGCAAAAGTTTGCAAAAACATCCCAAAGGAAACATT[A/G]CAAGGCCTAAAAGTTGAAAATGCACATCTGTTGGAGCTGCATAGAAAGGT
CaGSNP417	TTTGCAGCAGCGTGGTGCAGTTATTTTCATGTCTGGAGTGGCACAACAG[A/G]CCCACTGCAGCGTATGGTTTCGCAAAAAACGTAACTTTCACTTTCCTTGT
CaGSNP418	TATTTGTGTTGCTTTAAACACTTGATGTGTTTGTCTTCAGGATTGCTGT[A/G]TACAAAGCACTCTATAGACTGTTTGGAGGGTTTGTTGCAGATGTAGTTGC
CaGSNP419	TCTGCTTAAGTATGCAAGGTATGTTTGCAAATCTTGGGCTGCTATTATT[A/G]GCAGTTCTGAGTTTGCTGAAGTGTATGAACTTCACCGTGCACGATTTAAA
CaGSNP420	CCAAACACCTTAATAACACCCCTCCAACCACAAACAAAAACACCCCATA[A/G]CAATTCCCTACAAATTACAATCACATTATTAACTTCCAGTTGCTTAAGAC
CaGSNP421	GTTTCGGCCCCAATTTTTTCCGCTTCGGTGCACGGCGAGCAGTGGCGGG[A/G]GCAGCGGGTTCCGGTTGATCGGCGTTTTGATCTTCCATGAGAATGTCTTG
CaGSNP422	AAACCAATCTGCTGAAATAAGTGAGTTTCGTGTCTATACTAGAAGGAAC[A/G]ACAAACATGAAGGGAAAGCTTTGCAGCAAATCGAAGGCTGTCAAGAATCC
CaGSNP423	CAGCATAGATTATTAGTGAATATAATTTTATATTAAGCTGCAGTAATTG[A/G]TAATTAACTTGAGAGCTTTTGTAATATTGCACACAAAGTTCTTACACATT
CaGSNP424	GATAATTAACTTGAGAGCTTTTGTAATATTGCACACAAAGTTCTTACAC[A/G]TTGTAAATTCAAAAGCTAAGTTCTACTGCATCTTTATTTTCAAAAATTGT
CaGSNP425	AGAGTAGAACAGAACATGAAGCTTGCAAAAACACACAAAATTAAGCAGT[A/G]ACACATATCCATGAACTAATCTTGCTAAGTATGTTTGTTGGCAGCTTAAT
CaGSNP426	TTGGAGCCTTTTGTGAGGACTTTTGCAGCCACAAAATCAACCCTTTGTG[A/G]GGGTAAAGGCCGCCACAAAGGCAAGCCATTTATGGCCGCCCGGGCTGCTA
CaGSNP427	AAAACATAAGATAGGAGGGGGTAGACAGAGGGAAATGATATACAAGGAA[G/A]AGAATGAATAGTATTCTTAACCACATCCATAATTTATATCAGGTATTGCA
CaGSNP428	ACCAATTGGCAGCTATTCCGGGAGGTGATGAACTCATGCTTGTGGCTGG[A/G]ACCTGCTTTGCATTTGCATTTGCAGTTTGGGGACGCTGCATTACGACTAT
CaGSNP429	GCAGCCATAACTGGAGGAGAAAGGAGGAAGGAAACGGCGGGAGACGGGG[A/G]AAAAACGAGGGACGGAGGAGAGAGAAGGGCGGAAGTGGGAGCACGTGTTA
CaGSNP430	AGAGTTAAACCATAAACTTTTTTCTTCCCATTTTGTCCCCAAGCCAACC[A/G]AAGAATAGTTGACCAGCTAGTGTGCCACAAAGTGCAACACCAGTGACAGC
CaGSNP431	TAGCTGCTGGAAATGCTTACAACTTCCCTCTATATTCTTCTGCTCTCAA[A/G]TCTGTGTTGGGTCTGAATCAACACCAGGTAACTATTCTTGGAGTGGCCAA
CaGSNP432	CTCATGTAATGCATTTGGCTGCTCAAGCTGGTGTGAGGTATGCTATGGA[A/G]AATCCTGGTTCTTATGTTCATAGTAACATTGCTGGTTTTGTTAATTTACT
CaGSNP433	AACCAATACTGTCGGCGTTGTTGACTACTTCTGATTTTTCACCCAAACC[A/G]TGGCTGCCGCCGCTACCCATAAGGGCTGTCTTCCATGGGGTATTGTGTGC
CaGSNP434	CACCCGGAGTTGCTCCTCGCCGGCCAGGTACCTTCTTTCTTCGTATGCG[A/G]TTCAATCCCGATCTGCGGACGCACCATAGAACCGCGTCGCAGCAGATCCC
CaGSNP435	ATCAGTAACAGAAAACAATGTAGATGTATACTTTGAAACTAAACAATAC[A/G]AAAAGGAACTCAAAGCAGCCGATGCCATTTTGAAAAAAATTCCAGATCAT
CaGSNP436	GAAATGGCAACACTTGGTGCAAGTCTCCTATGCGCAGCAGGCGGCATAC[A/G]ACTGGTCCAGGAATTGTACAAGGAGACTATTCCTACCTGGCTGCTGTCGT
CaGSNP437	CCATGTAAAGAATTGTGGAAGAAACTTTCAATGCTAAAAGAGGTGATTC[A/G]ACTCCACTTGATGAAACTGATGCAAGACCAATCATTGATGCAGCAGAAAG
CaGSNP438	ATTTTTTTCGGCAGCAAAATTCCAGTACAAGGATAACAACCTTATTCCA[A/G]ATTGTCACCAGGTCTACGGTATGGCATAAATCTATGGTCCTTTGCAGCAT
CaGSNP439	CCTTCATTGTGGCTGCCTAAAAAATTGTATTTATATAGCTTTCGGTTGT[A/G]AATTGTAATTGTATACAAAACAATTGCTTTGATTTGCAAACACATCTCAA
CaGSNP440	TTCGTTTTTACCTGTATGTCAAGACACGACCCATATCGAGCAAGGCATG[A/G]CTGACTTATTTTAGGAGCAGGAGCAACAACTGATTTTTCCCGATCCAGTT
CaGSNP441	GAGAAAGAGGGAGAAAGAGAAAGAAGGAAGGCAAAGAGATCACATGGGG[A/G]G
CaGSNP442	TTATTTGGATTGGTTTGTCCAGCTCTGTGCACATTCACATTTGGTACTT[A/G]GCTAAAGTAAGCAATCATCCATAACTGATCAAGAAAACTAATTCCAATGT
CaGSNP443	TCCAGCTCTGTGCACATTCACATTTGGTACTTAGCTAAAGTAAGCAATC[A/G]TCCATAACTGATCAAGAAAACTAATTCCAATGTTGCATGCAGCATAATAT
CaGSNP444	AGGCCGCCACAAAGGAGGCCCAATACAGCTGGACGTTTCTGGCCGCTCA[A/G]GCCGTCACAAATGGAATGGACCGTTAGCTTTTCTGGTGGCAAAGGCCGCC
CaGSNP445	AGTTCGCTGCTGATTCTAGCTGTTGTTCGTTTGGCTGACACGATGCTGG[A/G]AAATTACTGAAAGAAGGAAATTGAAACTCTCGCACGTCCTCGGCAAAAGG
CaGSNP446	ATGCTGGAAAATTACTGAAAGAAGGAAATTGAAACTCTCGCACGTCCTC[A/G]GCAAAAGGAAGAACGTTGAAGTAAAACGAATCAGGCTGCACAGCATAATC
CaGSNP447	TGAACCTTTTAATGCGCAGCATCATCAACTGCAGCAGCTTCAGCCATGC[A/G]GAGGCATACGAGTGCAGGTCTATAATGGAAACCTGGAAGCGGCATTGGCA
CaGSNP448	CACAAGTTTATCCACCAATTCAAAGGGAACAACGAGGAATTGAAGCTCC[A/G]GCAGAAGGATTTCCTTTGGTGGCAGCAGGTTCATCAAGCTTCCAACAATG
CaGSNP449	AAATTCAGAATTTTCTTCTCGTTAAGCTGCCCACGATTACTATCAAACA[G/A]TTCAGCAAGAGATATCTTGTTCTTAATTGCTTGATAGAAAGCCTGCTGCC
CaGSNP450	TTATTCAAGAGTGTTGAGAGAGAAAATGGCAGCTAGAGAAGCGGCAAAC[A/G]AGGCAATGGAGGCTCGAAGAGCGGCTTTGGTTGAGGCATCTTGGTGCCGA
CaGSNP451	GAGAGAAAACGAGGGAGATTTCGGAGCCAACAGAAGACAAAAAAAAAAA[A/G]GTCACGGAAAAAGTGGTAGAAGCAGCAAGAAAGGTAACTCAAACCTATTT
CaGSNP452	TGATTCGTGATCATCGTGGCTCGATCAGCTTGGTCGTCTTCAACGACGG[A/G]AGTACATGAAGGCGAAGCTATCATATAAGATAGTTAAATAAGTTCATAAT
CaGSNP453	TTCCAATCCAAGGGATTAGCCATATAATCATTATTATGCTCATACACTT[A/G]CTTGTTCTGAAGGCAAGTACTACTTCATTGGCCTTCACCATGAATGGATC
CaGSNP454	TACCATGGTAGACTCTTACTCTCCGTAGGAGTGATACATATCGTATGAC[A/G]GTTAGGCAGTTGGAGGCGTTAATCAGGCTGTCGTTGGCCGCTGCACGGGC
CaGSNP455	TGAAATAGCTGCATCATACATGGAAAATTAAAGAAAATAGCTGCAGCAT[A/G]CAGTTCTTTATGAGCACCTTCATGTAAGAAACCAACCTCGTACATAAAAC
CaGSNP456	GAGGAAAAGTGCCGATATACGGACCTTCTTAAACCTTCAAAGCTGCTTT[A/G]TGGACCATGGTTTCCTTGTGAATTTGATGACAGCTCTTCTCAACAAGATC
CaGSNP457	ATGGTTTCCTTGTGAATTTGATGACAGCTCTTCTCAACAAGATCAAGAA[A/G]CTTCTCTAAGTTTGCTGCCCATGAATTAAGAATATCGTTGCTATCCTTTG
CaGSNP458	AAACAATTATGCCAACTGGCTGCACCCTCAGCTTTCCAATGGGATACTG[A/G]TATATATTTATGTTCTTCATTGATAGGTGAGTGAACCAAAGTATGCCACC
CaGSNP459	TAAAATTATAAAATTATAAAATAACTTATATCTTATATTTCCTGTACTC[A/G]TATCACATCCCATTATTGATAGAACAATGAAATCAAGAAAATTGCAGCTA
CaGSNP460	GAGGAGGCAGCAAAGGAAGTTGATCGGAAAAGCCGCTTTCTCGGCGGGG[A/G]AGAGATCAACAATGAACTCCAGAAGCGTGCGTTGTTTCGCTCTGGAATCT
CaGSNP461	CAAAAGCAGCAAAAACAATTATTCCAACAGTCCAAACGAAGATCTTGCG[A/G]CTAACAATGATACAACCCAGATCTACATACTTCTTCTGTTCAATGGGACC
CaGSNP462	CAGCACATTTTCAATCAAGGAGCTATTACTATGCTGGAACAGATGGTGA[A/G]TCCTTGTAGCCATGTCCTTATTATCTGTTTGCAATAGTTTGAGTTCAAAG
CaGSNP463	CAGACTGATCCACTTCCAAAAACTAGTTCTTTATGGTTGCTTATCATTG[A/G]GTTATCACTAGTTTATTATGGACTCCGCATCATGGTTCCTTATTGTCGAC
CaGSNP464	AGAATGCAGCAGCCTGTAATCCCTCCACTGTCAAGAGCAGGAGGTATTC[A/G]CTGCTCTGTGAAGCCAGCCTCATGCGGTTCCTTCCTTTCTAGTGACCAGG
CaGSNP465	ATCACAAAAAGAAGGCCGGTTCATGGAGATCTAGAAGGCTGTTAAACAG[A/G]CGTTAAGTTGCTGCAATGAAGGCAGCAAAAAAAGGGATCTTAAGTTGCTG
CaGSNP466	GTGGCGGCTAAAGCAGCCACAATGCCAACGGATACTATCCATTTGTGAC[A/G]GCCTGAGCGGCCAGAAATGCCAGTTGTATTGGGCCTCCATTGTGGCGGCC
CaGSNP467	AGGAAAACCATGACTGCTGACAATCAACTCCAGCTGCGTTTTCCGGAAA[A/G]AAAAAAAAATTTATCGACTCCAACTTGTTTCTGATACAAGGGAAAAACTG
CaGSNP468	ACTCATGCAGCATCTGCTCCACCTGATGGCCCTAATGGTACTGCTTCCA[A/G]TTATGACATGTTTGTCACACAGCGTTCTCAAGTTGTGCAGCATGCCATTC
CaGSNP469	TTGTTATCGAATAGCAGCCTTGGTTGTGCTATGGCGGGATGGGTGGTGG[A/G]TTTCTGACAAACCACCATACAAGGCTTAGGCTTTTGGATTTTGAAAGGCA
CaGSNP470	AAATTGCAGCCATTATAAGTTACAAATCTCTTCCCTTGAAGAAGGAAGT[G/A]AAGAAATTGATACACCTTATTCTCCACGCCATTGCATTAATACTTGGAAT
CaGSNP471	CAAATAAGCTACCCGGAAATTCTGATTCCAAAGTTAGCAAACCATTGCA[G/A]AAGTTGGTTCAAGGAGATACTGTGGCAGCAAGTAAGAAAGTTGATGATGC
CaGSNP472	CTCCGACGAAGAAGATGAGGGCTGCATTGCCTTTGGAGATAGGGATGCC[G/A]CACCATGTGTGGAATTGTAGTCAGGCAGGTGCTTTGGTAGCATCTGTGTT
CaGSNP473	AACTTTTTAACTGCTAGCATACCAACTTTTCGATTAAATGTCCATGTGA[G/A]GAGACTTGTGAGTGCAGGGTACAAAGTTGGTGTTGTTAAGCAGACTGAGA
CaGSNP474	TTGTAGAAATTCTCATATTATTAACCATGCAGCGGTCCGTTTTTTTAAA[A/G]AACTAGGATTCAAACTCCGGTGAAGGAAAAAATACTACTATTTGCCAATA
CaGSNP475	AATTTGCTTAGGCTGCATTTCAAAGAACACAACAAGTTGATAAAAAGTT[A/G]AGTGAAGTGAACCATCTTTCAAAGCACAACATAGAAATTCAAATTCAGAA
CaGSNP476	TAATAGTGTCATAAGAGTGTAAGCTGCTTGTTCCTTGATATCGTCACAT[G/A]TATGCTTGTGCTGTTTGAACATCTTTTCATGGAGGGTGAGTTGTCTAACG
CaGSNP477	ACAGATAACAGCTGCCATACCATCAAATTGCGTGCAAAGGGAGAGAACC[G/A]TGGTCTGCAGAAAGGCAGCCATTAATGTCCCCAATCTGTACATAATTAAG
CaGSNP478	TTAATCATGTGGCGCAGCCTGCTGTTCAGCAATCAGTCGCACAGCCTGC[G/A]TTTCAGCAGTCAACCCCAGCATCCGCATATGTTTCTGAGTCTGGGGGAGA
CaGSNP479	TCGGAGTTACCTATTTGAGCATTCCTAGTGTTACAGTCGTCACATTGAG[G/A]GCCACCTGCTGTACTATCCAAGTAGACGCTGCCAAGGGAAAAGGAAAATA
CaGSNP480	GGATTTCCAACACATTTTTTTCTTCTCTATATTATTAATTGCTGCATTC[G/A]GGCTTTACAAAATTGTGATTTAGTCTGTTACCTATCTCATGTGATTATAA
CaGSNP481	TTCGCCGAAAGCCTAATTGATCCAATAATTCACTGATAAAAAAGGTTCT[G/A]AATCGCAATCCACGGCTGCAATTTTAGAGATCTTTAACAGTTTAACTACA
CaGSNP482	CCCATCCCTTGTTTTGATGAATAATATTTTATTGGACTGAGTTCTATGA[G/A]AAGTGCTATGTTGCCTTGCTGCAAAAAATGATTCATTTATTTGATATTAA
CaGSNP483	ATTTTCAGCTGATTGCTGCAACACAGCCTGCAGCTAGTGCGGCTCCTAC[G/A]ACAACAGGACCTGCACCTGCACGCTCTCAGCCGACACAGTCTGACCATGA
CaGSNP484	GTGCTAGTCATGTGAGGACAAGAATTATGGGCAGCATCGCACTGGCTAT[G/A]TATATGAGCCGTAATGTGACTTAAAAATTGATGCCAAACAGCACCAGTGG
CaGSNP485	CTCGATAACTTGTAGGGCTGCAGCAATATCTCTAGTTTCAGCATTTCCC[G/A]GCAACGACGGCTTAAAAGATATCACTTCTGCTTTGCCACAGCTGGATGTA
CaGSNP486	TTTAATAAACAATTACCACCGAATCAAACTTTAAATTGCAGCAAATGCC[G/A]TGACGCGAAATTAGTATCAAATTACCCAGCTAACAGCAGTTGTTTGTGCA
CaGSNP487	CATCAACTTGCCTAAGAGGGGGGAAAAGTAAGGCTGGCTGTGAAAGTAT[G/A]CGGAAAAGCAAAGCAGCTGCAGCATCAGCAGCTATGCCAGCTCTCATGGA
CaGSNP488	CCATAAAATACTTTCATATGGAATTAGAAACAATTATTTTCAGCGTTAC[G/A]ATTGACCAAAACGCTGCTGCTGCTTTACAGACTAAAGAATGAATCAGCTC
CaGSNP489	AGAGAAGAAGCGGCTCCTCCAATAGTACCTGCAGCCTGTACTCAGATTA[G/A]GAATAACACCATAACAAAAATTAGAAAAGAAATGTCACTCACAGTTCTAA
CaGSNP490	GCCAGATCTAGCGACGGAAGCTTCTAACCGATTGCGCTGGATTAGCTTC[G/A]TTGTCACGCAGCTTGACAAGCGTATAAACTCCAGAACCAGCAAGAGCACC
CaGSNP491	TGAAGGATTTTATCTTTGATGGTTTTGGTTGAACTCTATTCAATGTTTC[G/A]CGAATAAGGTTTTCCCATTTTGGTACAGGTCGAGTATCAGCAGCAACAAA
CaGSNP492	CTGCAGGTGAAGTAAATATCTCCTTGTCTAGTGTTGTGAGGTTTTCTTC[G/A]AAGGTACCAAAGCTGTCAAAAAATGAAATGGTTGTACAGCTTTTGGATTC
CaGSNP493	CAAACCGGAGAGAGAGAGAGAGAGAGAGAGAGAGAGAGAGAGAGAGAGA[G/A]AGAGA
CaGSNP494	GTTCCGCGCTGCTATTTGAGATCGGCAACATAGGTAGTATGAGAGGGTA[G/A]AAGATGACACAAACATTATTGGTTTGCTTAATCATTCCTGGGGAGTTTTT
CaGSNP495	CTGTTCAATTGGAATAGAGAACTAAGACACACTTTAATAGAAGAACAAC[G/A]GCACTTGTTTGAAGGAGAGACTGATATGCAGAGAGCAGAGAAAAGAAGCA
CaGSNP496	CTGATTGCGAGTTTGTCAACATTGGTAGCACTCTCCGAAGTGGCTGTTG[G/A]AAACTTGGGTGAAATAGATACTGTAGGCATTGGAGTTGAACCTGTGTTCT
CaGSNP497	AGCCCTTCCGGTTTCCTGCTACATTCACATTCGTTGTTAGAGCCTTCTC[G/A]GGTAAATAAATATCATTGAATTTAATGTCCTACTTTGCATGTTTTACGCA
CaGSNP498	GTGAAAATGCATTTAGTGCTGTTGGATCTCACTCTCAAGCAGTTCCAGT[G/A]CTTGTTTCCCTTCTCCGGTCAGGTTCGTTGAATGTGAAGATACAGGCAGC
CaGSNP499	TGTTGCTAGAGATGCATTATCCCCACTAGTTGCACTAGCTAACTCTTCG[G/A]TTTTGGAAGTGGCAGAGACAGCAGTAGGTGCCATAGCAAATCTTATTTTG
CaGSNP500	ATGTTCTTTGTAGGATCCTTTCGTCGAATTGTTCAATGGACCTCAAAGC[G/A]GATGCTGCTGAATTATGCTGTGCTCTTTTTGGAAATACAAGGATTCGGTC
CaGSNP501	GGTATTGTTTCAAAAGATCGGCTGCAACCTTCATTTTTAAAGGAAAATT[G/A]AAACCTATCACTTACCTCACTTGAAATAAAAAGAATACAAGAACTAAACA
CaGSNP502	CAGTCATTTGTCACCATCAACTTCGGCTGCCTTTCTAGCAACCAGCCAC[G/A]AAGCTACAGCTTCCATCAAAAGCACCGCTTTCCCTGTGTGTTTTTTTTTC
CaGSNP503	ACCAGCCACGAAGCTACAGCTTCCATCAAAAGCACCGCTTTCCCTGTGT[G/A]TTTTTTTTTCAATGACTTTTCTTTTGTTCTTGATATGTCCATTCATCAAT
CaGSNP504	GTAAAAAGAGGATGCTGAAACAACCAAGTTGCGTGTAGCAGAGGCAAAA[G/A]AGCAAGGACCTGAAAACAAAGGCCAGAGCTGCCATATAAAAGGAGGTTTG
CaGSNP505	TGCGCGCTTTGGGATGCGGAGGAGCGAAGCAGCTCGAATGAATGAATGT[G/A]AGAGGAGCGAAAAAAGCCCAGCTCCCTAACCTAATGCGGCACCGGGTTCA
CaGSNP506	TGAATGAATGTGAGAGGAGCGAAAAAAGCCCAGCTCCCTAACCTAATGC[G/A]GCACCGGGTTCAGACAAGAAGAAGGGCTTAGGGTTATCTGGTTGCATCTG
CaGSNP507	GCCTGCATATTTTTATGATTTCTGCCTGATTTTGCATGATTCTGATCCT[G/A]ATTCCGATCCTGTTTATGCTATGAATTCTGCCTGATTCCGATCCTGTTTT
CaGSNP508	CTGCAGCACGGATCTCTCTTCCCCTCTTTTCAAGATCATGTTGAGTCTT[G/A]GCAGCAGTCTGTGCAGCAACAGAAGCAACCATGTTATTCATAGCCTCCGC
CaGSNP509	TCCACACAATTCAGATTCAGCAAAATGTTGTTTTCTTTCTCAGTTTCAA[G/A]GTTATTAACCCTAACAAGGTATGCTTTCTCTCTTTCTTCCATTCCCAATT
CaGSNP510	ACGGTTCCCCTCTCTCAAGTTCCATGCTCATGAGTTGCGAATTCAATTT[G/A]CTTAACAAAGCTACTAGTGCTGCTGGTGGACCCCACCCTCTTTTTATGCT
CaGSNP511	AATTTTCACCGGCTAGATCAATGGCTAGATTGAAGATTTGTGACATGCA[G/A]CAAACTTCACTGATGATGCATTATCATGAACAGCAGCATGGACTAAAGAA
CaGSNP512	CTTTCTCCAACTCCGTTATAACCTTCATCGTCTCGGATCTCGGCGGCTG[G/A]AAAGCAATCAATTTCCTAATAGCCTCACACTCCTCTTTATGCCGTCTATC
CaGSNP513	CATCCTGCGTAATTGGCTGCACCTACCAATTTTTTGCACGGAATCAAAG[G/A]AAGTGTGGTGAAACTTAACACGAAAGAGGAGGCAGCAACAGATCCAGTGT
CaGSNP514	TTGCAGCGCGAGAGAGCGCGTGTGACGGTTTTTGGCGACGCGCTTTTGG[G/A]CATGACCTGATCTGGAGATGACTGTTGTTCGTAGGAAAATTTGCCGGAAA
CaGSNP515	GGATCGTAACTCTGGTAGTAGCAGTGATGAGGGAACTGAGAACAATGGC[G/A]ATGATGTGGACAACACTGGAGGAGATGGCAGCGAGGAAAAGTTGGCGATG
CaGSNP516	ATCTCAAACTTCTCCATCATTGATGCTTTGAACTCATTTAGCAGCTTCT[G/A]AGAGGAGCTAAAATAGATGATGTCATCCACATAAAGACAAACAACAATGA
CaGSNP517	GCTTCTGCGGTGAAGCACATGGCGCTGGGAGTGGCTGGTTTGGGTTGTG[G/A]GGATGCGCTAGTCCACTTGCTGAACTATGTATGGCCAAACATATTTGAAA
CaGSNP518	GCAACAATCCCACATGGCAGCGAAGTTAGTTCTGGTGCATTTGAAGGAT[G/A]CAGGTTCCATACCAAGGAGAACGATGCTTCCAATAGTCATATTCAGATTA
CaGSNP519	CGGGGAACACATGCTATAGTAGATCGCAATTCAGCCCGTAGTTTTGAAA[G/A]GGGTAAAGGAGGAATTCTAAAGCAGCACTTAATGATGGGGTTTACGACGT
CaGSNP520	GAGGTATAAGATAGTATGCAGCAGACTTAAAGCACTGAAAATATCTATC[G/A]GACTGCATTTCATGCCATAATACCTGATCTTTCAAAATATATGATTCAGG
CaGSNP521	TAACTGGAGAGATAATTTCTGATATATGAACAGGAAGACGTTGTTGAAG[G/A]GGTAGATAGAACAGATGAAGTGACTGCTGCTAACTTGGATAATGCCAATA
CaGSNP522	GAGAGCAAAAACTGCCCATAATGGTGGCAATGTGATTGACAGTCCTTTT[G/A]GTGCCAATAACTGACCCAACTTTCCCAATATGGCCATTGCTGCAAATGCC
CaGSNP523	AATGGTGGCAATGTGATTGACAGTCCTTTTAGTGCCAATAACTGACCCA[G/A]CTTTCCCAATATGGCCATTGCTGCAAATGCCCCAGATCATTTAAATTAAA
CaGSNP524	AGAGAGAGAGAGAGAGAGAGAGAGAGAGAGAGAGAGAGAGAGAGAGAGA[G/A]AGAGAGAGAGAG
CaGSNP525	TATTAGAGATACCAGTGCTGCACACTGGATTTCCTATGAGACTGAAAAG[G/A]CATGCATAGGTAGAAAATCACTACATCAGAAAAAGAGCACATGGAAC
CaGSNP526	TGTCTTGATAACAAAATTATGGCCCAAGAGATAATGTCTGAACTTGGCC[G/A]AGGCTTCGATGATAGATAGCAGCGTCTCTGCTGTAGGCCCAATACAGTCC
CaGSNP527	TGCAGCAATTCACTCAAATTATGCTGTTCTTTAATATCTGCAGGACGCG[A/G]ATTTTACGTCATATGGCATCTGAATTGAATTTGAATATGAGGAGTGATGG
CaGSNP528	AAATTTCCATAGTTTCGTTGCACGTTGTGGCCGCTCAGGCCGCCGCAAA[A/G]GACTTCATTTGTGATCATTAAAGCCGCCACAAAGGATTTTGTATCGTTGG
CaGSNP529	CCTTTGGCTCATCAGATGAGTTTGCCGAATACTACGGCGGAATTGGCAG[A/G]CATTGAGAAATTTTTGCAGTTCTCTGATTCTGTTCCGTGTAAAATTCGTG
CaGSNP530	ATTTTTCTGCCTTAAAAATCCATTCCAGCACCGGTGTTGTTCCATCAAA[A/G]TGGGGAAATCCCAGTGAAATTTCCTTAACAGGAAGAGCAGCATTTCCTGA
CaGSNP531	AAGGCTTGGAATAGAGTAACGAGCATATATTTGAGCTTGTGCTGCAATA[A/G]CTTTGTTTTGATGTAGAATAATCAAAATGGGTTCTAAGTATGCCCAAATA
CaGSNP532	GGCTTTTAAACCTTTGTCAGCTAAAGTCCTTATAGCAGCTGCCACCATA[A/G]GAACACCAAGAAGCATCCCTAAAGAACCAAGTACGAGGTTGAAGCACCAA
CaGSNP533	TGCTTCTTCTATTAAAGTAAACAGCAAGTCAAACTTCTGTTAAAAATCA[A/G]ACAATAGGTAGTAAATTTTCCAAATTCTAATTGGTGTATCACATTTTTAT
CaGSNP534	TCTAACCAGAGAATGGCAGCCCAAAATAACAGCCATAGCTGAATCTAAA[A/G]ATCTAGCAAAAATGACAACTGCAACATTGTTTGGAAAACTAAGGGAACAT
CaGSNP535	AACAGAGGTTTTTTAAGGAAGTGTGGCGGTCGACGGCGACAATGCGAGT[A/G]TCGCCGCCGTTGTAGAAGAGGGAGTTGTTGTCGTGGTGGGTTATGTGGCC
CaGSNP536	ACAATGCGAGTGTCGCCGCCGTTGTAGAAGAGGGAGTTGTTGTCGTGGT[A/G]GGTTATGTGGCCGCCGTAGCTGCACATGAGGCGGAGAGCAGTTTGATGAT
CaGSNP537	TTCTTCATCACTAACGAATTCATATAAAATCTGGAGTTAATATGTACTG[G/A]ATTTAAACAGTATATGATTGTATGTGATATACAAGAAAATCCAATAAATG
CaGSNP538	TACAATGAGCACAAGGTATGATCTTTCCTTGCTGCAAAAGAGTAGAACA[G/A]AACATGAAGCTTGCAAAAACACGCAAAATTAAGCAGTGACACATATCCAT
CaGSNP539	GCAGCAG[G/A]ATCAATCTTGTATTTGGCAGAATTTATCCAACAACTCTTTTATGACAGCT
CaGSNP540	TGATTTTCTTTGTATGTGTTAATAACCTTAAAACGACAACTAAAATGAA[G/A]CGAAGGAAGTATAAACTAGTATCTGCAGCTGAGTTCAGAACTTGTTCAAC
CaGSNP541	ATGATTATGGGGAGAAAAAGCGAATTCCTGACTGGTGTGATAGAATAAT[G/A]TATCGTGATACTCGGGCAGCTGCCGTGTCTGACTGCAATTTAGACTGTCC
CaGSNP542	TTCAAGTTTGGCAGCTTTATTACCCTCGG[G/A]CCTTTGTGATTTGACAGCTCTATTAACCTCCAATTTTTGAGGTTTGCTGC
CaGSNP543	TGCCTTGCTCGATATGGGCCGTGTCTTGACATACAGGTAAAAACGAATT[G/A]GGGGCAGCAACAACGATTCACGCATCATAAGCATGGATAAAGCTATATTT
CaGSNP544	AAGCTGCAAGCTGTACGAATATTACCAAGAGAAGATTTGCTGCACGGGA[G/A]ACATCTTGAGGATAATATCTAAAAGAATCAGTCAAGGCTTACCCTTTTCC
CaGSNP545	ATGTTGATTACTACTTATTTTTCAAGTAAAAAAAATCAATTATATGGCA[G/A]TTAGCTGCTCTCTTTCCATTACATCTTTTCTATGGCTCATCGGAGTAAAA
CaGSNP546	TGTAAACATCTTCTTCATACTTGCTTCTGGGGATTGCAGCTTCCTGTTA[G/A]AAGCAACAGATAAATAATTATTATCATCCAAAAAAACAACAACAACCTAA
CaGSNP547	AGAAGTAAAACCAGTTCTACTGATAAACAATCTCAAGATTTCATGATGA[G/A]TCGGTTTTTACCAGCAGCAAAGGCTATGACTTTAAAACCACCTCAGCATG
CaGSNP548	GGGCACTGTGCGCTACAAGTAGCCATACAAGAGCTGAACTGAAACCTCC[G/A]TACGCTTCCTGCAACCATTTTTAACAATTAGAAGTCACAAATTATGCTGC
CaGSNP549	CTTGGGTCTGAAGCAACTCAAGATCCCACTAGGCTTGAAAAGGAAGTAC[G/A]TAATGCAGCTGCCGAGCGTGAGCAGGCTCACATAGATAGGAATATTGCAC
CaGSNP550	ACCATCCACAATCAGATGGTCAGACTGAAGTTACTAACAGGTGCTTAGA[G/A]ATGTATCTCAGGTGTTTTGTGGGTCCTAAACCTAAGAAATGGTTGGATTG
CaGSNP551	TTTATTCATTACAGTATTCTATGTCTGGAAATCGGCCTTACCATAAGTC[A/G]TGCTATAAGGAGCTGCATCACCCAAGGTGTGATGTTTGCAAGAACTTTGT
CaGSNP552	AACCATGCTGCCAAGGAGGAATGACATTCCGAGAACCAATGCCAGTAGG[G/A]ATGATCGAATGGCGGAGGCTATGAATAACATGGCTGCTTCTGTTGCTGCA
CaGSNP553	AACATTGTTGGTTTTGGCAGCCTCTTTCATCATCTTCTCATGTTCAACA[A/G]TATATAAGTCCCTTCCGCAGGGTGCTTGAGCTTCATAGAACTCAGACTCA
CaGSNP554	AGTATGCCCCGGAGTTGTGTCTTGTGCAGACATAGTTGCAGTAGCAGCA[A/G]GTGATGCATCATTCGCTGTATGTTTATAACTTGCTTACAATTTGTATATA
CaGSNP555	AGAAGCAGCAACAGAACTTTGATAGGATACTCTCGTGCCTCAAATAGTA[A/G]CGGAAAAAGTGAATAGCAGGACACTGCACACACAACATTCTCACTCGTCA
CaGSNP556	TATCTTTCGACCCAAGCACGTTTCCTGCATTTAGCGGTACAATTTCTTG[G/A]AACCTAACAAGCAAAGGAAACCCAACACAACAAAAATTATTAGTCTTCTA
CaGSNP557	TGGAAACAAATGCAGCAAAATATGTATCGCTATATAAGGTATATCTTCT[A/G]ATGACTAGACGAAAGCAAAAGAAACCAAAACTTTTATTTCAACTTGGCAG
CaGSNP558	GACGTGGATTTTCTCCGGCGCGGTTTCTCGCCGTGACGATGAGGGAGAC[A/G]CCGCGCTGCTTTGTCTCTTCATGACTGTCGATATTCTCTTAATTTCTCTT
CaGSNP559	ATGCTGAACTCCTATGCGGTATTGGAATACAACACCAAGCCCTCTAATG[A/G]TTTAATCAGAAATTGCCTTCAACCCAAATGTGTAGCCTCTTTGGCTCTCT
CaGSNP560	CAGCAGATTTGGATTCAATTTCCTGCAACTTGGAAACTTTTTGTTTAAG[A/G]TTCATTATATGCTCCCTATTCTGTTCAGCTTCATACCTGATTTTCCTCTT
CaGSNP561	TCACAAAATCACAACGTTGTCATTTTGTGAGGGTTTAGGCAGCCACAAA[A/G]TCCAGCTAAAATTTTAGTCTTTTGTGAGGGCTTTTTCAGCCACAAATTCA
CaGSNP562	TTCAGGTTGCTGCATAAATACTTCCTCCTTGAGCTCCCCGTGAAGAAAA[A/G]CACTCTTCACATCAAGTTGAAAAACTTCCCAACTGAATTGGGCTGCAATT
CaGSNP563	TGATGATATATAACCGGCCTGTTTAGGGAAAGAAGATAGGGCGGCTGCA[A/G]CCCCTGGAACAGGACCAGCTCGTGCTGGCCTGGTTGCAGCTGCCAGAGCA
CaGSNP564	GGTTTCAGCAAAGGCTTCGTTAACAAGTCTGCTATTTGAGCGGCAGACG[G/A]TATAAGGAATAACTTTATGATGCCAAGACCAATTTTCTCACGAACGATAT
CaGSNP565	AAAATTTATCTCCTTGCATCGGTAAGGCGTAGCATCCTCTGATAAATCT[A/G]TTCATACTTCTTGTGATCCTTAATATGATATCTATATGAATATGGCAGCA
CaGSNP566	TGGATATGGTGGATATGGTGGAGGAGCTAGTGGAGGCTCCTTTTATGGG[A/G]GCAGAGGAGGATACAGTGCTGCTGGTCGATATCATCCGTATGGAAGATAG
CaGSNP567	TTGAGCAGCGATGGTGGAAGCATTGTTGCTTGCAGTGGGTTGCGGCAGG[A/G]GCATTGCAGACTTGACTGGGACTCTGTTTTTGCAGAGTAGTAGAGACTCT
CaGSNP568	TTGTTGCCCTAAGGCGTTTGGCCTGTTAAGCCAATGTCCTAGTCGCTGC[A/G]GCGATTACGGATACCTCTCAGGCATCTCTACTCTGTGAGTCCCGCAGCTT
CaGSNP569	GGATTTGGGCCTCACAAAATTGATTTTTTGTGGCTGTAAAAGCCCTCAC[A/G]AAATTCTTAAATATTTAACTGGATTTTGTGGCTGCCTAAGCCCTCACAAA
CaGSNP570	CAATGGATATATGGCGTTTGTGGCGGCCAAAACAGTCAGAAATGTCGGG[A/G]TTTGTGGCGGCCTGGGCGGCCACAACTGGCAACGATCCTTTGGGTGTTTG
CaGSNP571	CAAATGACTGTGAGTTGGAACCAGTTGCATATGAATTTTTCACCCAAGC[A/G]TATATTCTATATGAAGAAGAAATTTCTGTAAGTCTTAACATATAACCCTT
CaGSNP572	CAACAAAAAATCAATTTTGTGAGGGCCAAATCCGTCACAAAGGCA[A/G]ACGGAACAAGTGGAATTTGTGGCTGCAAAGGCCGCCACAAAGGAATGCGC
CaGSNP573	AATGCCTCGATAGTGATTCAAATTTGGCAGCATACTCGCCCACAGTCAT[G/A]CTCCCCTGGTGAAGTTTCAGGAAGTCGTCACCCAATTTCGTCCTGGTACT
CaGSNP574	CAGAATCATGAAAGAAGCTGTTGACTTTGCTGCTCAAGCAGTTTCATGTGCATTACAATACTCATCAAGCATAAGTGGTTTGTAC[G/A]TGACCATCTG
CaGSNP575	TTTTTACCTTTATGTTAAGACACGACCCATATCGAGCAAGGCATGGTTG[G/A]CGTATGTTAGGACCAGGAGCAACAACTGGTTTTCCCCGATCCAGTTTTTG
CaGSNP576	ATAGGAGGGGGTAGACAGAGGGAAATGATATACAAGGAAGAGAATGAAT[G/A]GTATTCTTAACCACATCCATAATTTATATCAGGTATTGCAGCAACAGCTG
CaGSNP577	AATCTTCATTCTTCATTTTCTTTACAAAACTATCAAAATAAGAACTTCA[G/A]CATTGTTCAGATACAAAAGGTTTCTCTTCTTCCATGTGATGCTGCATTTT
CaGSNP578	AAAATGGTGTTGCAGCAAATGGGTTGGATGGTGCTGTCACACAAAACAC[G/A]ATTAAATAAAGCTATGAATTAAAATTATTTTATGTCAATTACCTTGTGAC
CaGSNP579	GACATCCTTGTTCAGGCCTTTCCAGTAAAGAACAACCTTAATCCTTTGT[G/A]TAGTAGCATTTCTGCCTGAGTGACCCCCTGAGGCTGCATTATGAAACCAA
CaGSNP580	GAACCTTTTAATGCGCAGCATCATCAACTGCAGCAGCTTCAGCCATGCA[G/A]AGGCATACGAGTGCAGGTCTATAATGGAAACCTGGAAGCGGCATTGGCAT
CaGSNP581	TTCTTTTTTTGATGACTTGGATTTTTTATTCTGGTTTTTCCACTTCTCA[G/A]AAAATGCGTCAAAACCGAACCCGCCGAATCCAAATGATGATAGACTAATA
CaGSNP582	CTGGCACAAAACTCGGCAAGACTATCTCGTATGACAGGTTCTGCTTCAT[G/A]GCTGCAAACAAACATGTAGAAAGTTGTCGTTTTAAGATACTTTACACATG
CaGSNP583	CTGCAGCACAGATCTCTCTTCCCCTCTTTTCGAGATCACGTTGAGTCTT[G/A]GCAGCAGTCTGTGCAGCAACAGAAGCAGCCAGGTTATTCATAGCCTCCGC
CaGSNP584	CACCGTCGCCACCGTGTTGTCGCTGTCATCACCCGAGGTCATCCTAGAC[G/A]TCGTCGTTGTCGCCTATGTCTCTACCATTGTCGTCTTCATTCTTTGTTCG
CaGSNP585	TGAAATTCGTAGTTGATTGTCTCTCTTGCATAGTTTTTGTTAGTGCTGC[G/A]AGATTATTAGCATGTTTACGGAAGAGATTACCAAAGAGATTACAAGATCT
CaGSNP586	CCAACAGATGAACAACCAGTTGAACTAAGGATACGGAGAAGATCGCGAA[G/A]ACAAGCCAGACGACAGAGAGAGAATGGAGCTGTTTCAAATGGTATGCAGC
CaGSNP587	GTATCTGACAATACTTGATGATTCAATGGGTTGTGTATTGGGGCAGCAT[G/A]ATGAATCTGGTAAGAAAGAACATGTTATTTATTATTTGAGCAAAAAGTTC
CaGSNP588	TGACATACTGGTGATCTTTTGCAGCTACTGCATCTCAACCACTTCTTGA[G/A]GAGGGTGACTGATCTGTAGCTGATGAATCATCAAAATAGTACTCAGTACT
CaGSNP589	ATTGTAGTGGAGAAATTAAGGGATTGTTTCTCTCTCTCTCTCTCTCTAT[G/A]TGTGTGTGTGTGTAAGGCAGGCAGGCAGGCAGGCAGCCATGTTTTGTCCT
CaGSNP590	GCTGCGCTATCCTAGTTTCACTATAAGGGCAATAGCGGCCGCTGCTTCC[A/T]GTTTCTGCTAGCTGACATAGCGGCAATAGCGGAAAAAAGAGAAATACTGA
CaGSNP591	CAACTATTTGCAGCCCCGTGACAAAATTTCTCAGCCAAATGCCCTGGTC[T/A]GATGCCTCTTGAATTGCTACGAATTCTGCTGCCATGGTTGATGAAGCAGT
CaGSNP592	TTGCAGCCCCGTGACAAAATTTCTCAGCCAAATGCCCTGGTCTGATGCC[A/T]CTTGAATTGCTACGAATTCTGCTGCCATGGTTGATGAAGCAGTAAGACCT
CaGSNP593	TTACATACTTTAGAAGCTACCGTTCAAAATTTTATCTGTTTGCCGTCTG[A/T]AGAAAAGTATTTTACTTGCAGGAGCTGCAGAGGTAAGCGCTTTGCTTTTG
CaGSNP594	AATTGTTATATAATGCGACAAATGAGGCCTCAATCACGGTCACAATGCG[A/T]TGCTTTCAGACTGCAGAGACATCAAAAACATTGATGCTGCGGTCCAAATT
CaGSNP595	CAATTCTTCTTTATCTTTTAATTGAACTCGTTATTCTGTTCATGATTCT[A/T]ACTTCTTTGTTGAGTATAAATAAATTAAAACCTTCCAAACTTCTATATCA
CaGSNP596	GGTAGAAGTGCTGTATTTTATAACCGCTTGTTTTCAACTGTGCATTTCT[A/T]GTTGCTTGTTTTGACTTCACATTTTTTAGTTTGCATATATCTTAAGTTCT
CaGSNP597	TTCCTTCCCCTGTCGTGTAGTGCGCGTTCAAGGTACCGATTCCAGTGCA[A/T]TTTGTGGCCGCCATAGCCGCCACTGCAAAAGGAAACGCACCACAGATTTG
CaGSNP598	GCCGGAAAATATAAATCATGTGAAAAACACGGTTTCAATTTGCAGCCAT[A/T]GTTCTAATCATAGTTTTAAATGCAACTAACTTTTGTGAATGTCACTAACT
CaGSNP599	CTGCTGATATGGGTGGAATGGGTTTTATCCAATCCAACCACTCGGTTAT[A/T]ATGTATAACAACACAATGATTAGCTTCAACATGATTGAGGCTGCTAGAAT
CaGSNP600	GTAGTCATAAGACAATCGACCATACAGGATTACAAAATATAAATTTTGA[A/T]TGACAGTGTCCATTTAAAAGGACAAGCAGCTACTGGAGGGTGTGGGAGTA
CaGSNP601	GCAATATCTCTGGTGGTTTCAACAATGGCAAGAAGCAATGGAAATAAAA[A/T]GAAACTATTTATGATAACAGTGTTAGACCTTATTATCGTGGCATTGTTGT
CaGSNP602	AGCTTGTGCGACATAAAGTTTTTTTACATACAGAATTATTTTAAAAATA[A/T]ATTTTTTTACAAGTTAAAAATAATGTTTTATTCTTAGTCAATAAATAATT
CaGSNP603	GCTTGTGCGACATAAAGTTTTTTTACATACAGAATTATTTTAAAAATAA[A/T]TTTTTTTACAAGTTAAAAATAATGTTTTATTCTTAGTCAATAAATAATTT
CaGSNP604	GATCAAGCGTGCGTTGTTGCAGCCATGGTGAAATCCCTCTCTCTACTCT[A/T]ACTTTTTTGATTTTGAAAATGTGAAATTTTGCATTGCTGAATGGTTAATT
CaGSNP605	TTGCCATTCCACTGTAACTTACTGGAAAGTAGCCCAAAGTACCCGCGTT[A/T]GTGCCGCCAATCACCCATAATTTTTCAGCTTCTCTGGAGTAGTGACAATC
CaGSNP606	AAAGGAGGAAAAATTCACTCAGACAATTTTTTATAAGCATCATTAAATC[A/T]TCTTGCACTGCAAGGTTATTATGTGCTTGGAACAGCTTCTTTACTCTCTG
CaGSNP607	TTAAAAGCAGCTCTATCATAAGCCAAAGCAGCTTCTTCAGCTGTTTGGA[A/T]TGTTCCAAGCCATATTCTTGTTCCATGTCGAGCCGAGTCACGAATCTCGG
CaGSNP608	TGTTGATTACATCTTTCTTTGTGCAGCATTACACAGAGTTACCAGATAT[A/T]AAACGTGTGATTGTTAATACACATGCAATTGAGCCTCAGGTTTTTTTGCC
CaGSNP609	ACGACATAGCTGCAGAAGAGACTTTACAGGTAAGTCTATTCAGTTATTT[A/T]GCTAATTATTCCATTTTATTTACAAAATTTGTCTAATCCATTCCACTCTT
CaGSNP610	TAATTCTTTTCCTGTCTGGTTATTATGGTTCGGCTTGTTTGGGAAATTT[A/T]TAAATGCAGAGTATAGAATATAGAATATTTGCACTGTCTCCTCAAAATAT
CaGSNP611	AACGCGCACGTGGCATTTGTGGCTGCAAATGCCGCCACAAAGGAGGCCC[A/T]ATCCAGCTGGAGTTTGTGGCCGCTTAGGCCGTCACAACTGATTGTACCGT
CaGSNP612	CTTCATCAGATGAAGGACCGTGAGAAGATCAATAATAAGTGAGGTATTC[A/T]CATGTGGGCTGCAATTCATATTACAATGCTCTGCCTGGTGTGAATGTGAA
CaGSNP613	GCATTTTTCGTAGTCTTTAAGGTCTAGGTTGGCTTCATCTTTTGAGGAG[A/T]TGTGGACAAGAGAGAAAAAGCCACTTTATGACATAGGACTGTCATACTCA
CaGSNP614	CAGCCAACTTTATAGCACGAATCATTTACCATTACAAGATTTTTGGCTC[A/T]GTTTAAAATCCTAAATGTACCTAAGACAGCTGCAGTTGAAAGGATCATGC
CaGSNP615	GTCGTCTTCGTCGTCCAGTACAAGTTGTTCTCCGTCCAGATCTCCTCAT[A/T]CCTCCGCTGAATCGCTGCCGTACACTATGGCTTATCGGATCAGACGCCAA
CaGSNP616	AAAATTACTAGTTACTCCACATAATATACATGTTATAGATTATTCATTG[A/T]AATATTTTTTTGTACTATATCTTTCATTAACAAGCAAGCTGCACAAAATA
CaGSNP617	TGTTCGACAAAAGATAAGTGAAGCAGGTAAATTTTTATTTATTCTTAAA[A/T]TTAGCTTTATGATTGATAAGACATTTGAAGGTAACGGGCCAGACTTTTGA
CaGSNP618	AATCGATTCGAAAAGGTCCGGTTATGTCGAAAACTTCCTTTTCACTCGC[A/T]CCAATGGTACATATAACAGTTGATGCATTCCCTAATGCTGATCCAATTTG
CaGSNP619	CCTTGTAGCATAGCAGAATTTGAACAAATTGCTATATTTTGCAATCCAA[A/T]TTTCTAGCAGCCTGTCTGCCCACTTCCATAAAATAACATTGTGGCAATGT
CaGSNP620	GTAATACATGCCATGAACTCACACATGAGCTTGGCATTTGCTGCAAGAT[A/T]CCTCCCCCATTTAAAAACCCGTATACTCAATTACATCTAGAGGCGCTGCC
CaGSNP621	AGTTTAATGTAGTTGAGTTTAAAAAGTCTACCGAAGAAGTGAAGCTGCG[A/T]GCGGCTATCGATGAAAAGGTTAAAAAATCTGCTACAAAGAAGCGGAAATC
CaGSNP622	ACATGATGCTAGGGCTGCTGATCAACAAACCACATCTTCTGCAAAGCCC[A/T]GTGTTTCAAATAGCCCTCCAGCTTATTCAGAAGCCAGAGACAGTACTGCT
CaGSNP623	ACCTACACCAACACCACCACTAACACCTACACCAAAAGCAGCTTTTGTA[A/T]AACTTAAATGAAGAATGAAAAAGAGAAAAGCTGGAATCAAGATATTTTCC
CaGSNP624	CAATTTGATATACAAATTGCAATAGCAGCACCTTTGAGACCAAGCCCAA[A/T]TTTCATAACTAAAGCCCAACATAGAACAACATGTATTATGCTAGTGAATC
CaGSNP625	TACGAATCAACAATTTATATATTTAACTTTTCTTTTGATATCAAATCAG[A/T]GACACAGTTTTAAAAAACTGAAGCTTACATTTTGTTGACAACTCTTTGCC
CaGSNP626	TTTAAAAAACTGAAGCTTACATTTTGTTGACAACTCTTTGCCGTGATTC[A/T]GGCTGCAGTTGACCTCTCCAATCACTAGAATCCATATTATTTTCAGCACT
CaGSNP627	ACTGTTAACCACCAACAATTAGCTAATCTCTGCTCCATTCCTCTCTGCT[A/T]AACAAAAAAAAAAAAAAGGCCTGTGACATCAACGACCTTGTTAAATTATA
CaGSNP628	GAATTTGTGGCTGCAAAGGCCGCCACAAAGGAGGCCCAATACAGCTGGG[A/T]TTTCTGGCCGCTCAGGCCGCCACAAAAGTGAAGTATCCGTTGGCATTGTG
CaGSNP629	TTTCGAGATCGCGTTGAGTCTTGGCAGCAGTCTGTGCAGCAACAGAAGC[A/T]GCCATGTTATTCATAGCCTCTGCCATTCGATCATTCCTACTGGCATTGGT
CaGSNP630	TTGTTTGAATTATATATCTGTAATTCTGTTGGATGATTCAAGTGGTGAG[A/T]GACAATGTTTATATTTGTTGTGATTTTTGCGTTTAAGTGTATAAATGATT
CaGSNP631	ATTGGATCCAAATGGGAATCTGATGAAATTGGGAGTGAATTTGGAATGC[A/T]GCTGTGATTGAATTTGGAATGTGGCTAATGGGATTACAAATCCTAATTTT
CaGSNP632	ATCTCAGAAGAAGCTGCTCAAGCTGTTGGTGAGTTGATTCCTTCCACGG[A/T]GAAGCTTAAGGTTCTTCATTTTCATAATAATATGACCGGAGATGAAGGAG
CaGSNP633	TGCTGCTCAAAGTGTGAAAGAAATGGCAACACTTGGTGCAAGTCTCCTA[A/T]GCGCAGCAGGCGGCATACAACTGGTCCAGGAATTGTACAAGGAGACTATT
CaGSNP634	AAGGGAAAGAGCTTCCACCGAAACATTTGAGTCTTGGAAGCTTCTCTAG[A/T]TCAATTCTCCACAAAGATGGGAATATGATCTTCTGAGTAATAGGATTACA
CaGSNP635	GCCTGGGCGGCCAAAAAAAGCAACGTCACTTTATTCGTTTGTGGCGGCC[A/T]TTGCAGCCATAAAAGGTAACGACTCAGGCTTTTGTGGCGGCCTTTGCAGC
CaGSNP636	TTGACATGGATTATTAACAATGGCAGCTCAATTTTAGCCATGCTGCTAA[A/T]GTAGACAACAAACAATTTGTCAATTTAAAATTCAAATTGTATTTCACAAG
CaGSNP637	GGGGAATGAAGTTCACGGCAGCTTGGATAATTGCCCAAGTGCAAGGGTG[A/T]GTTTATTTGGATTGGTACTGCTAAAACAAATCAAATTTTGAATTCAAGCT
CaGSNP638	GGATAACACAATGCCCTCTGCTATTGCTCGACACTCGAATGCCGTATGG[A/T]AGTCTATCCGTTGGTTGTGAAGAGCATCTAGATCCAGCCGGAACAGGCTC
CaGSNP639	GCTGGGAACACGCGAGCAGGTTAGTTTTGGGCCTTTTTTTTTTTTTTGC[A/T]TTATTTGGCATGTTTTGTCTCTCAAATTTGGTTTCTCAAGCTATGTATAA
CaGSNP640	GGAATGGGCCTTTTTGGGGAGGATTATCGCAGCTACAATGATACCCGAA[A/T]CGAAGTAGTTGTTGCCAAAAATAAACTCATAGATTCTTGTTTGTTGTTGG
CaGSNP641	TTTTTCACTTTAATCAGAGTGCAAGGCTGTTTCTGAGCTGCATTTTTCG[A/T]AGTCTTTAAGGTCTAGGTTGGCTTCAACTTTTGAGGTGATGTGGACAAGA
CaGSNP642	GGTCATTTTCGTCCTACCTAGGCTTATTCTTGTCCAATTAGGGTTTTTA[A/T]CCAATCTTGTGCAGCAATAAGTTATTTTGTGTAATTGGATGAACATTTAG
CaGSNP643	TATTTTTGTTCTGCAATTTGTAGCATTCTGACTTTATGTGACCACTCTT[A/T]CCACATTCATAGCAGGTAATTTGCTTGTTGTCACTAGTCTTGGAGCTGGA
CaGSNP644	GAACCAGCAGCTTCTTGCCTATAGAAATACAACAATGTCAAATCAACAC[A/T]GTAATGAATGTAATATTTTTCTAGGTACAAGAGAATAGAACAAAGAGAAG
CaGSNP645	GGATCTAAACAAAATCTAGCAAACAAGGTGCTCGATAAAATGCTGCAGT[A/T]AAAAAAAAAACTCACCAGCTTTAACGGAAGCATCAGCCTGAGCAACGTTT
CaGSNP646	TCACAAAATCACAACATTGTGATTTTGTGAGGGCTTAGGCAGCCACAAA[A/T]TCCAGTTAAATATTTAAGGATTTTGTGAGGGCTTTTACAGCCACAAATAA
CaGSNP647	GAGAACCGCGGATGAAATGGTGGCGGATCCCCCTGGCGTGTTTCGTTTT[A/T]GTGTTGGCTGCGATGGTTGTATTGCAGAAAAGAGTGAGGGCTTGGAGGAG
CaGSNP648	TTGGTAGCAGCTAGAAATGGAATAGTTGAAATGGTGAATGAAATTTTAA[A/T]TAAAGTACCAAGTGCTATACATAACATAAACTCAAAGAAAGAAAATGCGT
CaGSNP649	GTGTGTTCCTCACCAAAATTGCAACACTAGCAGTGCCGCACCCAACCCG[A/T]AAATGACCACGCGCAAGTCAGCGCTTCTCGCAAACCCGCCACTGTTTGGT
CaGSNP650	CCCGCCATGAATGAAGAACAAAAAACAGCAAGAAGGCAAC[A/T]AACAGATGTTAAGTTGCTGCAATGAAGGCAGCAAAAAAGGGATCTTAAGT
CaGSNP651	GAAGAGGAAAAAAAAAACTTAAAAGGGTTATGGCACAGTTGGAAAAGGC[A/T]GAGCAGCCCTAGGATGAACCTGCTTGATACCATGTAAAATATGTTATTTG
CaGSNP652	TACACGTTTTAGTTTAATATTTTCTGCCACAGCTGCTCTCAATTGAACG[A/T]AAAAACGATGTGGCAAAATAGTAACTGGTGTACCACTGTCAATTGTGATA
CaGSNP653	GACATTGTTTATTACAAATCATTTATCCTATATTTGTAATCTTCAGAAA[A/T]GGAGTTATCCTGCCCACACACAATCACACTATGGCATTTGTGGGGTTGTC
CaGSNP654	AAACACCTTAATAACACCCCTCCAACCACAAACAAAAACACCCCATAAC[A/T]ATTCCCTACAAATTACAATCACATTATTAACTTCCAGTTGCTTAAGACAT
CaGSNP655	ACTAAACAGCAAGCTGCCTAGCTCACTGGCTCGTATGACTAGCTCGCTT[A/T]CTTTAACTCAACAGCCTAGCTCTAACAAGCCAACTCCGTTCCTAGTTTCG
CaGSNP656	GCTTCTCTTTATTGCTGAAAAATGCTGCTTTCGTTTTTGTTTTTGTTTT[A/T]CCTTTGGAGTCAATTGGGTTTGGTTTACTTACATATTGAGAGAGAAAAAG
CaGSNP657	TTTTGTATCTCTTCTAAGCTTTTCTTACGTTAGGTGTCAGAGGCCGCCA[A/T]ACGACTTCATTTGAAGGAACATTTAGTCCTTGATGGATCTGACAATGTTT
CaGSNP658	CTGCCTATTCACTATTTGCAAGTGCATCCAACTTACTATCAGACAACCG[A/T]CGAGGTTTTCCATTCAATGTACTACAAGGAACTTCTATGTCTTGCCCTCA
CaGSNP659	GAAAGTATCCAAAGGAAGATTTTGTGCGCGTGTGCACTATTGCAGCAGC[A/T]TGTGTTGCTCCTGAAGCAAACCAACGACCCACAATGGGTGAAGTGGTACA
CaGSNP660	AGTAATCATTAGTTTATGCATTTTGATAAGGGGAACTTGGACAAAAGGC[A/T]GCGTGACCAAAGGCAGACTTTGATCAAAGGCAACATGATCAGAGGAAAAC
CaGSNP661	ATGCCAAAAGCAGACTTTGATTACATTTATGCCTGTGGCTTGTATTTTT[A/T]ATAACAGTGAGGATCATTCTAGAATGACGAGGACTCAAAGGATAATGAGC
CaGSNP662	TGCTACAATTACGGCATGAAAGTTACCTTATAATAGTATTATTGTTTGC[A/T]TAAAGTAAATTATAAAACTGATTAGGTAGCAGCTAACAATGATTATCCAT
CaGSNP663	TAGCAATAAATCCATATCATTTTCTTTTTCTAAATGAGAATAGGCCTTC[A/T]TAACATAGCTGAACTCTCGTCCATACATGTAGGATGCACATGCTGCTTTG
CaGSNP664	ATGAATGCATCAAGTACATATATCCTTGTCAGGCAATGTTATTAATCTT[A/T]TTTGTTTTTTCCTTTTCCTTGTGCAGCTTGTGGTTTGTACTTTGCCATTT
CaGSNP665	ACAGGCATCCCTCTTGAAATAGCAAAATCTTGAGCTGCTAAAAGTTTTG[T/A]TTGTGTAAAGCGAGTTCCTTCCACAAAAAGAGCCATCCAAAAAGGCACTG
CaGSNP666	CAGGCATCCCTCTTGAAATAGCAAAATCTTGAGCTGCTAAAAGTTTTGA[A/T]TGTGTAAAGCGAGTTCCTTCCACAAAAAGAGCCATCCAAAAAGGCACTGG
CaGSNP667	GACCTTCTTAAACCTTCAAAGCTGCTTTATGGACCATGGTTTCCTTGTG[A/T]ATTTGATGACAGCTCTTCTCAACAAGATCAAGAAGCTTCTCTAAGTTTGC
CaGSNP668	CCGATTTTCCCCGTTCCAGATTTTTTGTTGCTGCAAGTTTGGCAGCTTT[A/T]TTACCCTCCAGCCTTTGTAGTTTGACAGCCCTATTAACCTCCAATTTTTG
CaGSNP669	TGGTGCAGCGAGATATAAAGCCATTTCATTTAGAGAGAATTATAGGTGA[A/T]TTGTTTCCTTTTCTTTTTCTTTTTTGTACAGCAATCAAATCCCTATAAAC
CaGSNP670	CAGCTCTTAGTCTTCCAATGAGTGCATCAAGGCTTCCCCAAGCTTGTTT[A/T]AGAGGACAAGTACAAGGAGCAGGTGGTTCGACTTGACCAAAAAAAATACA
CaGSNP671	CTAATGGTACTGCTTCCAATTATGACATGTTTGTCACACAGCGTTCTCA[A/T]GTTGTGCAGCATGCCATTCGTCAAGCAGCTGGTGATACACGTCTCATGAA
CaGSNP672	TGTTTATTGATAACAAAAACATAAATAAGTTTAAAACAGTTTTCTACAA[A/T]TTTGTACCTTGGAGATGTTTGAGACGAGCCACAAGAAGAGCAGCTAAATT
CaGSNP673	ATGTTAGCGTCAACATGATAGAAGATATTTTAGCAGATTCCT[A/T]TTAGATGATGGATCAATTTTTGTTTGATTTGTTGCAGCCTCCAAAAATTA
CaGSNP674	TGAGCCAACAGCAGATATACAAAAACAACACTGCAGCTCAAAGAAGAAA[A/T]GAAGTGACTGATGTTGATCAAAAGCCAAACACAAGCCAGTCGAATGCCGA
CaGSNP675	AAGAAAAGAAGTGACTGATGTTGATCAAAAGCCAAACACAAGCCAGTCG[A/T]ATGCCGATCTAGATAATGCTTCTCAAGACGATCTTTCCTTGAGTCAAAAA
CaGSNP676	CATGTAAATCACAGGGGAGCAATATTACCAGCAGCTTCTCGAGAAGCAG[T/A]AGCATGCTATAGATTAAATGTCACATAATTAAGGCGTGTTTTAGCTTTAG
CaGSNP677	CACCCTATGACATAGGACTGTCATACTCAGTCCGAGGATCAGATCTGGC[T/A]GCAACATGTGATCTTCCATGTTTGGCTTGTTTCAAGTTGCCTTTTGTTAA
CaGSNP678	ATTAAAATGGGTGTTGAGAGCAGCTTGAAATAGAAGTGAATGAAAGCAA[T/A]AAAAAGCCTAGTTTGGAATAGAGGTTTAAATGAGTAGCTAGAATGTAAAT
CaGSNP679	GAATGTATCAGTGTTGTCAAATTGACGCCATGACGTTGAGACATGGTGG[T/A]TTCTATGTCAGCTGCAATGTCAATGCCTATTATATCCGCTATGTTTTTGC
CaGSNP680	AGTTTCTTTTAAGAAAAAATAGTGATCGTTTGGATTCTGAGTCTATTAT[T/A]TTGGCAGCTTTGGACTATGGTTTGGAGGAAGAAGCCAGGGAGTATGTCAA
CaGSNP681	CTTAATAGTCAGTTCGGAGTTACCTATTTGAGCATTCCTAGTGTTACAG[T/A]CGTCACATTGAGGGCCACCTGCTGTACTATCCAAGTAGACGCTGCCAAGG
CaGSNP682	ACTGAATCAAACTTTAAAATGCAGCAGATGCCATAAGAGGAAATTACTT[T/A]TAAGAGAATTTGATAAAAATATAAACCTTTGCAAAATTTCCTAGGCCTGC
CaGSNP683	TTATGTCATGAGACCATACTCTTAACTTCACGGTACAAGGCAGTTCAGC[T/A]GCAGCAGCTGCAGCCACAGATGTAGCGATTTCTGACTGGATTCGACTCAT
CaGSNP684	TTGGCTGTGCTATGACTGATGATGAGTCTTGTGGGACTCCAAAAAATAA[T/A]AAAAAAAGGCAGCCTATAATAAAAAAATAAATGAACATAATTAAAACAAT
CaGSNP685	GACTCTGACATGTTGTTGTAGTTGTTCTTTGAAGGAACACAGCAATAAA[T/A]CATAGTGCGACTGCAGCATCAAACGCGAAACATCAAAATTGCAATTCAAT
CaGSNP686	TTTTTCTGGATACTCCCCTTAGAATTATTAGGGTAGAGGCATAATTATA[T/A]TATATGGCTGCTTGTACATTTTCTTTTTTCTTTTTTTAGCTTTTTTGATA
CaGSNP687	ACGTTGCCACGCTGTCCAACCAAATTAATGCGGCCGGCGCGTGGAGTAA[T/A]AGGTAGACCTGTTTGGTTTTGCTGCCTCTATCATTAATTAATTAATTAAT
CaGSNP688	TTCTTGTCACTTTAATAAAATTTTCAAGCAATGTCATGGTTTCTTTTTC[T/A]TTTTTTAGTTTGAATATAGCTGCCGTGCTATACAGTTTACACAAACAGTA
CaGSNP689	AAGTTGTTTCCTAAACCACCTATAGCTGCTGGGAACATAGCTTTCACAA[T/A]AGAATTCCTGGATCTGACTTAAGTTGATTCTAGCAGGATGCTACTTGAAA
CaGSNP690	ATCCTATGGAAAAGCACAAATAATGTCATAAAAACCAATGAAATGGAAT[T/A]ACATTTGAACTTCTAATATAGCAGAAGCCATAAAATACTTTCATATGGAA
CaGSNP691	CCATGGACCTAAGAGGTGGCTGATTACTCACACATACAGTAACAAGGTC[T/A]CATTGGATTATGCAGCAAGCAATGTTTTGATGAATAGGAGGCTTTATGAA
CaGSNP692	GTTAATTATACTCAAGAAGTTTACACTGCAGGTGAGAACAGAAGCAGCA[T/A]AACTTTTGATAGTTTTAATAAACGATTTGGAGATTTGTTGTCCTTGGAGC
CaGSNP693	TGTTAGTTATTCATAGCTAAACAAGCAGCAGCATAATTCAGCTAAGCAC[T/A]TGATTCAAAATGAAAATATGTCTGTTACATTTTCCCAACCACTCAAGAAA
CaGSNP694	TCATGCTTATGATGCGTGAATCGTTGTTGCTGCCCCAATTCGTTTTTAC[T/A]TGTATGTCAAGACACGACCCATATCGAGCAAGGCATGGCTGACTTATTTT
CaGSNP695	TAATGGAATATGTTAGCATATCAAAAGCAATCAATCACAGTCACACTCA[T/A]TGTAACAACAAGAATGAAGCATATGTTATAAATGTAAAACTCTTCAAATT
CaGSNP696	ATATTCCTTCATTTATAGAAGTACTTGAGATGTCAGACATTGCAGAAGC[T/A]GCGGAGTCTAGTGAAGCAGGACTTATTAACCGTCGACGTTTAGGACTCTG
CaGSNP697	CGATGGCTGCTGAACGATGTGTTGAACCATTAGTCTCTCTCCTTGCAAC[T/A]GAGTTTAGTTCCGCTCATCATTCGGTTGTCCGGGCATTGGATAGGCTTGT
CaGSNP698	TTCTGGTTTTGGAAAGTGATGATGGAACTAGCGCAGAAGCTATGGCTGA[T/A]AGTGGCGCCATAGAGGCTCTCTTGGAGCTCCTAAGATCTCATCAGTGTGA
CaGSNP699	GCAGCATATATTAATAGTTTTTTAAAACTTGTTTTTTATATAAGCATCA[T/A]GCACATTAAGAAATACCAACACCGGAAGGAGTCTTCATAGTTGCTAACCA
CaGSNP700	CTATTCAACAAAGGGGAATAGTTCCATTCTGCAAGGGACTTGATGTTAT[T/A]CAACAGGCTCAGTCTGGAACAGGGAAGACAGCAACTTTCTGCTCTGGAAT
CaGSNP701	TTCCATTCTGCAAGGGACTTGATGTTATACAACAGGCTCAGTCTGGAAC[T/A]GGGAAGACAGCAACTTTCTGCTCTGGAATTCTGCAGCAACTTGACTATAA
CaGSNP702	TACAACAGGCTCAGTCTGGAACAGGGAAGACAGCAACTTTCTGCTCTGG[T/A]ATTCTGCAGCAACTTGACTATAATGTAACAGAATGCCAAGCCTTGGTCTT
CaGSNP703	GATATTTTTGATCGAGCAAAACATCTTAGGACCTTTTTGAAAATCAATG[A/T]TAGACCTACTCTATTCCACAATGAAAAGGCAGCATGCATCATTTTGTCAA
CaGSNP704	TGTGCTGCTGGTTTTATTCTGCTGGTTCTGTGCTGGTTCTGCTGGTTTT[A/T]TTCTGGTTTTATTTTGATGTGTTTCTGGTTTTATTCTGATGGTTCTGTGC
CaGSNP705	CAAAGGCAGCTATCTTCTTCCCATTTTTGATGAGTTGA[A/T]CCCTGGCACATTTACGAATGGCAGAGTTGGGCTGCTTAGCCTCAATACCT
CaGSNP706	TAGAAAAATCAAAGACGAGGATTGCAAGTAGTGAAGAACAGGTCCTGTT[A/T]CCCCTGCTGCTTATCCCCCCACTTATATATTTTATTTTGATGTTTCGCTG
CaGSNP707	TGGTGCACAGTGTGTACTTGCCATTTCCACATATTAATCCTGTGGCTGC[A/T]GCTTACGACAGTATCCTAGGAGGCTCAGAAGTCTCAGGAGGAGATCAGAC
CaGSNP708	GTTTATAATACACCTTAGTTGACATGATATCTTCACAGGTTGAGGTACT[A/T]AGCTGCATACGACATCCAAACATGGTTCTTCTCTTAGGAGCATGTCCAGA
CaGSNP709	CGTTGTGATTTTGTGAGGGCTTAGGCAGCCACAAAATCCAGCTAATTTT[A/T]AATATTTTTGTGAGGGCTTTTTCAGCCACAAAACACAAATTTTGTGAGGG
CaGSNP710	TTATAGACAATGTAAAAAAAAGAAAGAAAAAAGTTGACCAAACATATAA[T/A]AGATGTAAAAAAAAAAAAAAACTTTACTTACCGTTGATATTGAGGCTGCC
CaGSNP711	GTACCACAATCGAAAGCGAAAAGAGTGCACTCCCAAATGTTAATTCAGT[T/A]AGGGGATTTGAAATAATCGATAAAGCAAAAGCTGCTGTGGAGAAAGTATG
CaGSNP712	ATTTTGAAGGAATAAATTATACTCAAAACCTCTATCACTTCAACTCTTA[T/A]ATTTTTTTTTTTTTCTAACTCATCTTCGTTGTGACCTGGATTTTAATAGG
CaGSNP713	CTTAAGGCCTAGATGTTCTTGTATTGCAGCTACATCCTGAGTGACGGAA[T/A]CAAGCGATGCCTGGAGAGTCTTGAGAGATGCCTCTACTCTTGCGTTATGA
CaGSNP714	ATATGGTAAGCTGCCTGCAATTCCTTGAAAAGTAATCTACAATTTATTG[T/A]TTTTAAACACAACCATTCAGAAATTCATCAATATCCTTATCTTAAGTTTT
CaGSNP715	GAAAAGCACTCTTCACATCAAGTTGAAAAACTTCCCAACTGAATTGGGC[A/T]GCAATTGCGAGTATCACACGGATGGTATCAAGTCTTGCCACTGGAGCAAA
CaGSNP716	CACCATGTTCTATAGTATTAACAACACTTGCCAAACCTCCACAAATAAT[A/T]GCAAGCATCACAGGCCAAGTTGAATTAACAGAGCCCAAAAAAACAGAACC
CaGSNP717	CAAGCACAAAGAAGGCACTTCAAAAGGAAGGTAGCAGCACTAAGTACCC[A/T]CCTCCTCGCCCTCTCACAACCGACGAAATCCCAAATGTTGTCAATCACTT
CaGSNP718	GTACTATGAGTTGTATAGTCTTGTTGGAACGCTGCTCCGAAAGCACAAC[A/T]CCGTCGGAGACGGTGCAAGCGACGGAGGCGGCGCATGAACTCGAGGATAG
CaGSNP719	TGTGTGCAAATGTGGTTGATGTGACCTACAATTATGGTTATGATGCCAT[A/T]GTGAAGACCTCTAAAACCTTTATGTCGCGGTTGCAATTGCGGTTGCGAAC
CaGSNP720	AATAAGCATTCTTGGTGCTATTGCCATAGCCATTAGCTCTTGAAAGAGC[T/A]GCTTACAAGCATAATGAATGTAAACATGCATACACAATCAAAAGCCAAAA
CaGSNP721	TCGAGGTGGCTGCTGCGTTAGCAAAAGACCAAGGCGCTTCTTCAAAAGA[A/T]GCCTTTGCCTCGAGAATTTATCATCAGGTGAAAAGCGCGCTGCATATAAA
CaGSNP722	GCTCTGATATTGAAATTTCCAAGTCAATTCAAGATAAAAAAAAAAAAAA[A/T]CAAAATATGAATTATACAAAAAAAATGAAAATATGTTCAAAAATATTTAC
CaGSNP723	TCACTGAACCAGCTGCAGCTAATCTCTTCAGAGCTTCACGGGCAATTTC[A/T]CCCTGTGCTGTAGCATCTGCAGCATCAATAAGATCCAGGAACTCTTTTGC
CaGSNP724	TGCGCGGTGGTCTGTGGTGGTGGGTGGCACAGCTGGAACACAGAATTTT[A/T]AAGAAGAAAAAAAAAAAAAAAGGAAAGGAAGGGTTGTGGCACAGCTGGAA
CaGSNP725	TCAATTTCTTACTTTTCTCCCCGTACGCAGCCGTCGGCTCTTGGCTCTT[A/T]TTCATTACTTCTTTCTCATACTCTCTCAATGTGCTGCTGCAAGCTGGTCT
CaGSNP726	ACGACAGTGAGGCAGCGAGATAACAAGATAGCGTGACACAACAGAGAGG[T/A]GACGCAACAAAGAGGCAGCAACAAGATATATATATAGAGAGAGATAGCGC
CaGSNP727	AAAGGATGAAAAGTGCAGCATGTAAAAGAGATGAGGAGAGAGAGAGAGG[T/A]GGGGGGCACAGTATTTGGGAATCAGATCAGTGCAGCCACCTCCACTTGAA
CaGSNP728	TTAATATTTTGATGAAATTTTTGAATGACAAAAGGCGAAGTGGTAAAAC[A/T]AACATAGACATTATTACATAAACCAGTTATCAAGCTCAGTTGTGGATGTC
CaGSNP729	CTCTACGGTCTCTACCAGCATGTGCAGACGATGATGGACCAGCATGGGC[A/T]GCAACAATAGTAT
CaGSNP730	CGGCCACGGACGGAGACAGTCAGGCAGAGCGGCCGCAGGGCCGCAGCGA[T/A]CAGACGAGCGATTGTCGTAGAGAGGCGGCTGCACGTTTGTCGTAATTGAT
CaGSNP731	GTGAGGGCTTAGGCAGCCACAAAATCCAGTTAAATATTTAAGGATTTTG[T/A]GAGGGCTTTTACAGCCACAAATAATCAATTT
CaGSNP732	ACTTGTTTATTGCAGCAAGCTGAATCCTTGAAAAATCACATTGATCTCA[T/A]AGTCGTTTTTACGTTATGACTGGTATTGATATGTTGAGTTTGATGAATAT
CaGSNP733	ATCTTCTATGCAAAATTCAAATTAAACACCAACAATAAATTTTAAATAA[T/A]AAAAAAAAAACAGAGCTGCAACTTTAAATCAAAGTATATAAAAAAGACAT
CaGSNP734	GAAGATGAAAGATCATCATTTCCAATAGTGCGCTGCTAGCTGGGAGCCA[T/A]GTCTGCATGACACGTTTCATCAATGCCTTACCCATCAAGTCTTTCTCTTC
CaGSNP735	CACAAAATCACAACAAAATCACAACGTTGTGATTTTGTAAGGGCTTAGG[A/C]AGCCACAAAATCCACCTAAATTTTTAAGATTTTTGTGAGGGCTTTTACAG
CaGSNP736	ACAACCCATGATTTCTATGACCACAGGGAATGTGTTTGTTGACTCTAGC[A/C]GTTTCGCTGCCATCTTTGAGGCCACCACAATGTGCACAAGGTGTCGCAGA
CaGSNP737	TATTGATCATGCAAAGCAGCTTTGTTCTTGCTCTTGGACAGAAAAAATT[A/C]TCCTCTGCCGTTATGAAATCAGTGAATTGGATGTTCTTCATCAAGCTTTG
CaGSNP738	GCTTGGCTGTGCTATGACTGATGATGAGTCTTGTGGGACTCCAAAAAAT[A/C]ATAAAAAAAGGCAGCCTATAATAAAAAAATAAATGAACATAATTAAAACA
CaGSNP739	TCTGCTGCATAAGTGTCTCTTGAGTGATGTGTTGTCAAAAAACATGATA[A/C]AAAGTCCCACATCGTTGGATTCAAAAAGTATGTCAAAGTTTATATCTGAG
CaGSNP740	AGCGTGGCAGCCAAGGCGCAACTCGAGGTCGCTAAAGCCAGGTATACAG[A/C]TGCAATCACAGAGTTAACATTCGTGAAAGAGGAGCTCGATGCGTTGCGTA
CaGSNP741	ATACCAACTCCAAAGACAAGGTCAACCTGGGCAAAGGATGGGTGTTCGG[A/C]GAAATGGAAACCTCCAACACGTGCAGCCAAACCAAGTAATTATTCCTTAA
CaGSNP742	GGTATAAAAACAGACAAAATAGAATTAAAAATATTCACTCAATATACTT[A/C]ATTCACCTGTAGTCGAGTTTTGATGGTATCAATGGGGTATAAAGCTGCTT
CaGSNP743	ACCGGAGAGAGAGAGAGAGAGAGAGAGAGAGAGAGAGAGAGAGAGAGAG[A/C]GA
CaGSNP744	TCTGGTGGGAGAGAGTGGAAGGAAGGTTGCTGCAGTACCTTTATGTTAG[A/C]AAGGGATTGCAAAAATAGAACCCTAGGGGTCAGAGGTTTCATTTTTCAGA
CaGSNP745	GTGTCTGCACAAGAATTTCCCTCCTTCAAAATGTGAGAACAAAAAAAAT[A/C]TCATCTGAGTAGATAGCTTAACAGTTATTCATTTCCATCTATTATGCAGC
CaGSNP746	ATTATTCTCCACAGTCTACACTGAGGTATAAATAGTAGAACAATGCAAA[A/C]ATATAGTTGTTTGATTAGTACGGAAAGCAGCATCAAGCAAAGTCATAAAT
CaGSNP747	CAATGCAAAAATATAGTTGTTTGATTAGTACGGAAAGCAGCATCAAGCA[A/C]AGTCATAAATTAATAGCTGAATTCTGATGATAATCACCATCAGATTGTAG
CaGSNP748	TTTTAATTTTTTTTGTGACCCTACAAGAGTAAAACAAAATGCTGCACTC[A/C]TCGATATGAACTAATCACAAGATAAAATTCAATTTATAAAAAAGTTTAAT
CaGSNP749	GCGATAATTGTAGTGGAGAAATTAAGGGATTGTTTCTCTCTCTCTCTCT[A/C]TCTATATGTGTGTGTGTGTAAGGCAGGCAGGCAGGCAGGCAGCCATGTTT
CaGSNP750	GCAAAATTATTCTTGCATTAGCCGGATATCATCAACATAAAGCCAAACT[A/C]TGGTTCCACATGCTATAGTACAATCTTTATCTTAAGAGCAGCTGAGCAAA
CaGSNP751	ATGTGTCTGTAAGCTGGAGAGCATACTTGCTCCAAGCAATGAGAGAGGG[A/C]TTCAAGTGCAGTCTCTGGCTGCCCACCTTGACCTAAAACTGAAGACACAC
CaGSNP752	ATGATGCAGATAACAGAACAAAACTTTATGATTTTTTAATATTATTATT[A/C]CCTTTGTCTTAGGAGCAAGACCAGCCATAAGAGCAGCAGCAGCATTTCCA
CaGSNP753	CACTATCTCCTTGCACAATAGAGTAAGTATCCATTTCAAATATTGATTG[A/C]ATCCAAAATGATTTTGACTCATCAGAAAGTTGCAAATTATATTACAAGAG
CaGSNP754	GACTTGTTCCAACATCGATCACAGTTGCACCAGACTTTATCCAGTTCCC[A/C]CGAACCAAATTAGGGACTCCAGCAGCTGAAACTACAATATCAGCTTTAGA
CaGSNP755	CATTTTATGTGGTGGAGCCCAAATCATAACGGTTATATGGAAATTTAAT[A/C]CGCCGGGGACATACATACATGGATTAATTAATTGATATAATAACACGTGG
CaGSNP756	GTCTGCTAACCGCTGCTAAAAAGCTAGTGACCGGTAATCCGATGCTACC[A/C]CCAGACTAGCCGGTATACTATTGAATTCAGTGAACTGAACCCGCTGCCAA
CaGSNP757	CCCCACCCCCACCTCCACCACCACCTCAACAAACCTCATCATCTTCAAT[A/C]CCTCCTCCTCCTCTTCCTCCTCCAAGAAGTGTGAACAACTCTGCTGCTAT
CaGSNP758	ATTTCCACTGTGTGATCAAAAAATCTATGAAAAAAGATGACTCCATTCT[A/C]CCCTTCTTTCACAATCCATAAAATACATCACAATCAAATTATTTCCGCTG
CaGSNP759	TTGTAAAAAAATTGAAAATGCAGCAGGTCTGGATCGAACTCACGCTGGG[A/C]CCTTGGCACACATGCCACTAAGTCACTTGTTCCTTGGTGACAATCAAGCT
CaGSNP760	AACAGCCCGAATCACGTGACCCAAAAACTTCTTCCTATTCGCAGCGTAC[A/C]CGTGTCCATCCCAGCCACGCTTCACCAAATCAACGGCCAAACCAACAGCA
CaGSNP761	ATGCTCTCAGCCTTTGCAGGAGTGATCTTCACACATTTCCCATGATACC[A/C]CCTTTCACATATATCACAGCCAATCCAAAACTCATCTGCGTTGTAATTCC
CaGSNP762	AGCCACAAAATTTAACAGGTATAAAACTTTGTGGCGGCCTGGGCGGTCA[A/C]AAAATGCTACGTAACTTTATTCTTTTGTGGCGGCCTTTGCCACAACAAAA
CaGSNP763	GTGTCATGACTGTGCGTGTTGCTGTTACACAAAAATTGCGAGAAAAAAT[A/C]CCTGCCATAGCAGCCGTTCAGCTGTTATGATATTTTGGTGCAAAACAAAG
CaGSNP764	CTAACTTTTATAAGCTGCGCTGCTTCTAATACCCTCCTCTCCACACAAC[A/C]CCTCCATTCGCAACCTCGCCACTGCCACTGCTCGTTGTCGCTGCAATCTT
CaGSNP765	AATCCCACAACTTCAACACACTCAAAGCTAGAGCTGCCAAAGCAAGTCA[A/C]CCGAGCCCATTCGGGTTGGCTAGCCACAGGTAGAATGCAAAAGTGAGCTG
CaGSNP766	CACCCGTGTGTGTGTTCCACAGCTTAATGCAATGATCACCCCCACCTCC[A/C]CCAGAAGCCAATAGATTTCCCTGAAAAGGACACCAAGCCAGTGCCTTCAC
CaGSNP767	TGTGCTTTTCCATTCCAGCTGTGTGTATACTATTCTAGTGCAGCCCACC[A/C]CCACAGACCGCCGCACAATCCTCCAGCGAATACGGTGACATTTTTTTTTG
CaGSNP768	TTCTTCATCATGTTGTGGTGGAGTGAAGAGAGTTAACGCTGCGGCCGCC[A/C]CCACACCTGACCGTCGAGCCGCTTGCAATTGCTTGAAAAATGCTGCTGGT
CaGSNP769	CATCATGTTGTGGTGGAGTGAAGAGAGTTAACGCTGCGGCCGCCACCAC[A/C]CCTGACCGTCGAGCCGCTTGCAATTGCTTGAAAAATGCTGCTGGTTCTAT
CaGSNP770	CACAGTTGCAGTGTCATTACCTGCAGCAATATTGGTTGGCTTGATCTTC[A/C]CCCTGCTGAAGCTAGACATTCGATTCAAAGCCCGACCCACCAAAGGATTT
CaGSNP771	GGCAGCGGTGGTGGTGGTGCGGCTTGACCAGCACTCTAATGCTGTTGCC[A/C]TTTTGGTAGTTAGTGAAAAGGTGGGGATGCTATGCTGCTACTAATTTCAA
CaGSNP772	CCGTTGCCAGTTGTGGCCGCCCAGGCTGCCACAAATCCCTGCATTTCTG[A/C]CCGTTTTGGCCGCCACAAACGCCATATATTCGTCGCTCATTGTGGCTGCT
CaGSNP773	GAAGTAAGCAGCGTCATCAGTAGACCCACTGAAATCATCTAAATTGGAC[A/C]CCTCCACAGCCAGAGCGAGTGCCGCTGCAATAGCAATAGCAGGTGCTCCC
CaGSNP774	TCCACAGGCTCTTCACTAGCAACTCTTTTGTGGAAGAATCGGGCATCGA[A/C]CCCGAATTCTTCATGTCTTCAAACAGCCTCCAAGCCAGTGCAGCTCTGTT
CaGSNP775	GTAACAGAGCTAGTACATAGTTTTTATATCAAATAGTTTGCATAGTTCA[A/C]TTGTAACCAACTTCCTAACTTCCTTAACTATTTATAACTTCCATAACTAC
CaGSNP776	TCTGTAACAAGCTTGCAGCCCTGAAGCTCAAACCTCACCAACCGTGAAC[A/C]CCCTCTGGCAATCTCAATCAACCCCATGTCATCAAGGTCACCACAGCTGC
CaGSNP777	GCATGTTTTATTGTTTGTGTATATCTTAAATGTTCAGTTTATGCAACAA[A/C]CTCTAGCCACAATGTAACGTCCATGTGTCTACAGAAGCTGATTTCAATGC
CaGSNP778	ACGACGCAGTAACAGTAGCACGCCGTCGCAGCCACGCGCAAACAACATC[A/C]CTCCACGCCGTCTCAGCCTTACTATCGTTACCGTCTTCCTCCCTCCGCGA
CaGSNP779	ACTGGCTGCCCCGTGTTCTCGTCGATGTAATCCTCTAAGATTCTGTTCA[A/C]CTCACCAGCCATGTTGTGGAAGATGTAGCAGATGCACTCCGGAACAAAAC
CaGSNP780	AATCAGAACATGAGATTGAGTTGGCTGGGAAAATGGCGCATAGTGGCGC[A/C]CTCTTTATGCTTCAAGCCGATATGATAGCCGAGAAAGGGCGCCAGCTGCT
CaGSNP781	TCATCCACTGCTGCTGCCGCCATGGTTGTTCACGCAAAGGATGAATCCT[A/C]CCTAGCCGCCTCAATCCCTAAGCGCGTCCGTATCTTCGAATCGATTCAGG
CaGSNP782	GATAATTGTAGTGGAGAAATTAAGGGATTGTTTCTCTCTCTCTCTCTCT[A/C]TATATGTGTGTGTGTGTAAGGCAGGCAGGCAGGCAGGCAGCCATGTTTTG
CaGSNP783	CAGGAAAAGGGCAGCAGTGATAGAACCACCTTGTCTACCACCAGTGTTC[A/C]CCATATCAGCCACTCCTGATTTCATTGATTCCCAGTAGCTTTCCTCTAAT
CaGSNP784	TAATCATACTGCACAAGAGGCCAGGGCAAGTTGGGCAGCCGTACAGTGA[A/C]CCGCCGCCACTTGAATTCAAAACCAACAACGATAAGGGCTGCAAGCCTGC
CaGSNP785	TTTTCTTTGTTGCTGTTCTCTCTGTTTCAAGCAGCTTTTGTCTTGCGAC[A/C]CCCCCTCGTTGCTAGTGTCATTTTTGGAGCTACCAAATCATGGCAGCTCC
CaGSNP786	TTGCAATCCAAGTTTTTCCTTACAAGTAATCTAGCTCTTCATCCAGGTT[A/C]TTATCAGTCTCACTTGGTACATGAGCTCTCAGTAGCGAGCAAACCAGACT
CaGSNP787	AGTTTTTTGTACTGTTTGTTGTCTTCAGTGCATGTCCATACTATATCCT[C/A]ATAGATATCCAATTGCTGCCAATAACGGGTGAGGGTATGGTAGTAATCAG
CaGSNP788	CTGTTGAGTCTTTGCAAGGAGTTCCATTTCTGGCCACAGGCAAACATCT[C/A]TGTGGAGCTGCAACAGGTGATTTTTGCAATTTAAATATGCATTCTGATGA
CaGSNP789	GCCAGCTGGCAGCTTTAGAATTAAAGAGATCAACATTGGAAATATAAGA[C/A]ACGCCCGTCCCCATCTCCCTACGGTACACCTCCGCCCTCTTCTCCGCAGG
CaGSNP790	GTCTGTAAGCTGGAGAGCATACTTGCTCCAAGCAATGAGAGAGGGCTTC[C/A]AGTGCAGTCTCTGGCTGCCCACCTTGACCTAAAACTGAAGACACACTCAA
CaGSNP791	CAAATGCATTGTTACCTACTCCACAGTTTCGGAAGCGACAAAGTTAATG[C/A]ATACTCACTAGCTCAGTTATTGTGATGTTAAAAGGATGCAGCAGCATGAC
CaGSNP792	GGAGTTGCCGAAGAAGCAGCTGGTGCCTTGGCCTTAATCGTTCGTCAGC[C/A]ATTTGGAGCCAAAGCAGTAGTAAATCAGGAAGAAGCAGTAGCAGGATTGA
CaGSNP793	ATGGCAGTTATAATCCAATTCTTTTCAATTCTCAATCTCATCATAAAAA[C/A]CAACCATCAATCCATCATCATGCATCATAACCAGTTGAAGCTGCCAGCAT
CaGSNP794	TCAACATAAAGCCAAACTATGGTTCCACATGCTATAGTACAATCTTTAT[C/A]TTAAGAGCAGCTGAGCAAACTAAGACAACCGC
CaGSNP795	TATAATCTATTGAACTAGTAGCAGCTTACATACAAACATCTATGGGATA[C/A]AAATATTTCTTTTGAAACCCTTGCCTTTCAATTTATTAGTCTCCTCTACA
CaGSNP796	GTTGTAACCTTTAAGTGAGGATAAATTCAAAAGAAAATATAATCGTGAT[C/A]AATTTGGAGCAGCTAGAGTTCTATAAGTATAAGTTACATCGTTTATGAGA
CaGSNP797	TGATAATCATGGACCAAAATACTCGAGAAAATGCAATTACTCCTAAATA[C/A]GTTCATATTTACATTTAACTGGGGTAAATAGAAGCAGCCAAAAAAAATTC
CaGSNP798	CACAGTGATGATGGATGATTTCAAAAGGGGCAATGAAGATTGCTCGCGG[C/A]AAAAAGAGTGGCACTCTTTACAAGACAACAAAAGCATGTCATTTGATTGC
CaGSNP799	AAGGTGATGGAACATAGCTTTGGCTTGTCTGGTTGGGTTGGTGGCTGCA[C/A]TGTGCAAGCCTGCCCGCTCCAAGTTGAGAGTTGAGTCACGGGACTTGGGC
CaGSNP800	AACATAGCTTTGGCTTGTCTGGTTGGGTTGGTGGCTGCACTGTGCAAGC[C/A]TGCCCGCTCCAAGTTGAGAGTTGAGTCACGGGACTTGGGCGAAGGCTCGG
CaGSNP801	AAGACCAGATGCGAGCC[C/A]AAGCCAATAAACACAGGAGATTTGAAGAGTTTTCAGAGGGTGATTGGGTT
CaGSNP802	CATAATCCATACTATGATATTTTTCTTCTGGATAATATACAGCAGTCAC[C/A]ATATTCCCCCCAAATTTCCTACCATTTAGAGCATTTTTTGCAGCTAAACA
CaGSNP803	AAAGGAATGCAGCTAAGACAACCCAATCTTCAATCCAGAATACTAATAG[C/A]AGTGGTATAGATGTTGAAAAGTCCTGCAATGCTGCTACCACTGAAGCAGG
CaGSNP804	TAATGATGAGCCCATCTCTAAGTTTGATGGACATGCTCACTGATCTTAC[C/A]ATTGATAATGTATGTGATGGTGTGGAGTCCTTCCCCAATAAGGATTGTGC
CaGSNP805	GCTGCCTAGCTCACTGGCTCGTATGACTAGCTCGCTTACTTTAACTCAA[C/A]AGCCTAGCTCTAACAAGCCAACTCCGTTCCTAGTTTCGCTACCAGAAAAA
CaGSNP806	GCTGCCAAGTGTGATACCTTTGGCCTCTCCATGAACCTACTTGCAATAC[C/A]GACACTAAACGCTAAATCTGGCCGCGTATTGCACAAGTAACGCAATGATC
CaGSNP807	TGAACAAACATTTTTAATAGTCTTAATACCATTATTTGTAGTATCATCG[C/A]ACATAAAATATTGAATCTCATAAGATCTATTTCCAATCAATTTAAACATC
CaGSNP808	CAGCTCTTTCTTCTAAAACATGGAAATCAAATTTTATCTTTTATGAGGG[C/A]TAAATGCAGAATTGTACAAACAGCACTAAAACAAAATCAGAATCATTAGC
CaGSNP809	ATATGGGGATTAGCTTTCTCATGCAAGTATTCAATCCCTCTTGCAGCCC[C/A]AACATCAATTTTTACTCTCTATGCCCATGTCAAAACTGGACCAGGTTGTG
CaGSNP810	ATTCGTCACGTGCACAAATAATTAAGGCTTATAGGAAACAAAGAGTGGA[C/A]CACTTACAACAGTAATAGAAGAATGTTCAGATAACCCCAGCCGCTGCAGC
CaGSNP811	GATCCTCGGACTGAGTATGACAGTCCTATGTAATAGGGTGGCTTTCTCT[C/A]TCTCTTGTCAACACCACCTCAAAAGTTGAAATCAACCTAGTCCTTAAAGT
CaGSNP812	GCTGCAAATAGCAACCACAAAATTGAAAAACAAAAGCCCAAGGAAAAGG[C/A]CCAAATTAAAACGTACACTATTACAATTACATTATTATTACAGGGGCGCC
CaGSNP813	AACGTTCAAGGCTGCGTTAGAGAGAAAACGAGGGAGATTTCGGAGCCAA[C/A]AGAAGACAAAAAAAAAAAGGTCACGGAAAAAGTGGTAGAAGCAGCAAGAA
CaGSNP814	GAGAGAGAGAGAGAGAGAGAGAGAGAGAGAGAGAGAGAGAGAGAGAGAG[C/A]GAGAGAGAGAGAG
CaGSNP815	TAAAATGAAAATTGAAAAGAGGCAAACAGATCATGCAAAACATCATAGG[C/A]AGTACAATGTGACCTACCTTGTACCTCCATAAATTAAGAGCAGTAACAAG
CaGSNP816	TCCCTTCGAATAGTGTTCCATTGACAGCAGAAATCTGCAGTTCAGCATA[C/A]ATTTCTGCAGCCTGAGTTTCCCATTGTTCAATCTCATTTATTCCTTCATG
CaGSNP817	TTTTGCTTCTTGAAGAGCGTCGGTATCTCCTGCAGCCTAAGGCAAATGG[C/A]AACAGATGTCAACTTAGATCAGATAGAAATGAAATAAGGGATTGATATAA
CaGSNP818	TGATGAAAATTGAAATTTAAGTTTTATGCTACTTAAATCTTAAATACTA[C/A]GAATGACTCCTAAATAAGCAGCTTAATTGGTTAGAACAGATTGTGCCTTG
CaGSNP819	GCTATAGTTAAAAAAAAAAAAAGTGGGGCAAAATTGTGAAAAAAGAAAA[C/A]AAGATTGCTAAACAACTGAGGAAATGTGTGCAAGGAGGGCTCATCATAAT
CaGSNP820	GCCTTGTTCATTTTGTCAATTTCGCCGAGGCCATCCTAAACCTGCACTG[C/A]CAGTGTTTCCACTTGGTTGAATAGGTTCCACCAAGCCCTTTGTAGAGCTG
CaGSNP821	ATACTGTCAACCACTAAGTTGTGTTCTATTATGTTTGATACTGCCATGT[C/A]TTCTAAACCAAGCAATGTTTGCAGCACATAAAACATACTTTAATGTGACA
CaGSNP822	CTAAATTGGGTTTCAGTATCTTCATGAAAGTTGTAGCTTTGAATCTTAG[C/A]TTTCATTTGTACTTGATTTGGCTGCAATTGGACATCTACAACTCCAGATA
CaGSNP823	AAATGTAAAATTTCTGACCGTTCCTTCCGACGACGACCAACTCCGACTA[C/A]GTTTTCCGGCCAGTTGAGATCAGTGCGCCTGCATTTTGTGTGGTTTTGAT
CaGSNP824	TAATAATACCCTTTTAACAGAAATTAACATTAACATCAGTATCTATACC[C/A]CACAGGCATTCCAAGCTTATCCAAACGACCAGAACCTGGATACCCTTTGC
CaGSNP825	TATGAATATTAAAAACTTGCCTTGAGAAAGAAAGCAATTCCAGTCATAA[C/A]GCAGCCTAAAAATGTTCCACTCGCTGAAACCTACATGCATATGGCACTTC
CaGSNP826	CAGCAGGTCTTACCCAATACAGAGTTTACTCTACTGATGAAGTAATATT[C/A]TGAACCATTCTGGTATATTGGAAGATTGCTGAATGAATTTTTTAAGTTTT
CaGSNP827	CAATTGGCAGCTATTCCGGGAGGTGATGAACTCATGCTTGTGGCTGGAA[C/A]CTGCTTTGCATTTGCATTTGCAGTTTGGGGACGCTGCATTACGACTATGG
CaGSNP828	TGGTACTCATCGGGAAGTATTTGTCTAAAAACTTCCTTTTAAACGATTC[C/A]TAGTTCACCTCCTCGTGGGCTGCTCCCATCAATAACCTTGCACTCCTCCA
CaGSNP829	CAAAGTGTGAAAGAAATGGCAACACTTGGTGCAAGTCTCCTATGCGCAG[C/A]AGGCGGCATACAACTGGTCCAGGAATTGTACAAGGAGACTATTCCTACCT
CaGSNP830	GACCGTAGTCACGAGCAGCCCAGGCCAGGAGATTTGCCACAAGAAAAAT[C/A]AAGCCATAGACATATCTTGCCATCCAAGGATTGGATGCATTTCGAAATTG
CaGSNP831	AAGGCTGCGTTAGAGAGAAAACGAGGGAGATTTCGGAGCCAACAGAAGA[C/A]AAAAAAAAAAAGGTCACGGAAAAAGTGGTAGAAGCAGCAAGAAAGGTAAC
CaGSNP832	TACCTCTTCAGGCCGCTCATGACTCACCAAATGACCTCCATGAAGATCT[C/A]CCAGCCGAGCCATTGGATAAAACCTCTCGGCAAGTTTTCTTGCATAATAT
CaGSNP833	ACTAGATTCAGCCATGGGGAATGAAGTTCACGGCAGCTTGGATAATTGC[C/A]CAAGTGCAAGGGTGAGTTTATTTGGATTGGTACTGCTAAAACAAATCAAA
CaGSNP834	TTGGGCTGCGGTTTGTGGCAGGTGAGCATCTCGATGCTTTTCGACTAAA[C/A]TGAATTGATAGTTCATCGTACTAATCCAAAGCAATATATTTTGATAATTT
CaGSNP835	GCAGCTTGACCGAACTAGATTTCAGTCATGTACCATAAAGGTGATATAA[C/A]AATTATATTGGCCAAGCCATAGGCACCGAGTAGGTTAATAATGAAATAAG
CaGSNP836	GATTGAGTTGGCTGGGAAAATGGCGCATAGTGGCGCACTCTTTATGCTT[C/A]AAGCCGATATGATAGCCGAGAAAGGGCGCCAGCTGCTTGCACAAAGCAAG
CaGSNP837	CGAAAACATTGGCAACCAAATGCGTCCTAATGAGCCTAGAGAATTGGTG[C/A]AAGCCATGAAAATTGCGAGAGATATGGAAGAAGCATTTCAATATTGATGT
CaGSNP838	AGGCTGCCACAAAGGAATGCGCACGTGAAATTTGTGGCTGTAAAGGCCG[C/A]CACAAAGGAGGTCCAATACAGCTGACGTTTCTGGCCGCTCAGGCCGTCAC
CaGSNP839	GAAACACAAACCTCTTGAAAAAGCTCAAGCTTCAAGTTCCAGCACCACT[A/C]AAAAAAAAAAATCAAAATTAGTACTCTACCACAAATAGTATGAGTTTATT
CaGSNP840	AAGATTGGTTAAAAACCCTAATTGGACAAGAATAAGCCTAGGGAGGACG[C/A]AAATTACCTAAATGTTCATCCAATGACACAAATGAACTTATTGTATGCAC
CaGSNP841	TAATAAATCACACAGGAAATATACAAATGCAGCAAAAAGTTGAAACTTA[C/A]AAAATGATGGAAGGTTAATTACTCATCGAATAAAACGTACCTGAAATCTA
CaGSNP842	GCATCAGTAGCATTAATAACGTGATAACCAGGCCACGTCACTCGATTCA[C/A]AGTGCTTGAACCTGATCCTCTGTTATTATATTCTGCATAGTACAAAGTGC
CaGSNP843	TATTTTTTGTTAATTTTCTATCTAATATTTTTAATGTCTTTTTTATATA[A/C]TTTGATTTAATGTTGCAGCTCTGTTTTTTTTATTATTTAAAAATTATTGT
CaGSNP844	AATGGCAGACAACTAGCAAAGAATAGGTAAACAATAATGCAAAATTGGC[C/A]ATCAAATATGGTGCTGCCAGGCACTTTCAGTTTTTGATAAATAATATGCC
CaGSNP845	GGATCGGGGAAAATCGGTGCTGTTGCTGCTGCTCCTAATAAAAGTCAGC[C/A]ACGCCTTGGTAAATACGGGGCGTGTCTTGACATCCAAATAAAAAAGAACA
CaGSNP846	CTACTAGCTGCCAGAAACACGTATTTGAATAACTTTGGATTGATTGGGT[C/A]AAGCCAGTAGGCTAACCAAGTAACAGTATCATCATGTCTTATCTCCTTCC
CaGSNP847	TCGCGTCGTTTCGTTTTCCCAATGTCCCAAGCCATTCTCCAATCACTTT[C/A]TCCGGCTGCTCGTTTCGGAAGAATTCGTTGCCGAGTTAACCGCGCCGGCG
CaGSNP848	TCACCAAAATTGCAACACTAGCAGTGCCGCACCCAACCCGTAAATGACC[A/C]CGCGCAAGTCAGCGCTTCTCGCAAACCCGCCACTGTTTGGTGGCTGCGCC
CaGSNP849	CTGCCACAGCTGCTCTCAATTGAACGTAAAAACGATGTGGCAAAATAGT[C/A]ACTGGTGTACCACTGTCAATTGTGATAGTTTTTGTGGTAGCATTTGTTTT
CaGSNP850	GCCTTTCAAATAATTGCAGCAACAAAATCACAGTACTTGCCATCACAGG[C/A]AAGAAAGTCTAACTTGTCAACCTTTCAGATATAGCAAACCTCATTTACAT
CaGSNP851	ACGTTTCAGGCAAAGAGTTGTTGGTTTTACATTGCAGCTTATTAGAGGT[C/A]TGTGGTCATTGTTAGTAGTTGTTTGCAGGTTGTTTATGCATATAACATAA
CaGSNP852	GGATTGCTGTGTACAAAGCACTCTATAGACTGTTTGGAGGGTTTGTTGC[C/A]GATGTAGTTGCTGCACTTGATCAGGTATTTAAGTCTATATGTTGGTATTT
CaGSNP853	TCAGGGTGTCCATTTTGAGCATAAGCTGCAAGCATAGAGTTCCACAACA[C/A]ATCATCCCTCACAAGAATTTTATCGAACACATATCGGGCATCGATCACAC
CaGSNP854	AGCAAGCTGCCTAGCTCACTGGCTCGTATGACTAGCTCGCTTACTTTAA[C/A]TCAACAGCCTAGCTCTAACAAGCCAACTCCGTTCCTAGTTTCGCTACCAG
CaGSNP855	TCAAGTTCTCCGATCATCAATGGTCAAAACGCAGCGTTTCTGTCTCTGG[C/A]AAAGAAACAGCTTGCCAAGCCGAAGCTGCAATGAGAGGGCGGCTATGCCA
CaGSNP856	TCGGGAGAAGAGTATTTGCGTGACAAGGCAATGACTTCAAATTAACACA[C/A]CTGCAGACAACCAATGATCTCAAGTTGGGCGCAGCCAATCCATCTCTTGC
CaGSNP857	GAAGTATTGTTAGAGTAGCAGGCAGCCTTTCTCCCGCCATATTCTCCAG[C/A]TTTGAACAACTGTCAATTTCTAATTGTTGGAGGGACGTGAGGTGGAGAAG
CaGSNP858	ATAAAATAAATAACTAATTATGCAAGTTTAAAAAATTACTTCTGTGATT[C/A]AATCATAGGCAAGCGAGCCGCAATAAGTTCACAGTATATCTCAACAAGCT
CaGSNP859	TCTCTACACGAGGATTCTGAAAATCATCCACCGCAGCAGCTAGGGCTGG[C/A]AACACCCCCTGATGATATTGAACTTGCAAATATGGACCCAAATCAGTAGA
CaGSNP860	CCATATTCTCCAGCTTGTAACAAGTAAAAATTGCTAAGTGTTGGAGGGA[C/A]GTGAGGTGGAGAAGCTCCGTGCAGTCCAACGTGTGCAAACTTGACATATA
CaGSNP861	CTGAACCTTTTAATGCGCAGCATCATCAACTGCAGCAGCTTCAGCCATG[C/A]AGAGGCATACGAGTGCAGGTCTATAATGGAAACCTGGAAGCGGCATTGGC
CaGSNP862	AAGATGATAAGACAACAGAGTCTAGTAATGGACTTCAAATCTTACTGTC[C/A]AAGCCATAGCTGTGAGTACAGCAACAAGCATGTGGCCACTGTATAGGAGG
CaGSNP863	ACCCGGCGGCAGCAACCATTATGAGCAGCTTTTCGCATCTGATTCCTCC[C/A]CCTGCCACACTGATTAGCTGCTGCTGCATCCTCGGGGGATAACCTTTTCT
CaGSNP864	GATGACTTGGATTTTTTATTCTGGTTTTTCCACTTCTCAGAAAATGCGT[C/A]AAAACCGAACCCGCCGAATCCAAATGATGATAGACTAATAGTTGCTGCCT
CaGSNP865	GATTTTTTATTCTGGTTTTTCCACTTCTCAGAAAATGCGTCAAAACCGA[C/A]CCCGCCGAATCCAAATGATGATAGACTAATAGTTGCTGCCTTTGCAGCCA
CaGSNP866	CGAGTCAATGCTTCTACTTCACAGAGAAGCCCCTGGTCAACACAGACAG[C/A]TCGGTTTCTACCAAGAGGTCAGATGCTAAATGAGAATACAAATTCTCATG
CaGSNP867	AAATTTGTATGCAGGGTCAAGTATTGACAAAGTTCCATAAAAAAACTCA[C/A]GTTTGTTTTTACCCAACATTGCTCGAATCGTGGATTTTGCCCAAGTATGG
CaGSNP868	AGGGATTAGCCATATAATCATTATTATGCTCATACACTTGCTTGTTCTG[C/A]AGGCAAGTACTACTTCATTGGCCTTCACCATGAATGGATCTTCTTGTTGC
CaGSNP869	GATTTACGGTTCAGTTGGTTTATTATGGTCTGGGAGCTGGCAACTTTGT[C/A]AAGCCGCTGTGGAAGCCGTTTTGAAAGGCGCGCCGATTACGCCAATAACT
CaGSNP870	TTTCAGTCTTTCAATTTTTCTGTCTTCATACAATCATCTGTCACTGTCA[C/A]CTCCGCCTGCCTTTCTAGCAACCAGCCACAACGCTACAGCTGCCTTAAAA
CaGSNP871	AATACTGCAATTTAAACCATAAATGCTATACCCAAAGCAGCGACAAATG[C/A]ATCAAATAACGATTACTCACAATGCAATAAATATATCTTATCATTTATCC
CaGSNP872	GAGCCCATCTCTAAGTTTGATGGACATGCTCACCCATCTTACAATTGGT[C/A]GTTGTGATGGTGTGGAGTCCTTCCCCAATAAGGGTTTTGCGTTGCTGCCT
CaGSNP873	AGCTTTTCCACCTCACGTCCCTCCAAAAATTAGAAATTTTTAATTGTTA[C/A]AAGCTGGAGAATATGGCGGGAGAAAGGCTGCCTGCTACTCTAACAAAACT
CaGSNP874	TCCAAAGCAAAAGCAGCAGCACGAGTCACTTCAATGGTTGTATATAGAG[C/A]GTAGTTGTGATTCTCTGACAACCCTCCCACTGGAGACCTTTCCCAACCTC
CaGSNP875	AAATGAAAAGCAGCAGCATCATATGCACGTCCAGCTTTTTCTGCTGTGT[C/A]AAATGTTCCAAGCCATATTCGTGACCCTTTTCGTGTTGGATCACGAATTT
CaGSNP876	ACTAGATTTCAGTCATGTACCATAAAGGTGATATAACAATTATATTGGC[C/A]AAGCCATAGGCACCGAGTAGGTTAATAATGAAATAAGCAGCAACATAGAA
CaGSNP877	AATCAGATGGTCCAAACTTTAAGCTTGATATTTCAGTTTTTTTTTAAAA[C/A]AATCAAAATCTAAATTGACATCTAGATCCTTTGATCTCGAATCGTCGACC
CaGSNP878	CTCTCAAATAAAATTATAAAATTATAAAATAACTTATATCTTATATTTC[C/A]TGTACTCATATCACATCCCATTATTGATAGAACAATGAAATCAAGAAAAT
CaGSNP879	TGAGGTGTATGGGAGGAATAAATATAGGCTGAGCTGCAATGGGAGGGGG[C/A]AGGGGGCATTCGATTGGTGGTTGTCAGTTAGTTGGGGATCTTTCCCCCAT
CaGSNP880	AGAAGTGACATTAATGGTGGCCAACCACCAACATCAGCTGCCTTGAGCA[C/A]ATCAGAAGCCGACAAGCGAGTGCCAACTGCAACCAATCCTAACGCAGAAG
CaGSNP881	TGCAAGCACATTCAGGAAATACCTGTGTATGGTAGTCAGCTAAAATATG[C/A]TGATTGTCCGATAAAGAGAGCAAGCTGCTGCATAAGTACATAGCATTTGC
CaGSNP882	TTTGTTTCTGCAGTTGCTGCTCTTGAGTCTGGTGGTGAGAAGAATTCGC[C/A]ATTTGGCTAGTACCTGGTACAGATTTCATCACATGTTGCTGTTGCTGCTC
CaGSNP883	CAATGTTTATTGATAACAAAAACATAAATAAGTTTAAAACAGTTTTCTA[C/A]AAATTTGTACCTTGGAGATGTTTGAGACGAGCCACAAGAAGAGCAGCTAA
CaGSNP884	TCACAAAAGGCTCCAATTTCAGATGAATTTTGTGGCGGCCTAAGCCCTC[C/A]CAAATTGACAACGTTGTGATTTTGTGAGGGCTTAGGCAGCCACAAAATCC
CaGSNP885	CGAGAAGTTAATGAGGAGCCCATCTCTAAGTTTGATGGACATGCTCACC[C/A]ATCTTACAATTGGTAGTTGTGATGGTGTGGAGTCCTTCCCCAATAAGGGT
CaGSNP886	GGCAGAACCATCCTCTTGCAGCATAGTCTTTGATCTTGACATGTCCTTG[C/T]TTTTTCACTTTAATCAGAGTGCAAGGCTGTTTCTGAGCTGCATTTTTCGA
CaGSNP887	CTTAAGAACAAGTTTAAGAAAAAAAGACATTAACAAAAAGGAATTCCTA[A/C]ATTTGTTTCTGTTCACTATGGAGATAAGATTTTTCACAGTATTCTGCAGC
CaGSNP888	ATCTAGTAGAAGAACAGTGCATGAGTGCTCTTAAAAATTTCCCTGCAGA[A/C]ACCGTGTACTTCAATTTCAATAGACTTACAGGACCACCAAAAGCTGTGAA
CaGSNP889	CCCAAAAGCTTCGTTTCTTGGCCTTTGGTAGTGGTGATCGAAAACTTGG[A/C]GTTGGCCGTATGCCCGGGTATGCTAGACCTGGTTAACACTGTCTCTGCTG
CaGSNP890	ATATTCAAGGTGGATCACTTGGTATAGCTTTTAATGTCATTTGGTATGA[A/C]CCTGCCACAAACACTCAAAAAGACATTGAAGCAGCTCAGAGAGCTCAAGA
CaGSNP891	CAAAATAAGTCAGCCATGCCTTGCTCGATATGGGCCGTGTCTTGACATA[A/C]AGGTAAAAACGAATTAGGGGCAGCAACAACGATTCACGCATCATAAGCAT
CaGSNP892	GCATTGAATAGTGCAGCTGCCAGATTTACAATGAATTGAGTCTTGAGTC[C/A]TTTGGCTTCACGGGAAAACACAAAATATAACTATAACCAATAAAATAATT
CaGSNP893	GCAAAAGAGACGAAGAAACCACACTAAGGGAAGATGCAGCCATGCAAGC[A/C]CCAGCAAGCCATGGTGGCAATCTGATTCCAGTAAATGGGTACAAAACACC
CaGSNP894	GATTGCTGCTGAGTTGATGTGTGGTGCCAAGTTCTTTTGCTGTTAAAAT[A/C]TCTTGTTTTCTTAAAATGTGAAGAATATTACAAACTGGAATATATTTCAA
CaGSNP895	ACCAATATTCTTATCGTTTCATGTTTTTGGTGAAACAGGAGGCTGCAGC[A/C]CTAGCCGCAACCCAAGTTGCCTTCGTGCTACAATCCGGGCAGCATAGGGG
CaGSNP896	GACAAAATCATTACTCTCATAATCTGGCAGCCCATCATCTTCGGATTTG[A/C]CCCCTTCTTTCCCAGACGAACCTGCCTTATTAGCATGCTGCATCCATTTG
CaGSNP897	AATGGCAGCTCAACTGAGCAACTCAATCACTTACCCCTTCAGGAGCCTC[A/C]CCTCAGGCATGCCATTGACTACACTGTTTTTGCAACCACAAAGAAAGCTG
CaGSNP898	GTACTCCACACCAAAGTCAAAAACTTCTCGATCAAACCTCCGCTGCCAG[A/C]CTCATCCCTCAACAACACATCGACTTTTCCGGCATCCACGACTTGACAGA
CaGSNP899	TGACGGTTAGTCATTTCTTTGACAATATGGCAATGACAGGGGAGGATAT[C/A]AAGCCGATGGATACTTCACTTTCGGATCAAAGTATAAACCCTGCCACTGC
CaGSNP900	ATCAAAGTGCAAGCTGTTTCTGAGCTGCATTTTTTGAAGACTTTAAGGT[C/A]TAGGTTGGCTTCATCTTTTGAGGTGATGTTGACAAGAGAGAAAAAGCCAC
CaGSNP901	TGCTGGCTTCACATTGCTACTGCGCACAAAACAAAGTTGCATAAAATCT[C/A]AAGATGAAATAGCTGCATCATACATGGAAAATTAAAGAAAATAGCTGCAG
CaGSNP902	CCATGCCAATGCACAACATGTTCGTTCAAGCAGTGAATATCTTGTTTCA[C/A]AACTGGTGAACTTTTTGCTCAAATAATAAATAACATGTTCTTTCCTACCA
CaGSNP903	GTCTCAGGCTGCCCACAATGCTAGGGTGGAAGCCTCTCTTAAGGAACTC[C/A]AAGAAACCTTAAACTCAGTGGTTCAAGATGTTGCTGCCATCCAAGAACAC
CaGSNP904	CTTGTTCTTTTCTATGGCTTTGAGCTCCTCATTCATTGCTGCTATCCAC[A/C]TAGGATCAGTCAATGCTTCTTCATCACTTATTGGTTCTGATTCAGCAAGC
CaGSNP905	GTTGTTTATAATACACCTTAGTTGACATGATATCTTCACAGGTTGAGGT[C/A]CTGAGCTGCATACGACATCCAAACATGGTTCTTCTCTTAGGAGCATGTCC
CaGSNP906	TAGCAGCTTCTGAGAGGAGCTAAAATAGATGATGTCATCCACATAAAGA[C/G]AAACAACAATGAATCCATTCTCACATTCCTTTTTCACATAGAGAGTTGGC
CaGSNP907	AGTACACCAATTGAGAAGAAATACCTCTGCAGTTGTCCCAATGCTTGCG[C/G]ATTTCATGCTATGATTTGCAGTATCACTGTAAACTCGAATCTGGAAGGAG
CaGSNP908	AGTAACATATGCAATGACCAGTGCAAAGAGAGAGAAAATGCTGTAGGGG[C/G]AGGCTGCTACATTTTGGCTTGTTACTGTCATTATATATGTTCATAATCTT
CaGSNP909	TCCCAATTATAGGCAGCAGCTCATTATCTGACAAAGACCTGCACAGATT[C/G]AAAATGAAAACCCAAAAGTAAATTATAGTACACTATAAGGAAACTACCAT
CaGSNP910	GCGGTGAAGCACATGGCGCTGGGAGTGGCTGGTTTGGGTTGTGAGGATG[C/G]GCTAGTCCACTTGCTGAACTATGTATGGCCAAACATATTTGAAACTTCTC
CaGSNP911	AGTATTGTTTTTTATAGGAAAATATTAGTGGTTAGTAATTTTGTTAGGG[C/G]GAGTAGGAATTCGTAAGCAGCAAAGATCGAACCCTTGAACTCCTTCATAA
CaGSNP912	AAACACCTCCTGATGATATTGAACTTGCAAATCTGGACCCAAATCACTA[C/G]ACAGTTGCCCAATTGCATTAATAGCTGCCCACTTTACACGAGGATGTTGA
CaGSNP913	CCCTCCAAAAATTAACAATTGAATATTGTTACATGCTGGAGAATATGGC[C/G]GGAGAAAGGCTGCCTGCTACTCTTACACAACTTGAAATCATTGATTGTCC
CaGSNP914	AGAACACCTTGAACTTGCCAGTGCGGGGAACACATGCTATAGTAGATCG[C/G]AATTCAGCCCGTAGTTTTGAAAAGGGTAAAGGAGGAATTCTAAAGCAGCA
CaGSNP915	CGCAAATCGCGATGTAATCGCATGATCACGCGCTTCAGGAAAAGGGAAG[C/G]AGGAAAGACTGAAAAGGAGAACCTGACGAGTTTCTCAAAGTTTGCGGCGG
CaGSNP916	TTGTTGCGGCTTCATGAGGCCCAGTGTATTTTTTTTCTCTAACAAGCTT[C/G]ACGCATACGACTTAGTCTTATTAGAAAATGTAACGTGGCACATACCTTTT
CaGSNP917	AGTGCTAAAGCGCTGCAAAAGACTGTTTGACAAAATTTTGTACCAAATA[C/G]CATAGTTCAGAACAATAGCAATTTGTTCAAATTCTGCTATGCTCTAATGC
CaGSNP918	CTGCTCTCCCTAATTAACCAACTAACTAACAGTAGTTAGTAATTATCAT[C/G]TGTGTTGAGATTTGAGCCTACCCCTCCTGGTAGACCATAATGATTGGAGG
CaGSNP919	AGCTGCACTTGGCTTCTAATCCGTTTTTATGTACTGCTGCATCCAGCCA[C/G]TTATTATTCCAAATGCCACTTACATTTTAGTAACCTTGTCCTAAACATTC
CaGSNP920	AAGAACAACCTTAATCCTTTGTGTAGTAGCATTTCTGCCTGAGTGACCC[C/G]CTGAGGCTGCATTATGAAACCAATGTAACAATTCTTGCCTTAATTGCACA
CaGSNP921	AAATTGACACTTATACCTAGAGTTGCTGCTCATCAGTAAAATGGCCAAA[C/G]TTGTTGCAATTGAAACATTGGACCTTCCTCTTATTGAACTTATTTACCCT
CaGSNP922	TGAAATTTAAGTTTTATGCTACTTAAATCTTAAATACTACGAATGACTC[C/G]TAAATAAGCAGCTTAATTGGTTAGAACAGATTGTGCCTTGTTTAGATAGG
CaGSNP923	TGTGGTCCAGAGAGAAGCAAGGTCAAAGCCACCACCAGCAGCTTCTGTA[C/G]AAAAGAGTTTTCATACCCCCCAAAATATTGTGAGGGATTTAAAAATTGAT
CaGSNP924	TGCAATTCAAGTTTACTTTATGTGTATCCACGAATCTGGAACAAATTAT[C/G]TTTGACTTACATCGGAGTGCGAGTGAAAGGGTAAAAAGTGGCTGCGGAAA
CaGSNP925	AGTCCCCAACCTCAAGTGATTGAAGATGCATAGAGGCTTTCAAAAAAGT[C/G]TCAACAGAGGCTGCTCTAAGTCCCAACTCGGTGAGCCTCTCAAAGTACAA
CaGSNP926	TATTACAGCTAAAATAAATCACTTGCAGCTTATGAAATGCAATTATTTT[C/G]TTATATTCAATTACAAATAATGTTTCAGGCTATCAGTGCCAAAATACAGT
CaGSNP927	TATCCACCAGTTGTGGCCTGATAAACCATCAAAATTAGTAGAGAACAAA[C/G]AACAAAAGTTTGCCGAAGAATATGTGGCTGCAGGACTGTTCAGCTTTGAA
CaGSNP928	CATGGTACTGCTCTTTCAAGGTTTAGGTCACACCAACTGTAGCAAGCAA[G/C]CCAATCTCACAAGCACCTAATATTTATCCAGATGTTAAGACCACTGCATC
CaGSNP929	TACCGTTGGAATTACTGGCGGCAAAGGCCGCCACAAATGGCATTATAGC[C/G]GTTGGCGTTTCTGGCCGCCCAGGCCGCCACAAACGTCATGTATCCGTTGG
CaGSNP930	TTACTGGCGGCAAAGGCCGCCACAAATGGCATTATAGCCGTTGGCGTTT[C/G]TGGCCGCCCAGGCCGCCACAAACGTCATGTATCCGTTGGCATTGTGGCTG
CaGSNP931	TGCAAAAGCCCTCACAAAAGGCTCCAATTTCAGATGAATTTTGTGGCGG[C/G]CTAAGCCCTCACAAATTGACAACGTTGTGATTTTGTGAGGGCTTAGGCAG
CaGSNP932	CTCCAGTGGGAGGGTTGTCAGAGAATCACAACTACTCCTTATATACAAC[C/G]ATTGAAGTGACTCGTGCTGCTGCTTTTGCTTTGGAAAATCTAAATTTCTA
CaGSNP933	GCTGCCTGCTAGTGTTTTACAGAGACATTTCCAGACTTCAATTTCATCA[C/G]TATGTTAGTTTTCTGTCTTCCTAAGGATTATGGGTCCCTTTTTGCTTCCT
CaGSNP934	TTCAAAGTTGCTTGGAGCTTTTGCAGAGAAGCCTCCACCTTTGCATTTT[C/G]GGCAGCCTGTGATGCTATCAGCTCCAACAGCTTAGCCATAATCTCAGATG
CaGSNP935	TGGCTGCACAAGATTGGTTAAAAACCCTAATTGGACAAGAATAAGCCTA[C/G]GGAGGACGAAAATTACCTAAATGTTCATCCAATGACACAAATGAACTTAT
CaGSNP936	CAAATTTGACAAAATGATGCATGCTGCCTTTTCATTGTGGAATGGAGTA[C/G]GTCTAAAATTGATTGTCAAAAAGGTCCTAAGATGTTTTGCTCGAATAAAA
CaGSNP937	GGAGTTGTTGGAGAAGGTACTTCCCATTGTTTCCTTTGTCGCGGCAGCA[C/G]CGGTGGTGGTGGTGGTGGTGGTGGCGGAGGAGGAGGAGCTGCTGAAACAC
CaGSNP938	TTCGGCCCCAATTTTTTCCGCTTCGGTGCACGGCGAGCAGTGGCGGGAG[C/G]AGCGGGTTCCGGTTGATCGGCGTTTTGATCTTCCATGAGAATGTCTTGTG
CaGSNP939	GCTCCCATCCATTTAGGTTCACATTTTAGCAATCGCCATGCATATTCGT[C/G]ATTAAATGGTCCACCTGTATCTTGAGAATAAAAAGCATGTGCAGCGATCA
CaGSNP940	TGAACTTGCCAGTGCGGGGAACACATGCTATAGTAGATCGCAATTCAGC[C/G]CGTAGTTTTGAAAAGGGTAAAGGAGGAATTCTAAAGCAGCACTTAATGAT
CaGSNP941	AGCTTCCTTGAATGTTGCAGAAATTGTGGCTTGCTGGTTTTTCAAGGGG[C/G]ATACAGGAAATGCACCGAAAGGCATCTTTGGTTCTTGAAGATGCAGTTAG
CaGSNP942	CCACAAAAGGCATTATAGCCGTTGGCTTTTCTGGCCGCCCAGGCCGCCA[C/G]AAACATCAATATATCCGTTGGCATTGTGGCTGCTTTGGCCGCCACAAATG
CaGSNP943	GGCAACGGATCAGGCGTTTGTGGCGGCCTGAGGGGCCACAAATGGCTTG[C/G]CTTTGTGGTGGCCTTTACCCTCACAAAGGGTTGATTTTGTGGCTGCAAAA
CaGSNP944	GTGTGAATCGTTGTTGCTGCCCCAATTCGTTTTTACCTTTATGTTAAGA[C/G]ACGACCCATATCGAGCAAGGCATGGTTGGCGTATGTTAGGACCAGGAGCA
CaGSNP945	AGGCAGTCGCTTACCTAGGAGCATACTTCGGTGTAGCATAGCGGCATAC[C/G]CCTTTGACCTAGGTGGAAAAGAGATCTATTGAAACCCACCATAAGTCTCT
CaGSNP946	CAAGTGTTGACAATCCTAATATTTATAGGTATTTATAATTTAAGTTGTT[C/G]TTTGGTTAATGTCATGCAATCCAGGTAGAGGAGAATAAGGTAGAAAGTAT
CaGSNP947	AAAAATGAGGAATAAAATTGAAAGGTGTAAGTACAATGTTTTATCTTGC[C/G]ATATACATTGCTGCAGAAGGAAGTTAACACGAGTGATGTTCTTTTACTAG
CaGSNP948	TTTACAAAGCCGAGTGGTTGCTCAACAAAAACTTCTTCTTGTAAGTCTC[C/G]ATTGAGAAATGCAGATTTTACATCCAGCTGAAACACATCCAATTTCCATT
CaGSNP949	CTCCTCCTCCTCTTCCTCCTCCAAGAAGTGTGAACAACTCTGCTGCTAT[C/G]TCCGGTCCTCCTCCACCACCTCCACCACCACCTCAACAAACCTCATCATC
CaGSNP950	CACGCCTTGGTAAATACGGGGCGTGTCTTGACATCCAAATAAAAAAGAA[C/G]ATGGGCAGCAGCAACGATTCGCCCATCGTACAAATGAATAAAGACATCTT
CaGSNP951	AGTCTATATAGCATTAACACCTTAGTTGGAAGTCTTATCAAATATGACA[C/G]GTATTAGTTTCTAACACCTACATAACACACACAAACACGTTATTACATTA
CaGSNP952	TGGAAGAAAATAGAGGTTTTCTGCTCTTAGCCAACACAACAATCTCCTT[C/G]GCTTCATCAATCTTCCCAAATCGCTTAAGGCCTTCCAGCAGCATAAAGAT
CaGSNP953	CCATTGCTGCTAATGCTATTTTTGTACTATGCTGGACTTGACATTGCTT[C/G]TTATCTTTGGTGTTCTTTGGGGTTACAATAGTTCAATGAGAGATGCTGCT
CaGSNP954	ACAAAAATTAAAATCAGAAAGATAGGATAGCAGTACCTATACTTGTGAG[C/G]ACTCCATTAAAAAGCAGAAATAATAACTAAATCCAGCTGCAAAACTGTGC
CaGSNP955	CATTGTACTTTCCACATGAAAGATCTTGGGCAGCTCACTTACTTCTTGG[C/G]CTTAGAAGTTCACTTCCAACCAAAAGGCATCTTTGTTACTCAACACAAAT
CaGSNP956	GCTGGAGTACGCGAAGCGGAGGATGGCGGATGTGGCAGGTTACGTGGGG[C/G]AGAAGACAAAGGAGGCAGGACAGAAGACAAAGGAGGTTGGACAAGATATA
CaGSNP957	CAGAAGACTTCAAAAGTTTCATAGGTCACTGTTTTCAATTCAGGCAGCA[C/G]GGGGATTGGTACAGGAATCTGGAACTTGATCGTAGCAACTACCAAGGTTA
CaGSNP958	AGAGAGAAACTGCCCGATTGGAGACTCCAGCTTCAGTGGGGCAATATTA[C/G]AACTAGATCCAGATGACTCTGCAGACGATGATGCAGCTCTAACTACAAAA
CaGSNP959	CCCTGCGGGGATGGAGCAAAAGAAGTTTTGAGAATTCAAGAGAAGGTCA[C/G]GGCGAGACGAGCCGTTTTTCATTAACGATAGGTGTCAAGTGGAAGTGCAG
CaGSNP960	TGCGGGGATGGAGCAAAAGAAGTTTTGAGAATTCAAGAGAAGGTCACGG[C/G]GAGACGAGCCGTTTTTCATTAACGATAGGTGTCAAGTGGAAGTGCAGTAA
CaGSNP961	GGATGGAGCAAAAGAAGTTTTGAGAATTCAAGAGAAGGTCACGGCGAGA[C/G]GAGCCGTTTTTCATTAACGATAGGTGTCAAGTGGAAGTGCAGTAATGTAT
CaGSNP962	TTCCTTATCTTGCTTGCTCTTCTTTAAAGAAATTGCTTGAGCGGCTTGG[C/G]TTTCAAAGAAAATCTTACCGCAAC
CaGSNP963	ATTGATGATCTTCCCAATACCTTTAATGGCCTTAAGACTGATTGATCCT[C/G]GTCAGGAGCAAATCAAAGGTGTGGTAGCTGCAAAGACTCCAACGATCACG
CaGSNP964	TCAATTGCGATCTTTGATATTTCGGAGAATTGGGGTCAAATGTGGCTGG[C/G]CAATGCAGCCTCAATTGCAGTTGAATTGAGGTTTCAGCAATATCAAAAAC
CaGSNP965	AATTCTCCTTGAAGCTGCTTAAAGAATCTAACAGCATTTCTCTGTTCTT[C/G]TGAAAGTTGTGATGGCTGAACTTTGTTCATCAACAGAAGCAAACCAGTGG
CaGSNP966	GACTACCACAAAATGCATTGGCAATCATTCGAGGTTCGGTAAAAGGAAA[C/G]AGAAATCAATTGGAAATTTATTTGTCAATAGGAAATGCAGCAACAAAGGA
CaGSNP967	TGGTGAAGTTGTCATGGGTACAAGACAAAATGACAAATATTTAATCCAA[C/G]AAAAACAAAATGCTACACAATCTACCACTTATATTAATTCTCCCTTAGAT
CaGSNP968	TTAAACCATAAATGCTATACCCAAAGCAGCGACAAATGAATCAAATAAC[C/G]ATTACTCACAATGCAATAAATATATCTTATCATTTATCCATGTAGTTTTG
CaGSNP969	CAGTTCTTTATGAGCACCTTCATGTAAGAAACCAACCTCGTACATAAAA[C/G]AATGTTTTCTGGCTTCAGATCACAATGAATAATGGCAGCATCTTTTAATA
CaGSNP970	GGGAAAATAGCAGAGAGCGCATTGATAGTTATAAGTGGCGGGAACCACC[C/G]TGCCGTACACACCGGACGCCTCTGTCTCTGCCCTAGCAGTTTCCTCAGCT
CaGSNP971	AAGGGTTTGTGTGAGTCACAACCTCTTGCAGCACGCACATCATGAGCAA[C/G]GAGCCACATCTGTGTTCTATCTTCAATTCACTCATCTATCAACCTTTTGC
CaGSNP972	GAGAGCAATACAAGCGTCGTGCTGCTAGGCGAAGCAATCGAATCTTGCA[C/G]CCTAGATGGTGAAAGTCCAGTAGCCGAAAGCATCACTAGCTTATGCTCTA
CaGSNP973	GCTATTAAGTTTTAGCAGCATGAACTTATATCAATTAGAGTTCCTGCTT[C/G]GTTTGGAGTATGGTCATATTTATCTTGTTGATGATCTAAGTTATGTTGTC
CaGSNP974	ATTGCTTGATTTTGGCCATTACTCCAGCAAATCAAGATGTAGCGACATC[C/G]GATGCCGTCAAGGTTTCCAGACAAGTTGACCCTGCCGGTATGCTTGCTGC
CaGSNP975	TTCGTGACTCGTGGTACTTCATTCTGACCGCTTGGATCGTCGATCAGAG[C/G]TCTGAGGTGGGAGAAATTGAACTCGGACAGCAGCAGTTTTTCTGGTTTTT
CaGSNP976	TAGCCATTGCAGCATTCATTGGGATAGATTAAGCTTTGTGGGAACTGTA[C/G]CACCCGCCGCTAAATTACAAATTGGGCTCCAAAACTTTGAAAGTGGACAA
CaGSNP977	CCAGCATCTCAAAAGCCTTTCACCCGCGTGACGAGCAGCAATGAGTGTT[C/G]GAGCCATACGCACAGTTTCACTACCACTGCCCTTTGGTGGTAGCCTGCTG
CaGSNP978	AAATGAAAATTAAATACCTCTTGGCTGCATTATCACTCCCAAATAAACA[G/C]CAAATGCTGTCCATAAGAACTTCAATATTTGAAAGTAAAACTCTATGGAC
CaGSNP979	ATTTTTGTATATCCAAATAGCTGCTTCACAGTATAAGGTCCCTGTAATC[C/G]ATCGTGGCTCATTCCACATTAGCTGCTAATTGGCGATTTACTCAGTTGTA
CaGSNP980	ATCACAAACCAAAAGATCAATCCTGGATCGATCTTTTGATGCAGCTAAT[G/C]AATCTTGTTTTTGGCAGAATTTATCCAACAGCTTTTTCATGACAGCTGGC
CaGSNP981	GCCAAGCTGCAAAAGGCCACAGCAAGTGGCTTTGGAACACCAAGGAAGA[G/C]TTATTGGACTGTTCTTAGAGAAGCTGCCAAAAAGGAAGCTGAGGCTAGAA
CaGSNP982	TCTTTGGTTGTCTTGCATTGATCCAGGGATCTAAAACCTCATTTATAGC[G/C]GCAGCAAACTCCCGGCTCTTGTATGATTTCATAACCAGTTCATGTAGCTT
CaGSNP983	ACCACCACCGTCTCAACATCCAATCTTGGAAGCTCAGCAATTAGCTGCT[G/C]CTGTTGTTGCAAGAGAGCAACAAGAGATGTTTAGAAGTTTCGAACATCAA
CaGSNP984	CTCAGCTGCAAGAAACACTTCCAGATATGAAGGAAAATAAAATACAAAA[G/C]TTGTTGATATCAAAGATGCCTGAGATATAGTATTATTCTGGTTCAAGAAA
CaGSNP985	ATCTTGTTGCAACTAATGGTCTTGCAATGCCAATTTACATCATGAATTC[G/C]ATCTTGTTGTTTGTTATGTGGGCTCTTGTGGCTGCCATTCCTTGCCAAGA
CaGSNP986	TGGCTGCCATAAGTGATGCTACCTGTGCACTTTGTCTCCATAGACCTGT[G/C]AATCGTCATGCCAAAAGTCTCTGGAGGCGGGCACAGGCTTATGATATGCT
CaGSNP987	AATATTTTATTTGACATGCAGCAGAGTAATTTTGTGTACGATTCAGCAT[G/C]AGTACTGTATGAGGCTTTACTTAAATTTTAAAACGTGATAAAGTTAAAAT
CaGSNP988	TGGTGATTTAAGCTATAGGATAGGGTTTTAAACTTGATGTTCTGAGATT[G/C]TCTAGTGGAAGAAGTTCTATGGTCTTAAAATATATTTCAATCTAACTAAT
CaGSNP989	GGGGTTTATCAAAGATATCATTGCTGCTGTTTGCTCCTCTATTTCATTT[G/C]TGATTAGTGATGTGACTTGTATTGCTATTTGCCTAGGCACGAAGAAATCT
CaGSNP990	CTCTGCTTGGACCGGTCCTTCCACGATTTTCGCTCCCTCCGATGCTTCA[G/C]TCCGAAATTGCTTCTCTTGCTCTGTTCCTAATCTCCTCCGTGAACACATT
CaGSNP991	AAGCAGCATATATTAATAGTTTTTTAAAACTTGTTTTTTATATAAGCAT[G/C]AAGCACATTAAGAAATACCAACACCGGAAGGAGTCTTCATAGTTGCTAAC
CaGSNP992	CCCAAAGCCCTTGCAGCTGTGCAGGCACTCTTATTGAACCAGGGACCAC[G/C]AAAAACCTCTGATATTCCGTGGGTTGCTTTGATAGGCCAATCTGTTTCTA
CaGSNP993	TGGCGGCCTTTGCCGCCACAAAATGTAACGGTTTAATTGTTTGTGGCGG[G/C]CTAGGCGACCAGAAATTCCAACGTAATTGTGCTTCCTTTGTGGCGGCCTA
CaGSNP994	GATGCATGCTGCCTTTTCATTGTGGAATGGAGTACGTCTAAAATTGATT[G/C]TCAAAAAGGTCCTAAGATGTTTTGCTCGAATAAAAATATCAAAGTTATCC
CaGSNP995	GCGTGAATCGTTGTTGCTGCCACAATTCGTTTTTACCTTTATGTCAAGA[G/C]ACGACCCATATCGAGTAAGGCATGGCTGACTTATTTTAGGAGCAGGAGCA
CaGSNP996	ACCTTGAACTTGCCAGTGCGGGGAACACATGCTATAGTAGATCGCAATT[G/C]AGCCCGTAGTTTTGAAAAGGGTAAAGGAGGAATTCTAAAGCAGCACTTAA
CaGSNP997	CTTAGTCTGTCAAAATTACTTGACAAAATATTTTCTGAGAATTGTTCAA[C/G]ACTGAACTTACTTTGTGATGATTTATTTGCAGCGTCAACAATAGCCCAAG
CaGSNP998	TGCCTTTCGCTTCTTCAGCTTCCCATTTCTTCTGCTGCCATTTTTATAG[G/C]CCATTGCATGATCTCCAGTATTATCTTCAAAGGGTAATCCTTTGATTTCA
CaGSNP999	GCGTCATCTTCAGCGGTAAACGGGATGCCAACAGATGATTTCATATGCT[C/G]CAACAAATCCTGCTTGGCAGCAAGAAGCTCATGGCACTGCTCTTTCAAGG
CaGSNP1000	CACCATAGGATGGAATGGTTTTGAAGTCCGAGTCAAGAAGATGATTCTG[G/C]AAGGTCAGAAAGCTGCCATAAGGAGTTATGGAAGAAGCATATATAGATAT
CaGSNP1001	ATAGATGTCAAAGTAGCTTCCATCCTTGCATTAGACTCTAGCAGTTTGG[C/G]ATTGTGTGCCATTTGTGCTGCCATAAATTCCATCAGTTTTGTAACATATG
CaGSNP1002	CATGGCACTCTCCCAAGCAGCCTTTCTAGGTGGAAATTGGTTCGTTTGA[G/C]CTTCTTGTTGACCCTGAGAACCACCTTGTTGATCTCTCCAGGAAAAATTT
CaGSNP1003	TAAGAAATAAAGAAGTGATGTTGAATGAACAAAGATCAATCTTGTTATT[G/C]ACACTCTTCTCAATTCATCTCCTTCAATCAACAACCTCAAATCCAATCCC
CaGSNP1004	AAATTGCAGTTGTGGACCATAATTTAGAACTATATGGACTCGATTACCG[C/G]AAAAAAAAATTACTTGGCCCTATTAACCTTGATATTTGAAAAAGTGCCAA
CaGSNP1005	GCTTTTTCACTTTAATCAGAGTGCAAGGCTGTTTCTGAGCTGCATTTTT[C/T]GAAGTCTTTAAGGTCTAGGTTGGCTTCAACTTTTGAGGTGATGTGGACAA
CaGSNP1006	TCGTCATAACCAATATCATCCTCAACTTTCTCCGCAGCATTATCAGCAA[C/T]CTTATCTTCAATAAAATCAGCACCTTCCACAAGTGCAATTCCACCAAGAA
CaGSNP1007	TTAAATGTTTCGAAAGATGAATGTTGGGGTAGGATAGAACTAGAAGTAT[C/T]TGATGAGATTTTATATTGATTTTTTTTGCAGCCACTACTAACCATTGATG
CaGSNP1008	TTAAAATAATGGCAACTATTCGCTCATTGAGCTGCAATTTCATCATTAA[C/T]GAAACCCTATTTCCAAAAAAATTAAAAACGTATTTAGTTCGTCTATGTAC
CaGSNP1009	CGGCAGGTAACGTTTTCATTTGCTGCGGATTTACATACGACTATACGTC[C/T]GCAGCAAACTTCATCTTTTTCCATAGGATTTATCTGCGGCAATTGTCCGC
CaGSNP1010	TGAAAAGGTTGCTGCTCACATCGTCAAAGAAACAGCTTTGCACTCTTGA[C/T]AAAAGAGAATAGACAAAGACATCTCAAGATCAAGTTACAAGGAAGTTGTG
CaGSNP1011	GTAAATGATGAAAACAGAATAAAATAGGTATGATGTGCATGAATGCCTA[C/T]GAGCAGCAGATTTGCAGCATCATTGAAATTGTATGAAAGAGTAAAATATT
CaGSNP1012	ACAAGGTTGGGTGTTTTTATTTTTTTGGTTCAATTTAGTGTTGTCTAAT[C/T]GCAGCTATAACATAGCAGAATTTGAACAAATCACTATTGTTGTGCGATAC
CaGSNP1013	TATATTATTACTGCTTTATCCTGAGTCCTATGCCGATCAAACCACTAAA[C/T]TCTTTGTCCTTCTTTCCTATAATGCACCATTAAACGACTTGTTGTAATAT
CaGSNP1014	AAGCTTTTTTTGTAGAGTGCTTCCACTGTATATAGTTTGAGATTATTTT[C/T]TGATGTAATAGCTGCTGCAAAGTGAATTGCATACTATTTTATGTATCAAC
CaGSNP1015	GTCAAGACATAGACTTGAAAATCAAGCAGCTATCGTTCGAGAAAGAAAA[C/T]GCGAAAAAAGAAGAAGAAGAGATGAGAATAAAAGCTCAGGAACTGAAACA
CaGSNP1016	CGACGCGGCTGCACGGGAGTTTCGTGGCTCGAAAGCTAAGACAAATTTT[C/T]CAACACCGTCGGAGATGCTTAATCTTAACATTAGTAACAACAGCACACGC
CaGSNP1017	ACTCAATAGTAATATTTGGGAAATTGATGAAAATGCGAGTAAGATCATT[C/T]CAGCACTAAGAATTAGTTATCATTATCTCCCTTCCTATTTGAAACGCTGC
CaGSNP1018	GATGGTGTGGAGTCCTTCCCCAATAAGGATTGTGCGTTGCTGCCTCCCT[C/T]CCTTACCTCTCTAACGCTACGCAATATGTCAAGTTTGCACACGTTGGACT
CaGSNP1019	CCTCCCAGCTTCCATTGGGACTGTTTTCTCTCCACAATGTCCACAAAAA[C/T]GTGAAATATTATGCCATTCTAACAGTGCTCTGGCCTGGCCAAATCCAGGA
CaGSNP1020	TGCATTCGCATTTCCCGATTCTCCTTTTGCAGCTCAAGTACTAGCTTGG[C/T]CTGGTCTGTTCCTGTTTCAATTACTGGAAATAGATCCTCATTTGCATCAT
CaGSNP1021	TTTTGCAGCTCAAGTACTAGCTTGGCCTGGTCTGTTCCTGTTTCAATTA[C/T]TGGAAATAGATCCTCATTTGCATCATTTGCCTGCATCCATGTCTAACAGG
CaGSNP1022	ATGGCAGCGAAGTTAGTTCTGGTGCATTTGAAGGATGCAGGTTCCATAC[C/T]AAGGAGAACGATGCTTCCAATAGTCATATTCAGATTATGCCTGAAAACAA
CaGSNP1023	TATTGCAGCCGCTCTGCAATCGGAGAAGTAGGCACAATTGGCTGATCTT[C/T]GTGATCAAATCTCATGTTTTCTTTGTTTGTCTTTTTCGTATCTCTTTTCT
CaGSNP1024	TGTTATTCATAGCCTCTGCCATTCGATCATCCCTACTGGCATTGGTTCT[C/T]GGAACGTCATTCCTCCTTGGCAGCATGGTTTCCCTATAAAACCATCATCA
CaGSNP1025	CTGCGTAATTGGCAGCACCTACCAATTTTTCGCATGAGATCAAAGGAAG[C/T]GTAGTGAAATCGAAAACGGAAGAGGAGGCAGTAGCAGATCCGATGTCGGA
CaGSNP1026	GGCAGCAAAAAGGATTTTGAGACACATTAAAGAAACCAATGAACTTGGA[C/T]TGTTATATCCCAAAAATTCGAATGGAAATGAAGCTGAACTGGCTGACTTC
CaGSNP1027	TGAGCATGTTGAATAAACCATTCTTCCACCAACTTTGAGTAAAGATAAA[C/T]CTGAAGCAGTTGATATTGCTGCAATATAAGTCTAAAAAATCTAATCCAAA
CaGSNP1028	GCATTTGTGTGGACAGTAGAAGCTACTGCTGCTTTTGAGGAATTAAAAT[C/T]TGCTATGATGGATTTGCCTATGTTAGCTATTCCTGATTTTAATAAAGAAT
CaGSNP1029	AGACACCACTGGTTCCTTTGGGAAGACCCCCACTGAGAAGAATTAATAA[C/T]TCCTTGCCTCCACCATCCAATAGAAGGACCTTATGCAGCTCTTCCTTACA
CaGSNP1030	ACAATCGACCATACAGGATTACAAAATATAAATTTTGAATGACAGTGTC[C/T]ATTTAAAAGGACAAGCAGCTACTGGAGGGTGTGGGAGTATGGGGAATTGG
CaGSNP1031	CATCTGTCTTTTTTATTCTAGCTTTTGGTATCCTATGTAAATACGCTTT[C/T]TCTTTGCAGCTAAAGTTAGCTCAATACCAATTGTGGATGATAATGATTCA
CaGSNP1032	AGAAGCCAGGATCAAGTGGCTCGGGAAGGTTGGGACTCGGTGCCACAGC[C/T]GATCCAAATGAGGTGAGTCAGTATGATGATGTATATACATCTTACAGGAA
CaGSNP1033	GGCTAAAGATCATCTGTTTATTGCTGCTAGAGATACCCTCATAATAATT[C/T]ATAAAAGACAAAAGACAACACAACTTTATCTATCATGTATATATAAGAAA
CaGSNP1034	AATCCCGATATTATTAAGTCGATCCTTTCTGTCAAATTCTATTCTGCAA[C/T]CTTGCTGCTAATTAAGATAAATTTTAAAGTAAAAATATTTCCCTGAGAAT
CaGSNP1035	TTGAATGTAGATATAACCTATTCAACATCTACACTTTGAATTGAAGGCA[C/T]GTTCAACACGTGGCAGCGCTTGACATTGTCTCCTAGGACAATGTCGCATG
CaGSNP1036	TTGTTGAGAACATTTTTGGTCTAATGCAGCAAGAGCAAACATTTTCTGG[C/T]CAGGAGAAATTGATGGAGTGGATATTGACGATACAGAATTTTTCAGTCTT
CaGSNP1037	TGACAAGGGTACTGTCCATGTTTTTAGCCTTAAGGTTAATTCCGGTGTC[C/T]CTGAGCATGAAAAGTCTCAAAGTTCATCGAGTTCAGATGCAGCAGTTGCC
CaGSNP1038	GCCATTCCACTGTAACTTACTGGAAAGTAGCCCAAAGTACCCGCGTTTG[C/T]GCCGCCAATCACCCATAATTTTTCAGCTTCTCTGGAGTAGTGACAATCAA
CaGSNP1039	AAACATCAATTTTTACTCTCTATGCCCATGTCAAAACTGGACCAGGTTG[C/T]GCTCCATTAACCCCTTTCCTGCCTTCATGTAAAAGAACAATGATGAAAAC
CaGSNP1040	AGAGTCGCGCTCCATTTCTCCAAATCGTATCCCCCCACCACTCTTTTGT[C/T]CTTTTATTGGCTGCCGGGTGACCTGGTCAATAGTGCCTGTAGATCGAACC
CaGSNP1041	GCGGCAAAGGGAAAAAAGTTGATGTGTTGTTGACCATGAGTGCCTTAAC[C/T]GAAGAAGACGTAATTGCTGTAAAAAGTGCAGCTTGTGAGAGATTGTTGAA
CaGSNP1042	ACCATTAGAAAACCTTTTCAGATCTCAAATATTCTGCATTCGCGCTGCA[C/T]GACTCACCAGAGTGAAAAATAGAACCAGTGCAATTTGTGGAACAGTAATT
CaGSNP1043	CTAGACAACAGCCTCAGCCTCAGGTTTACAATATAAGCAAGAACGATTT[C/T]CGGGATATTGTTCAGCAGCTTACTGGATCACCTTCACAGGATCCTCCACC
CaGSNP1044	CAATCACATGTTGCTGCCATATCTGATCCTCGGACTGAGTATGACAGTC[C/T]TATGTAATAGGGTGGCTTTCTCTCTCTCTTGTCAACACCACCTCAAAAGT
CaGSNP1045	AGGGATTTCCTTGCAGCTCAAAAGACCTATGAAACGAGTCAGTGATGGA[C/T]TGGTTTTGCAAAACCAAGTCAGTATCAGGCTCCGTGATTTTTCTGAGTGT
CaGSNP1046	AACTTTTTATTTATTCATTGTGGGTATTTGGGTCTTTTCGACACACATC[C/T]ACTTAACCTAATTAATTAATTTATTTATTACTATTATAAAATCACTTAAC
CaGSNP1047	CTAAATTTTGTGAGGGTAAAGGCCGCCACAAATGCCTGAAGGGACGTTA[C/T]ACTTTGTGGCTGCAAAGGCCGCCACAAAAGCCTGAGCCTTTGCATTTTGT
CaGSNP1048	GATGGACATTCAACACAAGTAGATGAATCTTGTGTTGTAAAAAAAGGAG[C/T]CGTTAGAACAGTGAATATACCATAATCATAATGCCACTGCTGCCACAAAT
CaGSNP1049	TGCAGCTTCAAGCTGTCCTTTAACTGTATCATACTCGACACCTTTTCCC[C/T]TTGTGCTCTTCTCTGTAGTTTCCACTTTATTCATCAAATCTTGTATGGTT
CaGSNP1050	GTCTTCCCTTCGAATAGTGTTCCATTGACAGCAGAAATCTGCAGTTCAG[C/T]ATACATTTCTGCAGCCTGAGTTTCCCATTGTTCAATCTCATTTATTCCTT
CaGSNP1051	AATTTTTCCTTCTTTCCCTACCTTCAATTTCTTTGACATTTACATCCAA[C/T]AAAAAAACAGTAAAACAGTCAAAAAATATATTTGCTACCTCATTAACTCC
CaGSNP1052	GGAGCAGCAGCACCAGCGACCGATTTTCCCCGATCCAGATTTTTTGTTG[C/T]TGCAAGTTTGGCAGCTTTATTACCCTCCGGCCTTTGTGATTTGGCAGCTC
CaGSNP1053	TCCAGATCGATGAATTAAGTGCTTCTAAACTGACTATACTGAAAAAATT[C/T]GAGGAAGCGACAGAAGAAGTTCTACGCAGCAAACAAGTTTTAACAGAAGC
CaGSNP1054	TCGAATGTATTCTATCAGAAGCCGCTAAATGTACTCAAGATGAAAAGCG[C/T]GTTGCAGCTGCCTTAGAGTTTGCCAGGTGGGAATTGGCTGATGCTGAGAA
CaGSNP1055	CCAGATTCTCCAATGTTTTATCAGCCTTCTCAACAGTGGAAAGGTCTTC[C/T]GAATTGCTGCTTGTCATTCCAACTAATATAAGAATAGATCCATTGATTGA
CaGSNP1056	TGTACTGGACATACCTCAATGCCTGAAGGGTTTCCTTTTCTGGACTCCC[C/T]GTATTCAATGAACGGCGAGCCATATCCAGCTGTGCAGCTTCATTCCTTGC
CaGSNP1057	CATACCTCAATGCCTGAAGGGTTTCCTTTTCTGGACTCCCTGTATTCAA[C/T]GAACGGCGAGCCATATCCAGCTGTGCAGCTTCATTCCTTGCAGTCCACTC
CaGSNP1058	AACGGTGTTTACAGAATGCAGCAATTCAATGCAACAGAACCTCATTTTT[C/T]TTATATTGTATATGTACGCATTTAACAACACATCATCACAAAGATCTAAA
CaGSNP1059	GTGTAGGGTGAAGCGATCCAACCATTGCAGCATGTACTCCTCCTATAGT[C/T]CATAAAAAATATTGTCAAAATTATATAAAAGGAAAAAGCCAAGAGATGCT
CaGSNP1060	AAATAAATATAGGTTGTATGAATTCAGTTTATTTAAAAAGTAAAAGCTA[C/T]TTTTTGCTGCATAACGGTTCTGAAGATTGTAAGATTCAGTTTGAAATGTA
CaGSNP1061	GTTTAGTTCTTCAACTAAACAAATTCATGAGCCTTCAGAAATTGAAATT[C/T]CAGATCAAGAATCATACCTGACCTTTAATCTCTTGCTGCTTTCCTTTTGT
CaGSNP1062	GGCAGCATAATTCGTAGCAATTCATGAGGCATCTGACCAAGGCATTTGG[C/T]TGAGAAATTTTGTCACGGGGCTGCAAATAGTTGAAGGGATTGAAAGACCA
CaGSNP1063	AATTGGAAGATTCTAAACCAGTCAAGAGTTGAGGCTGCGGAGGAAGAAA[C/T]TTGCTGGCTTCTTCTAAACCTTTCCTGAATTGTGAAACAGAATCTGCATC
CaGSNP1064	GATATGGTGCCCTGAAAACAGGAAATGTATCATAAGCAGATATGTGAAG[C/T]TTCATGAGGCTGACCTCTATAAACCCTTAATCAAGGCTGCTAATCAAAAT
CaGSNP1065	GGCTGCCAGAAACGGTGAGATGATAGTCTTTTTTTTTCTTTTTTTTTTC[C/T]CGGATGCGATTCCATTGTGATACGCACCAATGAATTTCGTCGCAGCAGAT
CaGSNP1066	TGTATTGCAATTTGTAACATTAAAAGGAACGTCTTGGACACTGTTTTCT[C/T]AAAACCAGTGACAGTGTCTTCACAACAACAAACTGATTGATATTTAACAT
CaGSNP1067	GAGCTTTGGTGGGAATTTCTCAGTGTCTTAACTAATGACCTGTGAGAGG[C/T]ATCATCTCCCATTTATGATACATGGCTGCTTTCTGAAATTTCCATATTCT
CaGSNP1068	TGTTCAGATTATATGCATCAAGCATTATCTCAATCCATTTGTGCAGCTC[C/T]TTCGGGGTCCTGTTTAATCACATAAAAATTAGAGGAGTATCAGCACAATA
CaGSNP1069	CTCCTGCTCTGCTCTGTTTTTGCAATTTAGTCTGTTTCTGTATTGCTGC[C/T]CTGTTTCTCTGCTCCTGCTCTGTTTTTGTACTGCTGTCATCATTATTTTT
CaGSNP1070	TTAGATTGGGTTTGGTTTCCAAGAAATTTGGCAGCATAATCTGATTAAA[C/T]CTTCTGATAGAAACAGACACACTACTACGGAAATACTTCTATGTATAATA
CaGSNP1071	TTTCCAAACAATGTTGCAGTTGTCATCTTTGCTAGATCTTTAGATTCTG[C/T]TATGGCTGTTATTTTGGGCTGCCACTCTCTGGTTAGACACCTCATAATTT
CaGSNP1072	GCTCTGAGAGTTATGGTTGAGAATATAAATTTGTTGCAGCGTATGAAAT[C/T]ATCTTTGGCATCCCTTTTACTGGTGAGATGACGTTGCATTCACTAACTTC
CaGSNP1073	ACGGCTTTCGCATATTCAACCACATGTCCTCCCTAAACGTCATTCCTAA[C/T]GAAGCCACTGTTGCCACAGTTGCTAGACTCGCCGCTGCAAATGGTGACGG
CaGSNP1074	CCTCACAAAAGGCTCCAATTTCAGATGAATTTTGTGGCGGCCTAAGCCC[C/T]CACAAATTGACAACGTTGTGATTTTGTGAGGGCTTAGGCAGCCACAAAAT
CaGSNP1075	TCTGGGGTTCAAAACTCATGTCCAGCATCCTAGCTGCCTCATCTAAGAC[C/T]AGATACCTATTCTTCTGCAGTGAAACTAGCTCTTTCCAACAAATCTACTA
CaGSNP1076	CTCATCTAAGACCAGATACCTATTCTTCTGCAGTGAAACTAGCTCTTTC[C/T]AACAAATCTACTAGTCTTCCTGGAGTTGAAACAAGAATGTCCACCCCTCT
CaGSNP1077	CGTCTGGGTATGCGCCCTTGGATTGCTGTTGCATATTCAGCTCCTGTTG[C/T]AGCTGCTACTGCTGTTTTCTTGATCTACCCAATAGGTCAAGGAAGTTTTT
CaGSNP1078	TATTTATTCTTAAAATTAGCTTTATGATTGATAAGACATTTGAAGGTAA[C/T]GGGCCAGACTTTTGATATACTACAGCAGCTTCTGATGTTTTCCTATGATA
CaGSNP1079	CCGCCGCGGTCTGCTGCTGTCTGTCGTCGCTGCTGGAAAAGTTTTCCGA[C/T]ACGACCACTTCCTTTGTGTGCGGAATCTCTCAATCTACACGACCCATATT
CaGSNP1080	AATTGGGTGACGACTTTCTGAAACTTCACCAGGGGAGCATGATTGTGGG[C/T]GAGTATGCTGCTAAATTTGAATCGCTATCGAGGCATTTCAGGTTCTTCCG
CaGSNP1081	GTTGGGAAAGGTCTCCAGTGGGAGGGTTGTCAGAGAATCACAACTACTC[C/T]TTATATACAACCATTGAAGTGACTCGTGCTGCTGCTTTTGCTTTGGAAAA
CaGSNP1082	AATTACAATTCAAATTCATCTTCTAGCTTCAACGCCTCAGCGGCAGCCT[C/T]TTCCTCTTCATCATCAATAACAAAATATGGATTGTGAGCCTCTGGCTTGA
CaGSNP1083	AATCAGTCGTTGCTGCTCCTAAAATAAGTCAATCATGCCTTGGTAAATA[C/T]GGGGCATGTCTTGACATCCAAGTAAAAAGCAATATGGGCAGCAACGATGA
CaGSNP1084	ACTGAGCAGCTTGACCAATCCTCACATTAGGCTTCTCCATCTTTTCACT[C/T]TTCATCTCTCTCTTAAGTAACGCAGCAAGAGGCACAAGATCACGATGATG
CaGSNP1085	TTACAAGTGATCACATTTTAGCTTGCTGCAACTGCAAGAATTTAAAAAA[T/C]AAAAACTACCAAGGTTGAACTGTTGTACCTTTTTATACTTCTAAAGCATG
CaGSNP1086	AGCAGCAGCGACTGATTTTCCTCGAT[C/T]CAGTTTTTTAGTTACAACTATGGCAGCTTTATTACCCTCCAGCTTTTGTA
CaGSNP1087	AGCAGCAGCGACTGATTTTCCTCGATTCAGTTTTTTAG[C/T]TACAACTATGGCAGCTTTATTACCCTCCAGCTTTTGTAGTTTGACAGCTT
CaGSNP1088	TTTACCAATTGTTCTGCTATTCGCAAAGCTGTTCAATTTCTTCTTACAA[C/T]ACAAAGAGATGATGGTGGGTGGGGGGAGAGCTATCTTTCAAGTCCAAAAA
CaGSNP1089	TGCACGTGTAAAAAAGTTTTAAACTGACAATGTATATATAAATTAAATC[C/T]TTATTTTTAGGCGTTTACTACTTAATATGTGTGCTGCACCAAGTTTATCT
CaGSNP1090	GGCGCATTCCACGTTGCTTTGTGGACCCCACTTATCCAAATATAAACAA[C/T]CAAAAAAACCAAAACCGAAAAATTAGAAGCAGCCGAAGCAATAGCAATTC
CaGSNP1091	AAACCAATATTTCAAGTTTCAAACAAAACTTGCTGAACTAAAATCACAG[C/T]ATAAAGTAGAATACCTTGTCAAACACAAGCTTATCAAACAAAGGTGCTGC
CaGSNP1092	TTTCTAAATATATATATTTGTTTATACATTTCAAGTACAACAAGCTGCC[C/T]GGTAATTTTCAAATTCCTTCATGGATATGCTGTAATATGGAAGGAAATGG
CaGSNP1093	CTGCAATCGTCCGCGCGCTATTCAGGCTCGTGTGAAGAGCTAAAAACTG[C/T]TCTATCGCAGGCTGCGGATTATGTTCCTTAGCAGAATTACTTAGCTCTGC
CaGSNP1094	CCGCCACTTTTCACTTTCCTGGACATAACAGAGGCCATGCTGCCCCTGC[C/T]TCATTGACTCGACTCATTGGAATAAGACCGTATGTTCATGATTTGCCCGA
CaGSNP1095	TGCTTTTGGCATCCCTAGATGCTGCTCGAGCTCAACTTAGTGAAAGCCC[C/T]GATATTGTATTCGACCGAGCCATTGAATTAGCAAAAGAAGCAAAGTGCTC
CaGSNP1096	ACAAATTGCAGCTTCAAATATAAACAAATTGTGGCTAGATATATTGCTA[C/T]AATAAGCATTTTTATTTTCCCTTTAACCTCCTCCTTTTATCATGTAAAAT
CaGSNP1097	AAACAAATTGTGGCTAGATATATTGCTACAATAAGCATTTTTATTTTCC[C/T]TTTAACCTCCTCCTTTTATCATGTAAAATATTTTTGTGATGAGTGTTTCT
CaGSNP1098	ACACATGAGCTTGGCATTTGCTGCAAGATACCTCCCCCATTTAAAAACC[C/T]GTATACTCAATTACATCTAGAGGCGCTGCCTATTTAAATTGATTATATAT
CaGSNP1099	CTGCAGGAACAGGGGGAACAAAGGCCAACATTTCAACTATGGGAGCAGA[T/C]CAATTTGACGAGTTTGAGCCCAAAGAGAGGTCTTATAAGCTTTCCTTCTT
CaGSNP1100	CTGCTTCCACTTCATCCTATATCATATGTAAACACGAATTACTTACTTA[C/T]GATGATTGATGATTTTGAGGATCATATATATGTAATAAAAATGCAGCATG
CaGSNP1101	ATCTACGATGCACGTATAATGCCTTGCATCTGGTATCACCCCATGTTTT[C/T]CATTCATGCAATTAAAAAGCTCAAGCCCTTTATCTATAAGCCCCGAATGG
CaGSNP1102	CTAAGAAATCCATTGGCACAAAGGCTTGGAATAGAGTAACGAGCATATA[C/T]TTGAGCTTGTGCTGCAATAGCTTTGTTTTGATGTAGAATAATCAAAATGG
CaGSNP1103	TGGAAAGGTAGGCACTAGGAACAATTGGCTGAACTCCGTGATTAATAGT[C/T]TGTTTTTTTGTGTACGTGTTATATTATGTACATGTTGTAGTATTTGGTAA
CaGSNP1104	AATTATGCGGATCATTAATTTATTATTTATTTCAAGTAATTTTTATTGC[C/T]ACTACTGATAGTTGCTTGTGTTGATATTATATTTATCTGCTGCTGAATTT
CaGSNP1105	CTTTAGGTATACCTTTGTTTCTAATTCCCATTCATTACATGCAGCAGTG[C/T]TCACAATAAAGAGAGGTCCAAAAAACATGCAGAAGACGCTGAACTTTGTC
CaGSNP1106	CATAGTCAACATTGCGGTAGGTTCCAATGTCATTCCATATTCGATCCAG[T/C]GCATAAAGATCACATACAAGCTTGAGAGCAGCTTGAGAGCTTGGATCAGG
CaGSNP1107	GCCTTTTGCAGCTTGTAAACCTTGCCTTCTTCACCATTTTTTACAAAGC[C/T]GAGTGGTTGCTCAACAAAAACTTCTTCTTGTAAGTCTCCATTGAGAAATG
CaGSNP1108	GCGAAGGCTCGGGTCTCTTGGCTCCTAGACTGGAGGGTATAGCGTGAGG[C/T]TGGACTCACAGAGCAGCGAAAACCTTCGGCTCCTAAC
CaGSNP1109	GCCTCGATAGTGATTCAAATTTAGCAGCATACTCGCCCACAGTCATGCT[C/T]CCCTGGTGAAGTTTCAGAAAGTCGTCCCCCAGTTTAGTCCTGGTACTCAT
CaGSNP1110	AGAAATTGATGCTGTTGCTGCTGCTGTTATTCAGGTTTGCAGCATACTG[C/T]TGTTGGGTGTTGTTCTGCTGAATGTTGATGACAGAAGCTTTCTGTTCCAA
CaGSNP1111	ATCAATTAGAAATTGCAACTGAAAGCCAACAAGTTGAAGCTCTTCCTGC[C/T]AGTTGTAAACAAAATGCAATTGCAGCTAAAGTTGTTTTCCCAACAATATG
CaGSNP1112	CCCTCAACCTGGCTCCCATAAGGGAGCAATTGTCCTCTAACTCCAACTT[C/T]TGCTGCCTCAAATATCCATTTAGATTCTCAAATGAATTGCACTCGTCTTC
CaGSNP1113	CGTTATCAGTGATTATCTTGTTTGGTAAGCCATATTGACAAATCAATT[C/T]TCTTTTGATGAATTTGACAACCACACTTCTAGTCACATTGGCATAAGAAG
CaGSNP1114	ATTCCTCCTCAGGCTTAGCTGAAGAGGAGAATGTGTCTTTTTTTTTGTT[C/T]AAGTTTTGTCCATGGAAACTTGTGCTTTCCCATCTTTTTCTTCTTTGCAG
CaGSNP1115	GAATTCCTAAGATGGATGTGAATGTGATGAACAAAAGAAGGTCGGTCAC[C/T]TTTGTTCTAGGAGCTAAGCGAGCCATTAATGCTGCTGCAGCAGTACCAGC
CaGSNP1116	GCCAGTAGTAAGTCAATGCAGCTGGGAGTGCTCCTACCATCACAATTAT[C/T]CTCCAAATGTAATCTGCTTGTGGAACAGTTGAACCAACTGGATCCACCTC
CaGSNP1117	CTTTTGTGGAGGATAATGTAACTATGGCCTGCTTCTTTGAGCTCCAACA[C/T]ACAGCTGCCTCACTTAGCAGAAAGACATAGCCAGAAGTACTCTTTCTGTC
CaGSNP1118	TGAAAAGCAGTGGTGAAATTATCAAACTACCCCTTATTGACATAGGAGC[C/T]ATCAAGAGTGATGAGGCTGCAATGTCCTATGCTGCTGAAATTGTGAGAAA
CaGSNP1119	CAACATAGGAAGGGAAAGAGCTTCCACCGAAACATTTGAGTCTTGGAAG[C/T]TTCTCTAGATCAATTCTCCACAAAGATGGGAATATGATCTTCTGAGTAAT
CaGSNP1120	CAGCTTTAATTTGTCTTTTAGTTTTTTTTTAAACTCAAAAGTTTGTCTC[C/T]TTGCTCTGTATAATGTGTATCATGGCTAAGGAAAAAGATAGTTGACTTTT
CaGSNP1121	TTAATTTGTCTTTTAGTTTTTTTTTAAACTCAAAAGTTTGTCTCTTTGC[C/T]CTGTATAATGTGTATCATGGCTAAGGAAAAAGATAGTTGACTTTTATTAC
CaGSNP1122	GAGAGAGAGAGAGAGAGAGAGAGAGAGAGAGAGAGAGAGAGAGAGAGAG[C/T]GAGAGAGAGAG
CaGSNP1123	CTCAGAAACAGCCTTGCACTCTGATTAAAGTGAAAAAGCAAGGACATGT[C/T]AAGATCAAAGATTATGCTGCAAGAGGATGGGTTCTGCCTAAGCCTTGGAT
CaGSNP1124	TATGGGATCTTGATCAATGGGTTGTGTAAAATGGGGGAAACAAGACCCG[C/T]GCTGCAATTGCTGAGACGAATTGATGGGAAATTGGCCAATGCTGATGTGG
CaGSNP1125	TTGGCAGCTTTATTACCCTCCAGCCTTTGTAGTTTGACAGCCCTATTAA[C/T]CTCCAATTTTTGAGGTTTGCTGCCTTTTTTTGGCTGT
CaGSNP1126	GAGATCTCCCCAACATCATGGCACCCGCAATTGTCGCAGCATTTGTCCA[C/T]ATTTTACCACAATATAAAGGTTTGCAGTGTAACCACAATGGCAACCAAAT
CaGSNP1127	TGCGGAATCTCCCAATCTACACAACTCAGATTTCTTTTAGGTCAAAAGT[C/T]GCTCCACGCAGCTCACGCGCCGCCACCATCCGCCGTGTTCATCCCACGCG
CaGSNP1128	GTTGCTAGTAATAAAAGTGTCCCAGAGGTGCAATTCTAACAGATTTGTT[C/T]TGTTTTTTTTTTCATCAATACTTACTTATAAGTGAGCAAATCAAATCAAA
CaGSNP1129	CTAGTGGACTTGCTGTTATGATCATAATTCTATCAACTGGTCATATCTC[C/T]GGTGCTCATCTCAATCCTGCTGTTACCATCTCATTTGCTGCATTGAAGCA
CaGSNP1130	AAAGTCGACATACCACCTAATTGACACCAACGGGTAAAATCTCTCTGTG[C/T]TTCAGGACCCCAAATTAACAACAAAGAGTGTGCTAAACTATTAGCAAGAG
CaGSNP1131	CTTGATTCATGGATAGTGCAATCACCGGAAGCAGAAGCGAACACATCGG[C/T]GTGACGAGGGTTCCAAACGGAGGAATAAACACAGTAAGCGTGTTCTTTGA
CaGSNP1132	TCACCAATGCCCATCTATTTCCATTTTCCTAGGTGATTTAGCTGCTATT[C/T]CCCCCATGGCTTCCAGAACTGCCATACCTGCCACACTGATAGCTCCACCA
CaGSNP1133	ATAAGTGTGCCATCAATTTAGACAAGGGCATGCTGCTACGTAAATCTAG[C/T]GTCTTATGTTATCAAGGTATCCTATGTGTGATTGAGTTATTTCTTTATAT
CaGSNP1134	TTAATAACGTGATAACCAGGCCACGTCACTCGATTCACAGTGCTTGAAC[C/T]TGATCCTCTGTTATTATATTCTGCATAGTACAAAGTGCTCAACGCAAAAG
CaGSNP1135	TGAGATGAAGAAGTTTGTTGTAAAATCATCAAAAGATCAAAAACACCTC[C/T]TAATGTGGCATAGAGGGTTCTGCAGTGGTCAGCACAAGAAGCTGCTTGCT
CaGSNP1136	AAAGCTGCCAAAGTTGTAGCTAAAAAACTCGATCAGGGAAAATCAGTCG[C/T]TGTTGCTCCTAAAATAAGTCAGCCATGCCTTGCTAAATACGGGGCGTGTC
CaGSNP1137	AGCAACACAAAAATAGAGCAGGAGCAACAACGCAGAAACAGAGCATCAA[C/T]AGAGAGACATGCTCACAACGAGAGGCAGACGGAATCACGATGACAATCGA
CaGSNP1138	TGCTGAAGTTCCAGAGGTATGCTACATACTTTTCATTCGCTGCTGTTTT[C/T]TGGGTGATCACAAAGTAACTGATGCAATTTGAGGAATAATATCAATGTTG
CaGSNP1139	CTTCCCCTTTCCAGAGCGAGTATTCGCATTTTCCTTAACAACCGGTGGG[C/T]CCCGCCACGAACGTCCTTCAGCAATGGCTTGAATCCGATCGCGGTAGATA
CaGSNP1140	TTTTACAAAGCCGAGTGGTTGCTCAACAAAAACTTCTTCTTGTAAGTCT[C/T]CATTGAGAAATGCAGATTTTACATCCAGCTGAAACACATCCAATTTCCAT
CaGSNP1141	CCAAAATGAACCAGCAGCTTCTTGCCTATAGAAATA[C/T]AACAATGTCAAATCAACACAGTAATGAATGTAATATTTTTCTAGGTACAA
CaGSNP1142	ATGACATGCAATTCTTAAGGTTGTTTTCTTTTAGATTTTGAATTCCATA[C/T]GCTGCTTCAGATATTCTATAACATTCTCCTCCTCCCTGGTCTTGAATATA
CaGSNP1143	GAGGAGTAAGAAGAAGGCCTTGGGGAAAATTTGCAGCTGAAATAAGAGA[C/T]TCAACAAGAAAAGGTGTTAGAGTATGGATTGGAACATTTGATACAGCTGA
CaGSNP1144	CCTGCCCGCTCCAAGTTGAGAGTTGAGTCACGGGACTTGGGCGAAGGCT[C/T]GGGTCTCTTGGCTCCTAGACTGGAGGGTATAGCGTGAGGCTGGACTCACA
CaGSNP1145	TCAGCTGCCTCCTATGTCCAATTGCAAACAAAGAACCTCTTATCCCTTG[C/T]TGCTAAGTCACAGCAAAGTGATAATGAAGATTCCAATGAAGGAAGAGAGG
CaGSNP1146	TTTAGCAACATTATCATCAAAGATCAGCACATTGCTTGACTTGATGTCC[C/T]GGTGAATAATATGGGGATCAGCTTTCTCATGCAAGTATTCAAGCCCTCTT
CaGSNP1147	TCAGCACATTGCTTGACTTGATGTCCTGGTGAATAATATGGGGATCAGC[C/T]TTCTCATGCAAGTATTCAAGCCCTCTTGCATCCCCAACATCAATTTTTAT
CaGSNP1148	TTGATGTCCTGGTGAATAATATGGGGATCAGCTTTCTCATGCAAGTATT[C/T]AAGCCCTCTTGCATCCCCAACATCAATTTTTATTCTCTATGCCCATGTCA
CaGSNP1149	AATATACTGCAGGACAATTTCTACGAAGTAAATGCCAATTCAGAAATAA[C/T]TATTACCGCAGGGGGCCTAAGAGGCTGATTAGCAGCACCCACCAGAACAG
CaGSNP1150	TGGCTCCCATAAGGGAGCAATTGTCCTCTAACTCCAACTTCTGCTGCCT[C/T]AAATATCCATTTAGATTCTCAAATGAATTGCACTCGTCTTCAGGATTTTC
CaGSNP1151	TTTCCCACGCTAAATGCTTCCAATGTTACGAAGTACAAGTCATTTAATA[C/T]ACCATTGATTTTGACTAAGGGAGTTGAAACAACACCTTCACCAGAAACAA
CaGSNP1152	GGTGTAGTATAAGAGCCTTTCAAATAATTGCAGCAACAAAATCACAGTA[C/T]TTGCCATCACAGGCAAGAAAGTCTAACTTGTCAACCTTTCAGATATAGCA
CaGSNP1153	GTTTGTTGTGAAGAGTTCTTGTTTTTGCTGCATCCCATTAAATCACAAT[C/T]TGATCTTACCTTGTCTAACTATATTTTAGGGGATTGTGGCAGCAGGTCTT
CaGSNP1154	TGCTCCTCATCAATGGCCTTCAATTCTCTCTCTCATTCATTGGCTTGTT[C/T]AGATTTGCAATTTCAATCTCTCTCTATATTCTTCCACTACTACCACTTCT
CaGSNP1155	CCACTCTCTGCTGCTTCCTTTGTTCTGTCTTTTGCTTCGTATGCATAAT[C/T]CACTGCTTTCTCTCCCGCACTCTCTGCTGCTTTCTGTGTCTCACGTGCGT
CaGSNP1156	AGTTTCCAACAGGTAACAAACCATAGAATCAACATCATCCCCAAATATG[C/T]TGTATGCCTCAATAGCTTGTAGGTAACTAAATCCCATCGATAGTACCATA
CaGSNP1157	AACTGCTGCTGTCCGAGTTCAATTTCTCCCACCTCAGACCTCTGATCGA[C/T]GATCCAAACGGTTAGAATGAAGTAACACGAGTCACGAACCTGTTGTCCAA
CaGSNP1158	GGCAGCCTGCCCATCCCACTATGCTTCATTTTTTTATAATATTGAGATA[C/T]GTTTTAAAAACTAACAAAATTCTTAAACATAATACATTTCTCAATTTTTT
CaGSNP1159	CCTCATCCCCCTTGAACTTAGGAGGATTGTAACGACGGAAGTCTTCCAA[C/T]CCTCTTGATTCTGCAGCACGGATCTCTCTTCCCCTCTTTTCAAGATCCCG
CaGSNP1160	TGTTGTCTTTTTGCATATATCTTTAAGTGCTCGCAATAAATAACTGTAA[C/T]TTACTCCTTCAAATAAGGTTTCTTAGTTAATTGTTAGTTAATATGCTGCA
CaGSNP1161	TCTTTTTTTCTTTATTAGGCTTCTCTTTATTGCTGAAAAATGCTGCTTT[C/T]GTTTTTGTTTTTGTTTTACCTTTGGAGTCAATTGGGTTTGGTTTACTTAC
CaGSNP1162	ACAAAGAACAATCTGATTCAAGTCATGAGTAAATTTACTAAATCGAACA[C/T]CTTAGGCAACAAAGCACATTGCAATTGCAGCTTGTGATGTGGGTAAACAA
CaGSNP1163	TGTGTTCCTTTTTATTTGGATGTCAAGACACGCCCCGTATTTACCAAGG[C/T]GTGGCTGACTTTTATTAGGAGCAGCAGCAGCAGCGACCGATTTTCCCCGA
CaGSNP1164	TCTACTATGAGATCATTTGTAGCTGCCTTTCAGAGCCTATATCCTGATG[C/T]GACTTTTCATAGAGAGATCACTGCAGACTACTATGCATGGTACTTAAATG
CaGSNP1165	TTGTTTGATAAGAACATAATACTCTAATGCTGCCATTGGAATCCAGTAC[C/T]GGTCTGTTTAAATTTCTGTATATATCACAGGAATAAACAGATCTTCAAAG
CaGSNP1166	CTAATGCTAACATAATTTTCTGCTGCAATTTCCCCTGTTTTTGGAGACC[C/T]GGTTGTAAACGAAGTAGCTGTTTCCTAGTAAAAGTGGATAACTCAATTTC
CaGSNP1167	TCTGCTGCAATTTCCCCTGTTTTTGGAGACCTGGTTGTAAACGAAGTAG[C/T]TGTTTCCTAGTAAAAGTGGATAACTCAATTTCCAAACCATTTTTCTACAA
CaGSNP1168	GAGATTTTTTATATTGCTTATCTGCCCACCGTTGCTTAATACGGTGCTT[C/T]CTAAGCTTGCGGGCAGCTCCCATTCCTCGTGTCTTTCTGCAGAAGCAGAA
CaGSNP1169	CCATTTCTAAATTCGGGAGAAGAGTATTTGCGTGACAAGGCAATGACTT[C/T]AAATTAACACACCTGCAGACAACCAATGATCTCAAGTTGGGCGCAGCCAA
CaGSNP1170	GAGAAGAGTATTTGCGTGACAAGGCAATGACTTCAAATTAACACACCTG[C/T]AGACAACCAATGATCTCAAGTTGGGCGCAGCCAATCCATCTCTTGCAAAT
CaGSNP1171	TTTGTGATTGTTTTGTATGGTTATAATATTTTCAGGATGAGTTGAGAGA[C/T]GCTGTGCTTCTAGTTTTTGCAAACAAACAAGATCTTCCAAATGCTATGAA
CaGSNP1172	CCCTATCTCAAATTTTGAATTCTCTCTCTCTCTCTCTCTCTCTCTCTCT[C/T]TTCTTACTTACTTACTTACTTATTAACTTAACTTTACTTAACTTAACTTA
CaGSNP1173	GCATCTTCCTCACTCTCTCACTCCGCCTCGTCCCTTCACTTTGTGGCTT[C/T]TTCTTAATCCTTCTCCACATCTTCACCATAGCAGGTGCTGTTTCAGGCTG
CaGSNP1174	CTTGAAGCTGCTTAAAGAATCTAACAGCATTTCTCTGTTCTTCTGAAAG[C/T]TGTGATGGCTGAACTTTGTTCATCAACAGAAGCAAACCAGTGGAAGCCAT
CaGSNP1175	TGACTTTATTTTCCACATTTTCTCCATTTGCAGCTTGGAAGGCCCTACC[C/T]TCTCCATTTGGCTTTTTCTTCCAGTTGGGTGGTTTTCCATTAAGTTAAGT
CaGSNP1176	CATTTTCTCCATTTGCAGCTTGGAAGGCCCTACCTTCTCCATTTGGCTT[C/T]TTCTTCCAGTTGGGTGGTTTTCCATTAAGTTAAGTGTGCCATGGTCATCT
CaGSNP1177	GTTAAAATAGCTGCATACTTGTTTATCTGTTTGTGTCAGACTAAACTGA[C/T]AAGAAAATGGGCAATCGTGCATGTTATGCTGCTGCTATCTGCAATTTTCT
CaGSNP1178	TATCTGCTTTAGCGCTATAGCATAGCGGAATTTGAACTAATCGCTATTG[C/T]TTTACAATACGCTAACTAGTACAAAGTGTTGTCAAATAGCTCCTATTGCA
CaGSNP1179	TAATATTGGCATACTGAAATTGTGGCTTGCTAAGTTAACCCCTTTGGTT[C/T]ATGACAAAAATACAAAGCTTAAAGAAGCAGCTATTACTTGCATTATATCA
CaGSNP1180	GGGACCTTGTCTGGCATAAACAGAAGATACTAATAGTTATTCAGCAATA[C/T]CGAATGCTGTAGACCTGATTTTGAAAGAAAAAAACTATAAAGATAAAATC
CaGSNP1181	CTTAAGTACTCATGGGCAGCTCTGACAGCATTATTAGTATCCATATTTA[C/T]AGGTGCATCAAAAAAATTACCACGAGGTGAGATATGAAGGAGAGTCGTCA
CaGSNP1182	TAAAGGCAGCTTCCTTGAATGTTGCAGAAATTGTGGCTTGCTGGTTTTT[C/T]AAGGGGCATACAGGAAATGCACCGAAAGGCATCTTTGGTTCTTGAAGATG
CaGSNP1183	TATTCATGGTTATGATGCGTGAATTGTCGTTGCTGCCCATATTCCTTTT[C/T]TACTTGGATGTCAAGACACGCCCCGTATTTAGCAAGGCATTGCTGACTTA
CaGSNP1184	TCATGGTTATGATGCGTGAATTGTCGTTGCTGCCCATATTCCTTTTCTA[C/T]TTGGATGTCAAGACACGCCCCGTATTTAGCAAGGCATTGCTGACTTATTT
CaGSNP1185	AACCTTGGTCCACACCTTTTGTGTCGCAATCAACAAGTTCTTGTTCTGA[C/T]AAAGAGATCAACTTTCCAGTACTCAACTTATGAATTCCTTCAGTTGCTGC
CaGSNP1186	GCACTAGTCCCATTTGGCCTAGTTTCAGGTTGCAGCTGGTTGGTGAAGT[C/T]GTCATGGGTACAAGACAAAATGACAAATATTTAATCCAAGAAAAACAAAA
CaGSNP1187	AGCAGACAAGATGAGTCACATCTCTACTGGTGGAGGTGCAAGCTTAGAG[C/T]TTCTTGAGGGGAAGCCACTCCCTGGAGTCCTTGCTCTTGATGATGCTTAA
CaGSNP1188	ATGCCAATCCAAAATAACGATTGAGCTAGTCGTCTGTACGTGCGAAAGA[C/T]CCCGGAATGACCTCCTATCGGAGAGGTATGAAACTCATGCAGCAACTTGG
CaGSNP1189	AAAATCTTCTGCTGCATAGCTGGGGGAAGAGTAGAATACAATGGTACTG[C/T]TTTTACAGGGCCCACCTGATCCCCCAAATTTGCAACTTCTTTAGATATTT
CaGSNP1190	TCTTCTGCTGCATAGCTGGGGGAAGAGTAGAATACAATGGTACTGTTTT[C/T]ACAGGGCCCACCTGATCCCCCAAATTTGCAACTTCTTTAGATATTTTGCG
CaGSNP1191	TCAGTCTTTCAATTTTTCTGTCTTCATACAATCATCTGTCACTGTCAAC[C/T]CCGCCTGCCTTTCTAGCAACCAGCCACAACGCTACAGCTGCCTTAAAAGC
CaGSNP1192	AACCCTGCTTGTCCTCTCTACTATCCAATATGGCTTCTGGGGTCACTTC[C/T]AACTCTAATTCTTCATTTAACATAGGTGGAAGTGGTTGAGGCTGCTGGTG
CaGSNP1193	TTATTATTTGAGCAAAAAGTTCACCAGTTGTGAAACAAGATATTCACTG[C/T]TTGAACAAACATGTTGCGCATTGGCATGGGCTGCTCGTCGGTTGAGGCAA
CaGSNP1194	GTGCTCATCCAAGAATAGCAATAAATCCATATCATTTTCTTTTTCTAAA[T/C]GAGAATAGGCCTTCATAACATAGCTGAACTCTCGTCCATACATGTAGGAT
CaGSNP1195	ATTTTCTTTTTCTAAATGAGAATAGGCCTTCATAACATAGCTGAACTCT[C/T]GTCCATACATGTAGGATGCACATGCTGCTTTGTATGTGAGTAACTGTAAA
CaGSNP1196	GTGGTGCATGTGGCTTGGCTACCAAGGGCCTCCAGTTTTTCAAGCTTAT[C/T]GTAGTCCAACAAACTATCAAAACCCATCCTAGGAGAATCAAAGTTCGCAG
CaGSNP1197	ATGTCTAGCATGAATACAAGTTGCAGCTGAAGTCTTTGTTGAAATAGTC[C/T]TGTTTCCTTCACCACTTGGAAGTTTTAAAGTTGGAAAATAGTATAGTAAT
CaGSNP1198	GAATGCATCAAGTACATATATCCTTGTCAGGCAATGTTATTAATCTTTT[C/T]TGTTTTTTCCTTTTCCTTGTGCAGCTTGTGGTTTGTACTTTGCCATTTGG
CaGSNP1199	TAGGAATTTTTGGTTGGACTATTATTTACTCATATATTGACAATTAACC[C/T]GTTCATAATTCTTCTGCTGCAGAGTTATTAGATATGCCTTTAAAATCCAT
CaGSNP1200	TCCGGCTTCTTAATGTGCCAAAAGATGTACCTATCTGCAAAATTTCAGA[C/T]GATGATTTTTCTGAGGTATTTGTACTGTGCTAATGCTAACATAATATTCT
CaGSNP1201	GTACCGTTAGAATTACTGGCGGCAAAAGCCGCCACAAAAGGCATTATAG[C/T]CGTTGGCTTTTCTGGCCGCCCAGGCCGCCACAAACATCAATATATCCGTT
CaGSNP1202	GCAAAAGCCGCCACAAAAGGCATTATAGCCGTTGGCTTTTCTGGCCGCC[C/T]AGGCCGCCACAAACATCAATATATCCGTTGGCATTGTGGCTGCTTTGGCC
CaGSNP1203	CTTTTTTGTGCTGTTCAATAACAAGTCAATTCTCTTCCCCCCCGCCCCC[C/T]TTGTGACTTTGGAGATAGTTTGGTGTATTTGTTGTTATTATATAAGATAC
CaGSNP1204	CCAAGTGTGGCCATGACAGCAGCAAAAACAATTATGCCAACTGGCTGCA[C/T]CCTCAGCTTTCCAATGGGATACTGATATATATTTATGTTCTTCATTGATA
CaGSNP1205	ACCAAAAGATCAATCTTGGATCGATCTTTTTGATGCAGCTCATCAATCT[C/T]ACTTTTGGCAGAATTTATCCAACAACTCTTTTATGACAGCTGGTCCCTTT
CaGSNP1206	AAAGAAACCGGCATCACCAAAAGAGTGCAACATACCAAAACAAGCTTCA[C/T]TCGCATAGGCAGAGCTGCCATGAAATTAATCAAATTAGTACCTTTTCTGA
CaGSNP1207	GGGGAAAATCGGTCGCTGCTGCTGCTGCTCCTAATAAAAGTCAGCCACG[C/T]CTTGGTAAATACGGGACGTGTCTTGACATCCAAATAAAAAGGAACACGGG
CaGSNP1208	GCTGCTGCTGCTCCTAATAAAAGTCAGCCACGCCTTGGTAAATACGGGA[C/T]GTGTCTTGACATCCAAATAAAAAGGAACACGGGCAGCAGCAACAATTCG
CaGSNP1209	TTTTAACAATAAGAGTAACAAAACCATCAACAAAAGCAGCAAAAACAAT[C/T]ATTCCAACAGTCCAAACGAAGATCTTGCGGCTAACAATGATACAACCCAG
CaGSNP1210	CAAAGATGTCTTTATTCATTTGTACGATGGGCGAATCGTTGCTGCTGCC[C/T]ATGTTCCTTTTTATTTGGATGTCAAGACACGCCCCGTATTTACCAAGGCG
CaGSNP1211	TTCAATTTTTGGCTTCATACAGTCATCCATCGCTGTCAACTCCGGCTGC[C/T]TTTCTAGCAACCAGCCACGCCACTATGACTGCCACAAAAGTGCTGCCTTC
CaGSNP1212	ACCTCACTCATTTCTCTTTACAGCTAAATTATATATACACAAAAATTGT[C/T]AAGGCAGTGGGGCAATAAAATAGGATCTTTGTCCCTTGGAGCAGCTTTTT
CaGSNP1213	GATCCACTTCCAAAAACTAGTTCTTTATGGTTGCTTATCATTGAGTTAT[C/T]ACTAGTTTATTATGGACTCCGCATCATGGTTCCTTATTGTCGACTCTAAC
CaGSNP1214	CATTTTAATGAATGTTTTAGCGTGCCACGCGCCCCAGGCGCAGCTTTTG[C/T]GCTTCAAGCGTGACTCGGCAAATTCAAAAGGGTGGAAATGCGCCCCAGGC
CaGSNP1215	TTGCGCTTCAAGCGTGACTCGGCAAATTCAAAAGGGTGGAAATGCGCCC[C/T]AGGCGCAGCTGTTGTGCTTCAGGCGCACAGCTTCTTATGTTTGACGATTT
CaGSNP1216	ACCAGAAAGGTTGAATGCAGCCGTGAAGACATCGATTCTCAGGGCGCTA[C/T]TCTATGATAGGCCCTTCGGAATTATGGGGTTCCTGAGTCCTACATTGAGT
CaGSNP1217	TGAAACAAAGAAGGCAACAAATAGACTTCAGAGATCACAAAAAGAAGGC[C/T]GGTTCATGGAGATCTAGAAGGCTGTTAAACAGACGTTAAGTTGCTGCAAT
CaGSNP1218	GAGATCACAAAAAGAAGGCCGGTTCATGGAGATCTAGAAGGCTGTTAAA[C/T]AGACGTTAAGTTGCTGCAATGAAGGCAGCAAAAAAAGGGATCTTAAGTTG
CaGSNP1219	CAGAACATGAGATTGAGTTGGCTGGGAAAATGGCGCATAGTGGCGCACT[C/T]TTTATGCTTCAAGCCGATATGATAGCCGAGAAAGGGCGCCAGCTGCTTGC
CaGSNP1220	TCTAATATTCTTTTTTTTTTTTTTTTGTCATAAACTAATTGAATTAATT[C/T]TGAACGTTGTTATTTGGCAGAGAGATTTGAGCAGTAAATATCACACTAAG
CaGSNP1221	AATTGGGGACTCCCGCTTAGGTTCAATGGAAACTGGAACTGGTTTGATT[C/T]GGGCACTGATAGCTGCTGTAGAGGTGCATAAAATATGTTTTTTCCTCTTC
CaGSNP1222	AAACTCAAAATCCATGGCTGCCTCATGTTCAAATGGGTCAAATACACAG[C/T]CCTACAACTATGGTTCTTTCGTTTCCAATGGAATTCGTGAGCTGCCAAAT
CaGSNP1223	CAGCTGATTTAGTTACATTACATTTGCATATTATGTGGCTTGTGAAATT[C/T]AATTTTCAGTGACAAGGGAACAGTATACTCAGCTCGTGCTTACAAAATTC
CaGSNP1224	TTTAGTTACATTACATTTGCATATTATGTGGCTTGTGAAATTCAATTTT[C/T]AGTGACAAGGGAACAGTATACTCAGCTCGTGCTTACAAAATTCCAGAATG
CaGSNP1225	CTATTGTGGGTTTGACTCATGCAGCATCTGCTCCACCTGATGGCCCTAA[C/T]GGTACTGCTTCCAATTATGACATGTTTGTCACACAGCGTTCTCAAGTTGT
CaGSNP1226	ATGGCCCTAATGGTACTGCTTCCAATTATGACATGTTTGTCACACAGCG[C/T]TCTCAAGTTGTGCAGCATGCCATTCGTCAAGCAGCTGGTGATACACGTCT
CaGSNP1227	TTGCAATTTAGTCTGCTCCTGCTCTGCTCTGTTTTTGCAATTTAGTCTG[C/T]TTCTGTATTGCTGCCCTGTTTCTCTGCTCCTGCTCTGTTTTTGTACTGCT
CaGSNP1228	AGAGAATCTCATATAATACGCTCTAGAATGAACAAGAGAAAATTAGTTT[C/T]TGTTCTTCAAATAACACTGTCATAATATAGCTGAATCATGCAGCCATATA
CaGSNP1229	GGCGGCCTTTGCCGCTAGTAATTCCAACGGTACAATCAGTTGTGACGGC[C/T]TAAGCGGCCACAAACTCCAGCTGGATTGGGCCTCCTTTGTGGCGGCCTTT
CaGSNP1230	TCAGTTGTGACGGCCTAAGCGGCCACAAACTCCAGCTGGATTGGGCCTC[C/T]TTTGTGGCGGCCTTTGCAGCCACAAATGCCACGTGCGCGTTCCTTTGTGG
CaGSNP1231	TAAGGTTTACTAAGTTGGGTGACGACTTTCTGAAACTTCACCAGGGGAG[C/T]CTGACTGTGGGCGAGTATGCTGCTAAATTTGAATCACTATCGAGGCATTT
CaGSNP1232	GAATTGTCTCATAAAGTGTAACTTCCACATTGATTGGATTATTAGAACT[T/C]GTGTCGTAACCAGAGAGAGAACTTAGTTTAACTAGGCATGCAGCTACCCA
CaGSNP1233	TAGATGTTTCTATGACAAAGAGTTCAGGTGAAATATTTCTGCTGCATAG[C/T]ACGGTTATATCTAATAAAGGTGTTCTAACTAAGTATTGACGCATGTTTTG
CaGSNP1234	CATGTCCTAATCCTATCATTTGGCAAATGGTTTTGTCAGGTAAACCGGT[T/C]TGATTATCATGTTCTGCTGCTACTTTGTTTAACTACAGCTGTTTTTCAGC
CaGSNP1235	GGTAAAAACTTCAAAATTGGAATGCATTTGCTGCGGAATTTGCTTCGAA[T/C]ATTTCCTGCGGATTTTACTGCAGGTAAATCCTTTGTAAAAATATGAAGTT
CaGSNP1236	ACTTGAAGTCAGAACCAATACCAATCAATATTCTCTCCACATTAAAACT[T/C]CACTTCCACAAAACCAAATCAGAAAGAAACTCATAACACAAAAAAAAAAG
CaGSNP1237	CTGCATTATTAATAATGTAGTTTGTAGCAATGTGATGAGGAGACAGGGG[T/C]TGTGTCATTTGTAGAGCCAACCATGATGCTGATGAGGTGGACGGTGCTTG
CaGSNP1238	TCATTGTGATTTTTTGTTAGTTATTGCAATTTGGTTGAATTTGAAGGAT[T/C]TTTTGTGGAAATAGGTTGAGGGGATTGTGAAGCAGCTTGCTTCTGCTGGG
CaGSNP1239	TGGCAGCGGTCTATGCAGCGACAGAAGCAGCCATGTTGTTCATAGCCTC[T/C]GCCATTTGATCATTCCTATTAGCGTTGTCTCTCGGAGCGTCATTCCTTCT
CaGSNP1240	AATCAATCTTGTTTTTGGCAGAATTTATCCAACAGCTTTTTCATGACAG[T/C]TGGCCCTATTTCAACGACCATATGAGCTGTCTCAAGCCTTCTTGAAGTCT
CaGSNP1241	TCTTGCTGAAGCTGACGTGCCATTATGGTCTGAAGAGCAGCCATAATAT[C/T]TGAGTTTGAAGGTTCAACCATGCGAGGAGGAGTATGAATGTGAGTGGTTG
CaGSNP1242	TGCAGCCACAAATGAACATGTCACTTCAGTCATTTGTGACGGCTTTGCC[T/C]CTCACAAAATTTATTTTTTGTGGCTGTAAAAGCCCTCACAAAGTTCTTAA
CaGSNP1243	CACCGGCTAGATCAATGGCTAGATTGAAGATTTGTGACATGCAGCAAAC[T/C]TCACTGATGATGCATTATCATGAACAGCAGCATGGACTAAAGAAGACAAT
CaGSNP1244	TTGAAGAAAATGAGTCTAGTGGAGCACCTTATGGTACTGCATCCAGTCA[T/C]CAGCCACTACAACGTGTGTGGGTTCCTCCTCAACCTCCACCGATAGCTAT
CaGSNP1245	ATTATCATGATCACCATGTAACATATTATCTTGACCTTGACATTGATGA[T/C]AATGCAAACTCTTTCATCAATGCCAAGCTGCAAAAGGCCACAGCAAGTGG
CaGSNP1246	TCACTCGAAATACTAGCAAAATTGTTTGTTCTGAACGACCATTGCCCTG[T/C]ATCACCAAAGTACAGACAGATAAGCTACCTGTAAATTCTGATTCCAAAGT
CaGSNP1247	CATTGCAAAAGTTGGTTCAAGCAAATAAGCTACCCGGAAATTCTGATTC[T/C]AAAGTTAGCAAACCATTGCAAAAGTTGGTTCAAGGAGATACTGTGGCAGC
CaGSNP1248	TACAGACTATCAACTACGAAGGAACAAATGTGGTGATCTTGTCCAATGG[T/C]TTTCCCCCTTCAAGATTAATGTTTTGCAGCAGTTCCTTTAAACCAAAACG
CaGSNP1249	AAATAATGAATAATTGATTAAAAAAAGTGGCAGCTGCATTGAGATCACA[T/C]AACATTAATTTAATTGGATTGAATATGTCAAATAAGCATTGTGCAGTCGG
CaGSNP1250	TTGAGTAAGTGTTGAAACGCAGCTATATATCTCATCAACATTTCTAAAT[T/C]TAACTACTTATAAAGAGTAAAATCATAAATTTGATAGGTGGCCACAGCAA
CaGSNP1251	ACCTACTACCTTCAAGATCCGCCGTCTCCTGCTGCCTTCCATTTGCTGT[C/T]GCTGCTGGAAAACTTTTCCAGCAAGTTTTCCGACACAACCACTTCTACTG
CaGSNP1252	TATTTAACTACAAACAGAATCAGTCAACAGCAAAGCTTCAGCTGGAAGA[T/C]TTTCAGCAGCGATTAGATGGTATGGAGAAGAGGCAGACAAATTTGCTGAG
CaGSNP1253	GTCCAACGTCAATATGCTTCCTTTGTGGCGGCCTTTGCAGCCATAAATG[T/C]CAACGTTCACTTGCTTTTGTGGCGGTCTATGCAGCCACAAATGAACATGT
CaGSNP1254	TGGATTTCGTAACAAAAAGTAAATATTGTTCAGAGTCTTCAGCCGAGTA[T/C]AATCATAGAATTATAAAAGAAACCAAGTAAACTGATCAACTTTAAATTGT
CaGSNP1255	GTTCAGGGGCACAACTAACACAAAATGCTGACACTGCCAAGCATGATGC[T/C]GAAGCTGTTCAAAACCCCAATGAAAGATGTGAAGGTGATGAATCTGAAGA
CaGSNP1256	ACTTTAAAATGCAGCAGATGCCATAAGAGGAAATTACTTTTAAGAGAAT[T/C]TGATAAAAATATAAACCTTTGCAAAATTTCCTAGGCCTGCCATTTCAAGA
CaGSNP1257	CTTTAAAATGCAGCAGATGCCATAAGAGGAAATTACTTTTAAGAGAATT[T/C]GATAAAAATATAAACCTTTGCAAAATTTCCTAGGCCTGCCATTTCAAGAA
CaGSNP1258	GGATGTTTGGGGATTTAAAAAAAAAATTTTAACCCATCCCTTGTTTTGA[T/C]GAATAATATTTTATTGGACTGAGTTCTATGAGAAGTGCTATGTTGCCTTG
CaGSNP1259	GTATATGTTTATGAGCACTATGGTACCGAGTAACCGTGTTAAGCTCAGA[T/C]AAACTACGTAGGGCTGCTTTTAGAAACTAAAATGGACCACTGAAAATCTC
CaGSNP1260	AAGTTTCTCCGAAGGTACCTAGTGGCAGCTACAATATCGCCCAAGTCAC[T/C]TATGAGTTGAATGTCCTAGGTACTAGAGGCCCACGAAGGATGAATTGTGC
CaGSNP1261	GTACACTCTTCACTCGCGTAGCAGCGGCATCAACTAGTCTCAGGTTCTC[T/C]CTTTCTCACCCTTTCAACCATCAATTCCGTTGTTCTTCTCTCTATTTAGC
CaGSNP1262	TGATTCATTTTGGAAGCATTGTGTCAAATACAACATATACGTTTTGTTC[T/C]CATTTTAGGGTTTACTCGCTGATTTTCTAATTGATGTATTGTTTGTGATT
CaGSNP1263	ACAGCTTGAACTTGATTTTGTGCTTGAACTTGATTTTGGCAGCTTTGAA[T/C]GAGACTTTGGATGCTGAAGTCCGGCGCTTAAGACGCACCGTTGCAGACCT
CaGSNP1264	TGCTAGAAGTGAGACTATATTTCAATCCTCTGATGTATTGGAGAAGGCC[T/C]GGGCTGCCATTGCTTCTGCAAATCGTGCAACTGCAGTTGCTCGTGCTGCT
CaGSNP1265	AAGCAGCCATGGAAGCTACCAAGGCTGCAAGGTAAAGAGATGATGTGAA[T/C]AACTGAAGCTTTTGATTGTCATATTTGCAGTAATTGCTTTCAACAGATGA
CaGSNP1266	TTGTTACTCAGTCACCTCAGTGGAAGAATTCAGCAAGGGCAACCAACAC[T/C]TCTCTGTCACCACCTCCAACTATGGCTTCAACATCGTCATCATCGATTAA
CaGSNP1267	GTTTGGCTATATCTTGCACATTATTGGAAACAGAATGATTATTTCCCCG[T/C]GACATCAAAGGGAACAACTGAAGCTCACAGGCAAGAGCACAAACAGCAGC
CaGSNP1268	TGCCGCAGCCAGATCTAGCGACGGAAGCTTCTAACCGATTGCGCTGGAT[T/C]AGCTTCGTTGTCACGCAGCTTGACAAGCGTATAAACTCCAGAACCAGCAA
CaGSNP1269	CAGCCAGATCTAGCGACGGAAGCTTCTAACCGATTGCGCTGGATTAGCT[T/C]CGTTGTCACGCAGCTTGACAAGCGTATAAACTCCAGAACCAGCAAGAGCA
CaGSNP1270	TCTTGGAAATGAGATTGGCATCTTCTAGTTCTTCAGTCATCTCTAGGAA[T/C]TCTGATGCACATCTTAGTGCAGCTACATTATCTGAGTTGAAGTCTATAGG
CaGSNP1271	AACATTAACATTTTTTCTCTCCATGTTGCTCGGCTGCTTACAAAATTTT[T/C]GGTCATATAATTTCAGGCTACTATTGGTATCGATTTTTTGTCAAAAACAA
CaGSNP1272	GTTGAAAGTAGGAAAAAACTATGCAGTTATTTGCGGCCTGGAGGGGCCC[T/C]TACTGTGATGCCATTGCCAGGTGCATCACGTATCACTGCCATGGCTGCTA
CaGSNP1273	TCTAACCAAGAAGGCCAGTACTTTGAAAAAAGCTGGCACTGCTGCTGCT[T/C]GATTTCTCTAGTTTGAATCGTAAACTCAAAAGGTTCTATGTTTTGATTTA
CaGSNP1274	TCAATGATGTAACCACTATCATTTTACTCTGCTAATAGTTGTTTCTCAC[T/C]ACGATGAAGAGCAAGAAATACCAGTCTCGATCACTCTTTAACGGTTCGGT
CaGSNP1275	CTTCATGTCCCAATCCTAGGAGCAACGTAGCACCACTTGGTGGGCAAAA[T/C]GTGTACTATTGTGTGATCCCATGATCTGATTGCGAGTTTGTCAACATTGG
CaGSNP1276	ATTTCCCTCCTTCAAAATGTGAGAACAAAAAAAATATCATCTGAGTAGA[T/C]AGCTTAACAGTTATTCATTTCCATCTATTATGCAGCTGCCAGGGGATGAG
CaGSNP1277	GTAAACATCCACTTTGGTTGTTACTCTTCCAGTAGCTGCCAAGAAACAA[T/C]ATTACTTACACTATTAATCATAAATAATGGAATATGTTAGCATATCAAAA
CaGSNP1278	TGGTATTGTTTCAAAAGATCGGCTGCAACCTTCATTTTTAAAGGAAAAT[T/C]GAAACCTATCACTTACCTCACTTGAAATAAAAAGAATACAAGAACTAAAC
CaGSNP1279	TACATGAAAACTAAATGGTTCAAAAGATAACCACAGCCACATTTCTTCT[T/C]AGTGGAAGTGGTCAAATAATCTTCAGTATCATCAATTTTAAGTTTGAGAG
CaGSNP1280	TTTACAATTCCACTTGCTTTATTAGGATAAGGCAGCACCTGTTGCTACT[T/C]CTGAAAAGGCACCCGAAGAAGATCTTAATCCATTTTTGATATTCCCTAAT
CaGSNP1281	CCAACACCGGAAGGAGTCTTCATAGTTGCTAACCAAACCTCTAACATTG[T/C]TGTGATTTTATTTTAATTATTAATAAGACATGCAAAATTCCTTAACAGCA
CaGSNP1282	AATTGGTGTCCTAGTTGATGTTGATGTTACAGCAGCAACGTTCTAAGAG[T/C]CGAAATAAACTATTTAGCATGCAGAACTGACATCACATGAAACTGAATCG
CaGSNP1283	ACATAACGATTAAGCTGTTGAAAAAATCTTGAGAAGACATAATGATTAT[T/C]TGCTGCATATGTCATAATGGTTAAAGAGCAGCTAAAATTCATCAATCTCA
CaGSNP1284	AGCCGGATATCATCAACATAAAGCCAAACTATGGTTCCACATGCTATAG[T/C]ACAATCTTTATCTTAAGAGCAGCTGAGCAAACTAAGACAACCGC
CaGSNP1285	ATGATGCGTGAATCGTTGTTGCTGCCACAATTCGTTTTTACCTTTATGT[T/C]AAGACACGACCCATATCGAGTAAGGCATGGCTGACTTATTTTAGGAGCAG
CaGSNP1286	TCGTTTTTACCTTTATGTCAAGACACGACCCATATCGAGTAAGGCATGG[T/C]TGACTTATTTTAGGAGCAGGAGCAGCAACTGATTTTCCCCGATCCAGTTT
CaGSNP1287	TCAGCTGGCGGAGGCAACGCAAATCGGGGAAC[T/C]GGCAAGTTCTTCCGCAGAAGTCAGGCAGCTAGTAGACCACCTCAGTGAGC
CaGSNP1288	GAACTTGCCAGTGCGGGGAACACATGCTATAGTAGATCGCAATTCAGCC[T/C]GTAGTTTTGAAAAGGGTAAAGGAGGAATTCTAAAGCAGCACTTAATGATG
CaGSNP1289	CCATAATGGTGGCAATGTGATTGACAGTCCTTTTAGTGCCAATAACTGA[T/C]CCAACTTTCCCAATATGGCCATTGCTGCAAATGCCCCAGATCATTTAAAT
CaGSNP1290	CGTCGTGTCTCAGCTTAGCCCCAAAATCAGTTCATTCCTCTTTCACTGG[T/C]ATAGCGTATGCCTAGCTCACGGTACTAAGGTGAGGTGGTTGTTTGAATTG
CaGSNP1291	TGGAACCTCATTTCATCTCCATTTAAAAACATCTACGCAGAGATCAATT[T/C]ACAAATGAAGATTATGTGTCAAAGGCTGCAACTTTTTGCTC
CaGSNP1292	GGATTTAAGAAGTGCAGTTTTCTGAGCAAAAGCTTCTCCCCATGCTTTG[T/C]TTAAGGGGTATAATATATGTATTGCAGCTAATGTTCAAACTCCTGCAGAA
CaGSNP1293	TACAATAAGTTCATTTGTGTCATTGGATGAACATTTAGGTCATTTTCAT[C/T]CTCCCTAGGCTTATTCTTGTCCAATTAGGGTTTTTAACCAATCTTGTGCT
CaGSNP1294	AATAAGTTCATTTGTGTCATTGGATGAACATTTAGGTCATTTTCATCCT[C/T]CCTAGGCTTATTCTTGTCCAATTAGGGTTTTTAACCAATCTTGTGCTGCC
CaGSNP1295	GGAAAGTCACTAGAGGAAACTATAGTTATTGCCTACAATAATGGCGACA[C/T]TCTCCCAGCTTTTAACAATGCAGCACAGGCATGCATTCTTATAACCATGA
CaGSNP1296	GAAAATTGGAGTTCAATATTGTATCTGGAACATCAATGTCTTGTCCCCA[C/T]GTATCTAGTGCAGCAGCATACATCAAATCATTTCATCCAACATGGTCACC
CaGSNP1297	CATGAGCCTAACATTGTTGGTTTTGGCAGCCTCTTTCATCATCTTCTCA[C/T]GTTCAACAGTATATAAGTCCCTTCCGCAGGGTGCTTGAGCTTCATAGAAC
CaGSNP1298	AGACACGCCCCGTATTTAGCAAGGCATGGCTGACTTATTTTAGGAGCAG[C/T]AGCGACTGATTTTCGCTGATCCAGTTTTTTAGCTACAACTTTGGCAACTT
CaGSNP1299	AGAATATGTACCGCAAGTACTGGATTTGGTGTAAAGTCAGGAAGCAAAA[C/T]TTCCTTTTTCCCATCTGGTGCAAGATCAAGCATTTTTATGAAGTTCGCTG
CaGSNP1300	GCTTTGAGCTCCTCATTCATTGCTGCTATCCACCTAGGATCAGTCAATG[T/C]TTCTTCATCACTTATTGGTTCTGATTCAGCAAGCAAGGCAAAATGAATTA
CaGSNP1301	AAATATTGCTTGTTTGTAACGTGACGTAATACCTTTTCCTCGGCTGTTT[C/T]AAAGTCCACTGACGCACTACTATAAAGCCGTTCAGAAAACGCATTACATT
CaGSNP1302	CATAGCTAGCTTCAGAATGCGAATTTTGCAGCAATTCACTCAAATTATG[C/T]TGTTCTTTAATATCTGCAGGACGCGAATTTTACGTCATATGGCATCTGAA
CaGSNP1303	CATTCATCAATCACCTGTTTGAAGTTAGTGAATGCAGCGTCATCTTCAG[C/T]GGTAAACGGGATGCCAACAGATGATTTCATATGCTCCAACAAATCCTGCT
CaGSNP1304	CATCCACAATCAGATGGTCAGACTGAAGTTACTAACAGGTGCTTAGAGA[C/T]GTATCTCAGGTGTTTTGTGGGTCCTAAACCTAAGAAATGGTTGGATTGGC
CaGSNP1305	ATAAACTAGTAGCATCACCACCACAATGATCACACCCTGAAACAATTTT[C/T]GCACAATAAAAGGCTGAGCAGCGAGCCATATGAGATAAAAACATAAACCA
CaGSNP1306	CTGGATTGGCTGCGGAGGCGGTGCACGCTTTTAATCGTATGGAAGAGTA[T/C]GGTTGCACGCCTGATAAGGTTGCATTCTCAATTGTGATTAGTAGT
CaGSNP1307	ACAGTTGTAATCACATGCTCCATATTTTGTTTGAGGGAAGGTCTTGAGT[T/C]TTGATGCAATTTTTATACTGCAGCAGTTAACTGCATGGTTCAAACTGCAC
CaGSNP1308	TGTCTCCCCCGTCTTACTGCGGCTGCTGGCACGGAGTTTGTCGGGGCTT[T/C]TTCCTCGAGTCATGTCATGATCGCGCACTCGACGAAAGAGCTTTACAAGC
CaGSNP1309	TGCTGCTCCTGCTCCCAAAATAAGTCAGCCATGCCTTGCTCGATATGGG[T/C]CGTGTCTTGACATACAGGTAAAAACGAATTAGGGGCAGCAACAACGATTC
CaGSNP1310	TACCGAGTGACATCTGACTAGAAGAAACTTCCAGTATTATTCATGTCAA[T/C]GCATATTAAAAACAGAGCAGCATATTGTAAAATATGTGAAGAGGGTTAAT
CaGSNP1311	GACGCAGTAGCCTTCTTCGCCGCTCCCTTCGCAGCAGCCGCCATGAGCA[T/C]TCTTCCGGCAAATGCTCCGAAAACCCTAGCTGATGCCATGATCGCTCTGA
CaGSNP1312	CCAACCTCTGAAGAACAGGCAAGACATTTTCCAGATACCAGTTGGCTGA[T/C]GCATGTACAGGTGCAGCCTTGATTCTGGTATCTCGAATAGCCAAAGCATA
CaGSNP1313	AAGCCCTTCCGAGTGTAATTGCAGCTAATGGTGATCCATCACATTTTTC[T/C]GCAAAAATAGTTTCAAAATCAATGTTGTTATAGTTACATGCTACATAAGA
CaGSNP1314	CTCAGCTGAAGAAGAGTTACCATGCAGCTGAAGAAGGAAAAAATGTTGT[T/C]AATTCCTCCAACCTAGAAGAAGATAGAAAAGCAATGTCTGGAAAAATTCC
CaGSNP1315	AACATATAGTCCAAATCATCAAGAATCCAAAATTCAGGGGGCCTGAAAT[T/C]TAAAGAAGGGTAGAAAAGTAAGATGAACAGAACACTCTAATAACATCAGC
CaGSNP1316	TTGATAATTTCATATAATTGATTGAATCATCAATTAGTTTTTTAAATTG[T/C]AAGGTGAGATGATTTTATCCATTAAAAATTGGTGTTGCAGTTATGCTGCA
CaGSNP1317	CAAAAGGTGCTGTAGCTGTTGTTATCTCAATACTCTTATTCAGAAACCC[T/C]GTCACTTTTATTGGCATGGCTGGATACAGTGTTACTGTAATGGGAGTTGC
CaGSNP1318	ATAAGGAATGTAAGGAGTTTGTGATATTGGGGGATGGAAGTTTGGGGGT[T/C]GATAAGAATTGATGGGTGGAAAATAGGAGACTCTGGGGTTTACCATTACA
CaGSNP1319	GAGCCAGTGGATTTGCTGCAGCTGCTGGTGCTGCAGGAACTGTTGCTGG[T/C]TCTGTTGCTGTTGCTGCATCATTTGGTGGTACGAATGTGACTAGAGTTGC
CaGSNP1320	GTTCCCTTAATTTTCCAAATAATGTTGTTGTCGTCATCTTTGCTAGATC[C/T]TTAGACTCAGCTATTGCGGTAATTTTGGGCTGCCATTCTCTGGTTAAACA
CaGSNP1321	TCGGTCATATTCACGATTCATCTAACATTGTTCTTATGCATCCTGTCAT[T/C]GCAGCCCAACTGGTCTTCTATAATGGTGAAAGCAAAGTTGTCTGCATACC
CaGSNP1322	TTTGTTTATGCATTTTTTAAAAAGGGGGAACCAAATTGTAAAGCGGCCC[T/C]ATTTGGACTAGTCTCCAAGATGAGAGTCCTCAAAGGGACTCAGATGCTGC
CaGSNP1323	GCTGTTGTGGTTGTTTTGTCAAAGGGAAGCATGCTCAAACTAATTTTCT[T/C]TAACCTTGAATATTTTGAATCTTGGACGTGCTTAATTTTTTTGTAGGACC
CaGSNP1324	GTGAAGGTTGCTGGAGATCTCTTCCCAAAGCAGCTGGTAATTCTTCATT[C/T]TTCATTCTCATTCTTCATTTCCCACAATTTCATTTCATTCTTTCCTACAA
CaGSNP1325	ATTTATCTCCTTGCATCGGTAAGGCGTAGCATCCTCTGATAAATCTATT[C/T]ATACTTCTTGTGATCCTTAATATGATATCTATATGAATATGGCAGCAAAA
CaGSNP1326	ACAAGATTGGTTAAAAACCCTAATTGGACAAGAATAAGCCTAGGGAGGA[C/T]GAAAATGACCAAAATGTTAATCAAATGACACAAATGAACTTATTGGCTGC
CaGSNP1327	GAAGAAGGAGATATGGTGAGAGATACTGCAAAGGATAGCATGGATGGAG[C/T]TTGGATAGCAGCTACAAACAAGGTTCGAGATTGTCACAAGGATGAAGGGC
CaGSNP1328	TGCATCCTTGACTCGTGTATGGCTTACACTGTTGCTTTCTTCATCATGC[C/T]GTTTCTTTCCAATTAGAAGAGTGTATGTACTGAGCTTAATAGTGTATAAG
CaGSNP1329	TCATCTGAGAGTTTGTATGAGCTTGCCCTGAATACAACATAGGATTACA[C/T]GGAAGTGGCTCGGGATCCTTATCACCCTTAACGAGCGCAAGCTGCCTAAA
CaGSNP1330	AACTGTGGGACATTGTATCCAAGTGACTTAAAGGCTGAGAAAGCAGCAA[C/T]CCTTGCTTCTTCAGCTTTATCAAGAACAATCCTGCGAGCACCATTCTTTA
CaGSNP1331	CTGTCATGAAGGGAATTAGACACGGAGCTTGTGATTATTTTATTAAGCC[C/T]GTACGAGAGGAAGAACTAAGGAATATATGGCAGCATGTTGCTAGGAAATT
CaGSNP1332	CTAGGTTAATGGATAGGAACCAGATTATTACTTTCAACTGTGCTTCAGA[C/T]TTTGCAGTGCGCTCAACTATAGCAAGTTTATCACGAAGTTGCTGCATTTC
CaGSNP1333	GCAGCCATGTTGTTCATAGCCTCCGCCATTTGATCATTCCTATTAGCGT[T/C]GTCTCTCGGAGCGTCATTCCTTCTTGGCAGCATGGTTTCCTATAAACCAT
CaGSNP1334	TTGTGTTGTGCTTAGTTTTTCAGTTAATGGAAATCAGTTCACATTTTCT[C/T]CGATTTTATCCCAGTTCTCAATGACTTCGTTTTCTTAAAGCTGCCTTCTT
CaGSNP1335	GAAATTAATATAAAGGAGTTGCAGCTGCTCAACAAATTAGAGACGTAGG[C/T]ACAATTGGCCGAACTCAGTGATCAAACATCATGTGTTCTCTGTTTGTGTT
CaGSNP1336	CGGAGCTCCGACGGGTCAGCGGCGACAGGGACTTGGTTGTAAGAATAAG[C/T]ATATGTTCCTAAGAGACGCTCGCTGCGGCTGGTTGTTAATTTCCTACTTT
CaGSNP1337	AACGCAGTCTTAGAAGATGCAGGCTTTGACGTTTCAAGTCTTGAAGTTG[C/T]GCCTCCAGTCTGAGAATTACTGTTTGCGGCTGCAGCATCATCGTTACTAG
CaGSNP1338	GGTGCAAGTGCAATTTATTCTTTATATCATTTCTATTTAAAAGCTTATA[C/T]ATTTGCTGCAAATATAATGTAACTTTTGAATACATTATAAACTTTTATGA
CaGSNP1339	AAAAGGACCGTTGCCATTTGTGGCCGCCCAGGCTGCCACAAACGCATGC[C/T]TTTCTGGCCGTTTTGGCCGCCACAAAAGCCATATATACGTTGCTCATTGT
CaGSNP1340	TGTTCGTGGTAAAAATAAAGCCGGCAAAATTCAAAAATTGGAGGATAATAAAGCTGCCAAAGTTGCGG[C/T]TAAAAAACTGGATCGGGGAAAATCAATTGCTGTTGCTCCTAAAATAAGTC
CaGSNP1341	GTAGGCAGCATAAGCGAGAATGGTTGATTCAATGGGAAGGCATGGATGT[C/T]GGAGATGCTACCTGGGAAGAGGAATTGCTGCTGAAGAGTCAATTCCCTTA
CaGSNP1342	CTGCTAGGCGAAGCAATCGAATCTTGCACCCTAGATGGTGAAAGTCCAG[C/T]AGCCGAAAGCATCACTAGCTTATGCTCTAACCAAATACTATTATGCCCCA
CaGSNP1343	TCACTTCTCCACAAGAACCTTACTCTTCTGATAGCTCTCAAAGCAGCAA[A/G]AGGAAAAGGGTCACCTTGTTACCTAACAATGATCATGGTGAGGAAGCTTA
CaGSNP1344	AGGCATACCAACCTTAGAGTATACTTCCATTTTGTACACAAAAGCATGT[A/G]ACGGGGGGCTGCTTTTGAACTGCAAAAGTTTGGACCATGCGTTCTCTGCT
CaGSNP1345	ACCCATAAGGGCCGCCTTCCATGGGATATTGTGCGTCATTGGGTAGACG[A/G]AAAAACGGGTCGAGGTCATATAGAAATTAGAAACAAAATGTTGGTGCCCC
CaGSNP1346	GTCTTTCACTTTCACTGTATAAGGGTTTACCTTTAGGGAGTGGGTTGGG[A/G]TCCAGTGCGGCAAGCGCAGCTGCAGCCGCAGTTGCAGTCAACGAGTTATT
CaGSNP1347	CATTCTCAGCAGCGGCTTGCTTAGCTTTAGCTTCCAAAACTGTTGGGGG[A/G]ATACACACAGGCCTTTCCTTCTGGTCACGTGGTTTTGGAGTTGCAACATG
CaGSNP1348	AAATAATGAACCAAGAACTGATATATAAATATAAAAATATGTAAAAGCC[G/A]CCACCGCCGCCGTGTCTGAACTTAATGCAGCAGGGTGATGAGGTTGTGTA
CaGSNP1349	TAATGAACCAAGAACTGATATATAAATATAAAAATATGTAAAAGCCACC[G/A]CCGCCGCCGTGTCTGAACTTAATGCAGCAGGGTGATGAGGTTGTGTAGGG
CaGSNP1350	CTTCATGAGGCCCAGTGTATTTTTTTTCTCTAACAAGCTTCACGCATAC[A/G]ACTTAGTCTTATTAGAAAATGTAACGTGGCACATACCTTTTATTTCTGCT
CaGSNP1351	CCATTGGTTGAACTCATTCATGGATATAGAATTTAACTTCCTTGCATAC[A/G]TTTGCAGCTGAAGAGAATCCTGAAGTTCATCTTGGGCAGCTTAAGAGGTT
CaGSNP1352	AGCAATCAGTCGCACAGCCTGCGTTTCAGCAGTCAACCCCAGCATCCGC[A/G]TATGTTTCTGAGTCTGGGGGAGAAGCAGCAGAAGAAGGCTACAGATTTGA
CaGSNP1353	GTCTGGGGGAGAAGCAGCAGAAGAAGGCTACAGATTTGAAGAAGGTTCA[A/G]TTCGTTTTCCTTACCTGAAGTTCTATTGGTGTACTTAGTATCTTTATAAT
CaGSNP1354	AAACTGATCAACTTTAAATTGTTCAGTTTGCTAAATTAGAAGGGTTGAG[A/G]AGGAACAAAAAATCTGGTTAGACTAGAAAGATATGGCTGCACACCAAGGA
CaGSNP1355	TTACACAAGCAGCCCAGTTTATAGATGAACCTCCACCTACTGTTGAGCC[A/G]GCCAAGATCATCGTTTTGCCGTCAACAGTTGGCATCATTCCTCCTGATTC
CaGSNP1356	AAAAGCTGCTGATCTGTGATGCCAGCCCATGTTGTAGATGGTAAGGACA[A/G]TATAAGCACTGTCAGCACATCCGTGCTAGCTGGGTGCATCCTAATGTTCT
CaGSNP1357	AATAATAAATTAAGAAAATAGAATTAATTGAATGTAACCACATGTGCCA[A/G]TGTAGTATCAGAGTCGGACACCTGACACTTTCCATCTGAGGTGTCAGTGC
CaGSNP1358	AATTACATCTCCTTTGCAAATCATTTTCGCCGAAAGCCTAATTGATCCA[A/G]TAATTCACTGATAAAAAAGGTTCTGAATCGCAATCCACGGCTGCAATTTT
CaGSNP1359	TGCACCGCGAGAGCGAAAGAGGAGGTCGATGATTCTTAAGATACTGACC[A/G]AAAGTGTTCCAATCACGGCGTTTCTGATTCTCATAGCGGCTGCTACTGTT
CaGSNP1360	AGTGATACCTGTGGCAGCTGCAGCAGTAAGAGTAGTGATATCATCGTGA[A/G]AACGGACATTCACAGCTGAGCTGACCACAGAAGCAAGGTGGTCGCGCTCC
CaGSNP1361	GTAAGACTTTCTGATTCCTCTGAAAAAATAAGATACATCAGACTCACAT[A/G]TCATGCAGGTGTAAAACAAAAATGCAGCACGATGTTTGTCTGAAATGCTA
CaGSNP1362	ATTTTACAGTTTCATTTGGAAAGAAATGGCAGCTTCAAAGCAGAAAACC[A/G]TGGAAGATTTTATGTCTGGACCTTTTATATTTATCCCTTACTCATCTGTC
CaGSNP1363	TTTTCCCCCACATGAACTCCAAAAGCAGCAAAAGCATTCCTTGATTAGC[A/G]AAATTGAAATACTAATAAAATCAATTTCATCCATTTTTTAACCTTGATCA
CaGSNP1364	GTCCACCAAGAGCTAATGATCTTGTTGCAACTAATGGTCTTGCAATGCC[A/G]ATTTACATCATGAATTCGATCTTGTTGTTTGTTATGTGGGCTCTTGTGGC
CaGSNP1365	TCGTTGTACTAAACATAGTGTTAGTTATTGGATAGACCATAAACAAAAT[A/G]ACTAAACGCAACGCTGCTATAGGGGAAATGGAGAGTGTATAGCCTAGGCT
CaGSNP1366	CCTCAAGGAAGCAAATTTTACTTCAGCAAACTTTACCCCCTGGAGCAGC[A/G]CCTAGTAATTTAATGGTATGTTTTCATTTTGGTCCTTTCAGTTCTTCCTC
CaGSNP1367	AATTGAAGTCTGGAAATGTCTCTGTAAAAACACTAGCAGGCAGCTGGAC[A/G]ATGTCATTCTCCTCAAAATAAATGAAACACAGTTATATTGCTAGTAGTTG
CaGSNP1368	CTCTTCTTAGTTATAATTTTGAACAAAAATTTTTGATTCGAGGCTGCTA[A/G]AATGCATCGAGGAAACTCTCTATCCAAAGCATATTAACAAGTACATTGGG
CaGSNP1369	CTAACCTATGAAATAAACGTGCATATGGCTCTAGAGCTGGTAATCCAGC[A/G]ACAAGATGCTCATCCAGAGCTGTTGTTGGCGGAGGAAGCAAAAGAGCAGG
CaGSNP1370	CGTGAAGGTAGGTCAAGCCCTTAGCAGCACTCAAGGCGACGTTGAATCG[A/G]TGCTCCCAATTCATCACTTTCCCCGATCGTTCTTCTTTGACAAAAAGAAA
CaGSNP1371	TGTCTCTGAATCCATTTGTTGACCTTTGGAGCTCCTTGTAAGAGAAATG[A/G]ACCGGTGCACCAGAAGCATACTCAATAAGAGCATATTGAGCTGCTAATCC
CaGSNP1372	CCTTCAGAAAACAACTGAAGATGGGAAAGGTCCAAATGTATTAGATGAA[A/G]GTGGCCAAGGTGTGCTTCATTTTGCAGCTGCTCTTGGCTATGGTTGGGCG
CaGSNP1373	GCTAAGACTTGTTACTTTTTTATTGCTAATTATGAATGAATATTTGATG[A/G]ATTTTGAGTTATTTGTTCAATTTTAAATAAGCTATGTGTATATACTTTAT
CaGSNP1374	TTTCCTTAAGTAGTGTGCTTTTCTAGCTCATTATGAAGAGCTTTGACAA[A/G]ATGACCTGCATTGTGCATGCAGCCGCCTCCGCCTGTTAATGACACCAACC
CaGSNP1375	TGATGGCGGCTGACAAAGGCAGGGGTTCGGACGATGCGGCTGATAGCTG[A/G]CATTCGCACAAAGGAGGGAGAGTGAAGAAGAAAGCAGAGATAAGGTGAAG
CaGSNP1376	GAAACTACTGTCGGAATTGAGCTAAGGATAATGCTCTTCTGATTGTACA[A/G]ATACTTTTTGAGTACTTTTTTGGAAATGCTTCCCTTCTTTAAGCTTCACC
CaGSNP1377	TTTTTTGAAAGAATTTCCTAGGCAGCAAGCAATTCTCTATGTAGTTTAA[A/G]AAAATTTGAGTTCAACTTGTGTTGTTAAAATAAATATTAATTTAATTTTT
CaGSNP1378	GGTCCAATGTTACTTACACTCATAGTAATTAAATTGTATATACACACAC[A/G]TAACTTTCAGCACTAGATAGCCACAAACTTATGCTTTAACTGTGCTTCAA
CaGSNP1379	GGTGCAAGCAGCACGCTGTTTGTGTCCTAATGAATTATCATATTTCGTG[A/G]TTATCTTTCAGGAAGTTCGATTAGATGCTTCTTCTTGTGGATAACTAATA
CaGSNP1380	TCAAAGAGAACAGGGATGTAGCAGCTGTTGCTAGAGATGCATTATCCCC[A/G]CTAGTTGCACTAGCTAACTCTTCGGTTTTGGAAGTGGCAGAGACAGCAGT
CaGSNP1381	CACAGTGCCGTGCTGACCATTCAATGACTTCTCGGAAAGTTATCGAACC[A/G]CTTATCCCTTTGCTTGATTCTCCTATATCAGTAGTGCAACAGTTGGCTGC
CaGSNP1382	GCAGCATCAAACATCAAACACTAATAATTAAATGAGGAAGTCTTAAAAT[A/G]ATGGATGGAGACTAAAAACTGCCAAAATCTTACTGTGAGGTTTTGTTACA
CaGSNP1383	ATCCCAGGTAATGTGCATTACATTGTGTATACTATTAAGCCATGTTTTC[A/G]TCGAGACAATTGGTAAGTTTTCCTAACTAAGTTAATGACCGCTGAAGATT
CaGSNP1384	TGCTTAGAAGCATTCTTTTGCAGTAGGATTATCTTTTTGTTGTTTATTT[A/G]CCTATGTTAGTGGCAGCATAAAAGAAGTGAAATATATGATCATTTAGAAG
CaGSNP1385	GCACCAAGAAGAATTCCATCAATTGAATTGCAAATCTTCCAAACCTGTC[A/G]GCTAAGAGCCCACTCATAAGGGCTGCAACAGCTGCCACGGCAAAGGCTGG
CaGSNP1386	GACTTTTAATTTTCCAAACTGCTTTCACAGTTCAGTTTGGTTCGGTTTA[A/G]TTTTCTTCATGAACCGAACCATGAACAGTCTGAGTGCTGCATCCTTGACT
CaGSNP1387	CCTTGAGAGTCTACAATAAGAGCAAGCTAGTGCCAACAAAGCCAAGATT[A/G]TGAGGCCCATAACAGCAGCTAATCCTCCAAATAGATATGGAATTGGAGAG
CaGSNP1388	GTGCTGCTTGATTGAATGGGTTTCTGTTCTTTCTATACCTTGCATTAAT[A/G]TTATAGTACTCTCATTTGATCATTCAGCTTATTATAAATTGTTAAGGTTA
CaGSNP1389	CATTAAAAATTGCAGCCTAAAAAATTCTTCCAACATAATCAAACACAAC[A/G]GTAAGAGTTTATTTATGATAATTTGTTCAGAAAACTACATTTGTTAAATG
CaGSNP1390	TGCCTAAATTAGATCCATAATGAGTCTGACCCTTTCTTAGAATGGCATG[A/G]GGGTTCTCACATGACATGGCAGCTGCACCAGGTATAATTGGATGGTGGGG
CaGSNP1391	AAGTAATATAAGTTTTGTAAGTTAAACATCATAAAAGCAGCATATGACA[A/G]GTGAAATTCCACAAACATAATGCCATTTTGATGAACCTGTTAAGAGGCTG
CaGSNP1392	GTGTAAAAAAAAATAAACTTTGATTAATTGATAACAATTAATTAATACA[A/G]ATGCAAAATTATAATTTGAGAAGAGAAAAAATAAACGATAAAGTTTATAT
CaGSNP1393	CTCTACACTATTAGAGTAAAGGAATTACTGTGGAAGTTGGTGCTTCACC[A/G]TTCGAGCTGCAGTTACCATCTGCCAAAAGTGGGAAATGGAGTTAAAATGA
CaGSNP1394	ATATCCTTTTCATTCAAATAGAACAAAAAGAGTGCACATGCAGCAAATT[A/G]ATTCCAAAGACAGTATCAAAGAGCAGATTGTCTTCATCCTTATTATAAAC
CaGSNP1395	TGCCGGAGGAAGATGGTTTAGAGTGCTTTTTTGAAGAAGGAGGTGGTTT[A/G]CCCATCTCTGCAACGATGGCATCGTTTGCTACCTCGGCTATTGATGCGCC
CaGSNP1396	TTCTATTTCATACGCATGGCAGCGAAGTTGTCATGCAATAGTTCTTAGA[A/G]TGGAGTCTATTCATTTTCTCTGTGTACTAACTGATCATTTCTACACTGCA
CaGSNP1397	GGGGTGCGCCAGCCTATGCAGCAGTGCAACGCATAGGCGACCCACGAGA[A/G]GCCCAGTAGCAAGCTACTGAAGTGGCCTCTCCCTCTTAAAAAAGTAATTT
CaGSNP1398	ATTGGACCACATATCAGATATTAAACTGATAAGAACAGATACTACACTT[A/G]ATCTTAGCCAAAAGGCCGAGAAAGGTATGAATTGTAAGATGGACTCGCTG
CaGSNP1399	CGGCCTTTGCCGCCACAAAATGTAACGGTTTAATTGTTTGTGGCGGGCT[A/G]GGCGACCAGAAATTCCAACGTAATTGTGCTTCCTTTGTGGCGGCCTATGC
CaGSNP1400	CCGCAATAGCTGAGTCTAAAGACCTAGCAAAGATGACGACAGCAACATT[A/G]TTTGGAAAATTAAGGGAACATGAAATGGAATTACAACGACTGGATGAATC
CaGSNP1401	TCTCTTGTTGTGCCAAAGCATTATTGACAGCTTTCCCATCAAGAGGCTC[A/G]CTAGTTGTTGCATGGCTGCCACTACTGCTTCTTTCTGTTTCACTGGATTG
CaGSNP1402	CTGCAAACTAGTATTCAAGGCTTCATCTGTGATTGGATTATTATTATCT[A/G]TACCATTATCAAATACATTATTATGTTGTTCTTCGTCTAATGGATGGACT
CaGSNP1403	CGGAGAGAGAGAGAGAGAGAGAGAGAGAGAGAGAGAGAGAGAGAGAGAG[A/G]
CaGSNP1404	CAAAATGGTCCTCGATCAAAGAGGCCTACCAAAAAAAAGAAGTTTGTTG[A/G]GACTTGAATCAAATAATAGATTCCTACTCAGCTGCTTGCAAATCTGAAAA
CaGSNP1405	CATGACATGCAGCTTTCTTATCACGCCAATGTTGAAGAAGAGTTCCAAA[G/A]TAACTCCAAAGAAGTTGCAAGAGAATGCCATTGGGGAAGAGCAAAAGCCT
CaGSNP1406	AAATATATCTTTATTCATGTGTACGATGGGCGAATCATTGATGCTGCCC[G/A]TGTTCCTTTTTATTTGGATGTCAAGACACACCCCGTATTTACCAAGGCGT
CaGSNP1407	AAATTTCGACAAAACATCAATTTCATAAACTGGCAGGAAGACCACATCA[G/A]AAAGAACAGTGAAAACTACCAATCAACATACCGTGCAGCATTGATCCATG
CaGSNP1408	GTTACTTTGACGCTTGGAATACCAGTATTGCTCAAAGCAGCCTACAAGA[G/A]TAACATGCATCATTGATTAGGACCATTGGGTAAACAACTTAATGAAGTGT
CaGSNP1409	CTACAAGAATAACATGCATCATTGATTAGGACCATTGGGTAAACAACTT[G/A]ATGAAGTGTTTGTTGAATAAGTGTTTATCATATATGCATTTGCGTATAAA
CaGSNP1410	CTTAACTGCTGCCAAGTGTGATACCTTTGGCCTCTCCATGAACCTACTT[G/A]CAATACCGACACTAAACGCTAAATCTGGCCGCGTATTGCACAAGTAACGC
CaGSNP1411	CCAAAATAGCATTTATGAGACATACCTGAATTCCAGCAACGAAAACTTG[G/A]AGAAACTGAAACTCGGGGAGCAAATAGATTCGGAGAGTACTGCCATCACG
CaGSNP1412	ATGCATGGCTTTAAATTGCAATCCGCAGCTATAACATCAAAGCATTTGG[G/A]GTCACTACAATCACACCGCAACCATAATTACAGTTGCATTTGCTCGCAAT
CaGSNP1413	AATCCTTAGCCTCCTTCAATCCCAAATCAGTAAAAGACCTAACCTCCTT[G/A]ATTATCTTGATCTTCGCAGCGGAATCGTACTTCTCAAGCTTTATATCAAA
CaGSNP1414	TCACAGGTTTCAAACCACAAGCACAATTTGCCAGCTCACTAATTCCATT[G/A]GAAACGAAAGAACCATAGTTGTAGGATTGTGTATTTGACCCATTTGAACA
CaGSNP1415	CATTGACCGTGTTCTTAACAAAGAAGAGCATATGGCTCAAAGCAGCACA[G/A]CTTGAAAGGAGTCATGGTACAAGAGAATCACTTGATGCATTACTTCGTAA
CaGSNP1416	CATTAGCAGACTGAGAAGCAACAGGTGATGAAGGCAAGCATACCTCCTC[G/A]GCCATACTTTTAGCTACTTCCTTTGAAAGAATTTGCCTGTACAATTCTGC
CaGSNP1417	TATGGTAAAGCAGCAAAATGCACAATCTGCAAATTCGCCCATTTCAACT[G/A]CTTCAAAACAGAACCAAAGGCGTGAAGCCAGTGGAAGGTTGATTAGGAGC
CaGSNP1418	GAAACTGCTTCAATTTCGGTCATTTTCATGAGGGCTTGAGGTGAAACCA[G/A]CGCCTTGGATAACTTAGGATCACCCTTAATTTCTACCGCAGCTCCTTGTG
CaGSNP1419	CCATTCTCCAATGTCACCTGTATTGATTTTTCATAGCATTCCAAAACAC[G/A]CATCATTTAGAGGTAAACTAGCAAATTTAACAATCTCTATGTAGCATGTA
CaGSNP1420	GTTAGTTGCAGCTATCATTCATATGGACATGAAAGTTATCCATTCCATG[G/A]TAGAAATTCTTAAAAGTGGTTGTCATTATGGTCTTTCATGCACATGCAAA
CaGSNP1421	CAAGTACCTCTGGTTTGACATCATTAGAATCCTCAATGTACTCTCTATC[G/A]TCCCAGTCTGCTGGCTGCAATAGAAAAACTAAAAGGTTTTGCATGAAAGA
CaGSNP1422	AGCATCATGTTAGTTATATGTTTTCATATTCTTTTACCCTGCTGTTTTG[G/A]GAATTTATTTTGTAATCTCATGGCTTAAATGGCAGCTAAGAGTGGAATTG
CaGSNP1423	TGCATTCCAAACTTTATTGTACAGTGTTTGGAAAGTCAGGTTTTTCGTG[G/A]TGTGACCGTGCGGCAGCATGAAGATATGCCATCAAGAGGAGTAAGGCTAT
CaGSNP1424	GGTTTTATGTTTTTGATAGGCGAATGCCATCCTTCTTCCACTTGAATCC[G/A]TGTTGTCTAAGGACGCAGCTGCTATGGCTGATGCTATAGCTAGGGAAAGC
CaGSNP1425	ACTAGCATAAATTCAGAAACATCTATGAAAAAGATTCACCTGAGTGATA[A/G]TATGCCTTTGGGTGTGCCATAGACATCCAATGCATGGACTGCTGGAAAAC
CaGSNP1426	AAGATATTTTCCATTGTTTAGCTCAAGATGGTTACTTTACCTATAGGGG[G/A]GTTGATTCTAAGGTTTTTTGTGTGTCTAAAATCTAAATAAGATTGCTGCA
CaGSNP1427	TAATTAAGAGCTATGCTAATGATAATTATGATGTTGCTAACGTTGTATT[G/A]TGCTGCACATTTTGGTGACTATCATCATCCAAATGTAAAAATGGAAATTT
CaGSNP1428	AGGTGCAATTAGCAATTCCTTCCACACCCCCTTATTCAAATTTTTGTTA[G/A]AATTTGAAGCTGCTTGCGAAATTTCACTAAGTCTTAATTCAGCTTCACCT
CaGSNP1429	AGAAGAATCACTCAAACACTCATGAAACTACACACAAACTAAATCAAGA[G/A]GAAGTTTTTAACATGTAACTAAGAAAGAGAACAATGCTTATAAGTGTTTG
CaGSNP1430	CTTTGAACTCATTTAGCAGCTTCTGAGAGGAGCTAAAATAGATGATGTC[G/A]TCCACATAAAGACAAACAACAATGAATCCATTCTCACATTCCTTTTTCAC
CaGSNP1431	CTAGATTTGCGATTTCTCCTTCGTTCACCTTCGGATCGGGCTGAAATTT[G/A]GACAGCAGTTTCGTGACTCGGGGTACTTCAATCTGACCGGTTGGATCGTC
CaGSNP1432	AGCATAGGGAGGACGAAAATGACCAAAATGTTAATCCAATGACACAAGT[G/A]AACTTATTGGCTGCACAAGATTGTTTAAAAACCCTAATTGGACAAGAATA
CaGSNP1433	ACTACTATGAGTTTGTGATTTGCAACTGTGAAGAAAAGTGGTTGGTTTA[G/A]TGCTGCATTGATTACTCTCAAGAGGTTTGTTTCTCCTGAATCTATTGGAA
CaGSNP1434	TAATTCGTA[G/A]CAATTCATGAGGCATCTGACCATGGCATTTGGCTGAGAAATTTTGTCACG
CaGSNP1435	TGATGACAGAAGCTTTCTGTTCCAATTCAAGAGAACGCTTCATGCGTTT[G/A]GCTGCACCACCAACTGGAAGAGAACTCTTCATTATAGCTTCCACATCATA
CaGSNP1436	TTATGTTCACATTACTTTCCCTATTTTTATCTTTTGAACTTCATTGGTA[G/A]TTTTTCACATATTCTTTAGGCTGCAGATGACTTTGGTAATGGTATCATTT
CaGSNP1437	GGCAGGTAACGTTTTCATTTGCTGCGGATTTACATACGACTATACGTCC[G/A]CAGCAAACTTCATCTTTTTCCATAGGATTTATCTGCGGCAATTGTCCGCA
CaGSNP1438	CTTCTAGTTGATGCAGCCTGGGTTAAAGGAGCACCAATCCCATACATAA[G/A]CACGCTTCGTCAATGGACACAACACAACGATTAAACGCCACAATGACAAT
CaGSNP1439	CTGGTTCATTTTGAAATGAGAAATTTGGTCAAGGTGACAAATTTTCCTC[G/A]TGCTGCAGGTGTATGTGGATGGGACAACTACCATGTCTACGCATGAAAGA
CaGSNP1440	TATAAATAACATATTAAGGAATAATAATGATTTGTTCAAATTCTGCTGT[G/A]CTTTAACTTTATAATGCTGCTATTTAACAATACCAGTTGATATCGTGTTT
CaGSNP1441	CGACAGTAACATAACACCTGTAATAGCTGAAGCTGCAAAGTTGTTCTAT[G/A]TAAAGTATCTAAATTTAGTAAATTAAATAATGTGGAGAGAATATAATGTA
CaGSNP1442	AACGGGAACATGTTTGAATCCCTAAAGAAATTGTGTATAACTCATCAAG[G/A]ACATCGCAAATTGTCTCAACCAAAACTTTAATCAGCAGAAATTTATATCC
CaGSNP1443	ATTTCTGAAGCTTCCACGTTCACGAATTGGGAATTAGGGTTTGTGTTTT[G/A]ATTTCTCTGCAATTTTAAACGAGTTTTTGTTTCATAGTGAGTGAAGGCTG
CaGSNP1444	TATCTATATCTGCTAAGTTTGGTTTGGTAAAACTTTTTAGCTGCCGTTT[G/A]TGACCGGCTTCTGGATTTTGATGAAAACTTTCGAAAGCAAGTTGTGGCTG
CaGSNP1445	AAGACATAGACTTGAAAATCAAGCAGCTATCGTTCGAGAAAGAAAACGC[G/A]AAAAAAGAAGAAGAAGAGATGAGAATAAAAGCTCAGGAACTGAAACAAGA
CaGSNP1446	GGTGCTGTTTTGAGCACTTCCAACAATATATTCTATGTTGTTAATCTCA[G/A]ATAGCGGCGTGGAGTGCCGGACCCCCCAAACCGCTATAGCGGAATAGCAG
CaGSNP1447	CCAAAATGGATGGATCATCCTTAATTACTTTGTAGAGGAGATCTATGTT[G/A]CCTTCTTCAGCTGCTTCATTCAGTTGTTGCTCACTATTATTTGATTTCAT
CaGSNP1448	GGCTGCCACAAAGGCAATCCATTTGTGACCGCCACAAAATCAGTATACC[G/A]TTGCACTTTGTGGCTGCAAAGGCCACCACAAATACTCATTGTACCGTTGC
CaGSNP1449	GTTTGCGGCGGCAGACGATCGAGTTCGGGTGCGTTCCGAGCAGTTGAGT[G/A]AATTGAGTGCAAAACGGTTTTGTTTTCTTGATGGAGCGGAGCTGCTCAAT
CaGSNP1450	ACGATCGAGTTCGGGTGCGTTCCGAGCAGTTGAGTAAATTGAGTGCAAA[G/A]CGGTTTTGTTTTCTTGATGGAGCGGAGCTGCTCAATTTTCTTCTTTTAGG
CaGSNP1451	GTTTCTTTGGCATTTTTTATGACTGAATTACAATATACTGTTGTTCCTA[G/A]ATATGTTGAAACATAGTTCGCTGCATAGATATGTTGTATTGTCTTATGTA
CaGSNP1452	GGGGATGATTATTGGCTCCCACCATACAGAGCGAGGTAGCACTCAATAA[G/A]CAAACAAGAGGGTGCAACATTGCTTTTAAATGGTGTCAATTGCAAGCTTT
CaGSNP1453	CAGAACTGAGCAACGGCAGCAGCATCCCTGCAAACAATAAGATAGCACA[G/A]TTATATATATGCTGAAAGCAAGCTTCTATGTGGACTCTTCTACATAAATT
CaGSNP1454	ATGGTGGTGTTGCTGAGCCTATTATGTCAGTTTCTCTGCAGCATTTCAA[G/A]GGTTGTTAAGCCTTCATATATAAGATAAGATTTAATAAATTTTCCATCAG
CaGSNP1455	TAAGTATTTGTTTGCATTTCTAGTTTTCATTTTCACCACATTTGTTATC[G/A]TATTCTCATTACTTAGCAGCTTTTGTTTTGTTGGATTGCAGATTCAGAGG
CaGSNP1456	GTCAGCATAACGTTTGGGCGACATAACGTTTGGGGACAGGTCTTTTCTG[G/A]AACCAAGTCTTCGGTCTGTCCCTGTTTGTTGTAATGTTCATAAATTATAT
CaGSNP1457	AAATAACATTAGTTAAAAATTTAAAAATAAAATATTTAAATCTTATCTC[G/A]ATACAAATCCCGATATTATTAAGTCGATCCTTTCTGTCAAATTCTATTCT
CaGSNP1458	AGTAAGAAAACTTCCATGCAGCTATCATCATACCTTGCTTGTCTCTTTG[G/A]ATGTTGTTTATATTGAATAGTACAGGACGACTAGTTGCACATTGAGTACT
CaGSNP1459	ATCATACCTTGCTTGTCTCTTTGGATGTTGTTTATATTGAATAGTACAG[G/A]ACGACTAGTTGCACATTGAGTACTCAACTAACAACAGAAAGTTTACAATA
CaGSNP1460	ATTCTTCTTCGCGCACACCGTAACACTCTTTCTTTCTCTACTATTTACA[G/A]CTGATTCTATTTCCTCTCTTCGTATGTTCTTTGCATCAATTTATTCTTAT
CaGSNP1461	GCCATGGTGAAATCCCTCTCTCTACTCTAACTTTTTTGATTTTGAAAAT[G/A]TGAAATTTTGCATTGCTGAATGGTTAATTTGTTTTATATTTCAGGCGGAT
CaGSNP1462	CAATTAAGGGACTCTCTTTAGATGATGGAGCCAATAATGAAAAGTGCAC[G/A]GCAATCACTAATGCCGAGGCATTAAATCCAAAGTACGAGTTTCCGAACAT
CaGSNP1463	AAAAGAGATTGAGAGTCCCATAAACATTAGCTGCCATCTTGTTTTTTTG[G/A]TAGTATTTTTAATCTGTTTTCATCCATATGTAGGATGTTGAGCTGAACCA
CaGSNP1464	CTGGTATATTTTTTCTTGGAGCCCTCGGCGATCCCTCCTCGTCTTCTTC[G/A]TCCATAAATGGAACTCGATCTGGAAAGACAGAAGCAATGGTGTTGTTGGC
CaGSNP1465	GATCGCAGCAATACCATAACTGTATCAAACAATACACAATTTAAGAACA[G/A]GGAAGTAATTATGAATTAGATGTCTAGCTTAGTCATTGAATGACCTATTG
CaGSNP1466	ATTGCCTTACCTGCAGCCAAGTTCTACAAAGGACAGATTCATTTAGAGA[G/A]TTATTCAAAGAAAATGAATATCAAGAAAGTCGCAAAAACGTCGACAGAAC
CaGSNP1467	ATTCTTCAGACGCCGAGTCAGTGCATCACTACGTCCTTTAGTGGAGCGT[G/A]CTCTTTGATCAATGGACATCATCATAGAATTGTCTTGTGTACCAGCAGCA
CaGSNP1468	ATAATCATCAAGGGAAGAAGAAGTCATCACTAATATGATTCATATGTGG[G/A]AAAAGGGACAACCAGAACAATCGTCGGTAAGAGTAGCAGCCACTATTATA
CaGSNP1469	CTAATATGATTCATATGTGGAAAAAGGGACAACCAGAACAATCGTCGGT[G/A]AGAGTAGCAGCCACTATTATAATCTATTAGTAAGAACTAAATTTCATGAC
CaGSNP1470	TGAACATTTGATCCAGATCTCAAAGCATCAGTGGCTGAGGAATCATGGC[G/A]CAAATGAGCCAGCTCTACTTCAGCAGAAGATGTGATCTCAACATTTTCAT
CaGSNP1471	CTGAGTACTGGTGGAGGAGTGCAAGGTTATTGATGGGAGCAGCCCACGA[G/A]GAGGTGAACTGGGAATCGTTTAAAAGGAAGTTTTTAGATAAATACTTCCC
CaGSNP1472	AAACAATCACATGTTGCTGCCATATCTGATCCTCGGACTGAGTATGACA[G/A]TCCTATGTAATAGGGTGGCTTTCTCTCTCTCTTGTCAACACCACCTCAAA
CaGSNP1473	ATTTATTCTTACCAAGGGATTTCCTTGCAGCTCAAAAGACCTATGAAAC[G/A]AGTCAGTGATGGACTGGTTTTGCAAAACCAAGTCAGTATCAGGCTCCGTG
CaGSNP1474	TTATACGACCTAGCTAGCTTTATCAACTCGTAGTGCTCTCTACTTTTTC[G/A]TTATGCAGCGCGTGGTTACAAAACTCAAATATGTCTGTATAATTTATTTA
CaGSNP1475	CAACAGATGCTGTCAAAATGACAGCAGAGTTTTTGGTTGGGAAATTAGC[G/A]ACCGGTTCGACCGATATCCAAAGACAATCCGCTTATGAGATTCGGATACT
CaGSNP1476	GCTGCTCGGAACCTTGAGACTTGATTATGAATGTGTGGAAGACGGTATC[G/A]CTAGCAGTGTTGAGTTTTGACTCAACGATACTGATTTCGGCATCTTTGAA
CaGSNP1477	CTGCCACCTATGTCCGGCTTTACAATGCTGGAAAGAAAGAAGAAGATCC[G/A]CTTAAAGATATAAGAGATCCCCGGGAATTTTTTGTTGCTTCATTGTCCCG
CaGSNP1478	AAGAAGATCAAAATCTTCCTTATAAACAAGATGAGATGAATCCAACACA[G/A]GGTCAGATGGAGATACAGAGAGGCTTGCTAAGGTATAATCTGCAGATCCT
CaGSNP1479	AAGATTTTTGTGAGGACTTTTAAAGCCACAAAATCTAAATTTTGTGAGG[G/A]TAAAGGCCGCCACAAATGCCTGAAGGGACGTTACACTTTGTGGCTGCAAA
CaGSNP1480	GCAGCTGTAGTGGTATTCTTCGTGGTGCAATCTCGGAGAAGATGAGGAA[G/A]AAAACAAAGGAGGCCGCAACAGTTATTTAAGAGCGCAAAGTCTAAAATAC
CaGSNP1481	GTAATTCTTTCTCTCATGTCATTTGTTAATCATGAACCAAAACTTTCTT[G/A]TAGTCTATTTATTGTACTTGTAGCATTTTTGTTGTTGCTGTTAACCTTGA
CaGSNP1482	TGAAGCAGATTTTGAGACTGCTTGGACAAACTTGATCAACCAATATGAT[G/A]TTCATGAAAATAATTGGATCAAATCAGTTTATGCTATTAAAAAAAAATGG
CaGSNP1483	TTAATTCTTTGATAGAAAAATCAAAGACGAGGATTGCAAGTAGTGAAGA[G/A]CAGGTCCTGTTTCCCCTGCTGCTTATCCCCCCACTTATATATTTTATTTT
CaGSNP1484	ATGGGATGTTTTTAAACCCTTCAAATGGAGAATGGATGACAACAATGCC[G/A]GAACAACTGAATATGGAATGGGTTGACAGCGTGAAGGTGTTGATTTGAAG
CaGSNP1485	CAAATTCATATAATAATAACACATGTTGTGATTTAATGGAAAAGAATCC[G/A]AAGTTGACAGTTAAGTTGCAGCGTAATAGGTTCTTTCTATCCTACCACTG
CaGSNP1486	CTCCATTGTGGTGTCTTGGTTATCTCACAATGCATGCATTTCCTAATAG[G/A]TTGTGAAGCATCCTGATTGCTGTCAGCTGGAGCTGCAGGAAGTGGCATCT
CaGSNP1487	ATCTAAATTGACATCTAGATCCTTTGATCTCGAATCGTCGACCACTAAC[G/A]TGCTGGCTGCAGTAAATCCAAATCTCATAACATACTAACCACTTACCATT
CaGSNP1488	GTTGGATAGTTTTCTCATTTTAGTATAAGATGATATTTTGTGTGTGTGT[G/A]TGTATAAATCTGCTTGTTTAAACTATACAGGGAGAAGATATTTATGTAGC
CaGSNP1489	TCTCATTTTAGTATAAGATGATATTTTGTGTGTGTGTGTGTATAAATCT[G/A]CTTGTTTAAACTATACAGGGAGAAGATATTTATGTAGCAGCAGTAAGAGA
CaGSNP1490	TACTGCAGTGGATGCCATTTGTGGAATACGCAGCTCAACCATTCATCCA[G/A]AAGAGTGATATTTTGAAGTACATGAACGATATTTGTTTGGCTAAAATTGA
CaGSNP1491	TGCAAAGTTGTTTGTTCATGCTGCACACTCAATGGATATGCTTCCATCA[G/A]CGAGAGTGCTATTGCTATTGCGTGGTAACTTGCAGCTGTCTGCAACGAAT
CaGSNP1492	TGACGAGACTGTCAGTGATGCTGCCAACGCAGCTGTTGAGGATATAAAA[G/A]CGTTTGCGGGTTCTGTGGTTATCAACAAGGACTCGGTATTTCCTCAGAAT
CaGSNP1493	AGACTGGAAGGCTACTGAGCGAGGTTGCTGCACATTCACTTGCCGTCAC[G/A]TCGATATCCCTATCTCGAAACGGAAATATTGCATTGACCAGTGGAAGGGA
CaGSNP1494	TCATCATACTTCCACACCCTCCTCCACAGCCGCTGCCACAACCACCCCC[G/A]CAACCACCACTCTTCATCATACTTCCACAGCCACTGCCACAACCACCACC
CaGSNP1495	TCTCTGCTCCTGCTCTGTTTTTGTACTGCTGTCATCATTATTTTTTACG[G/A]ACAATAGCGTGACTTCTGAAAAAGAAAGAGACAACTTTTGTGTACGTTTT
CaGSNP1496	CTGGAATTAATTTCAGATCTGTTTCCTGCTGTCACTTCCGTCCACAATC[G/A]TCGCTGCTGCCCCGTCTGCTACTGCCGCTGCCGCCGTTTGCTGCTGCCTG
CaGSNP1497	TGGTTTACAGGTTTGCAGAAGCTTACCACATTAAATGTTGAAGGATGCA[G/A]TATTACTGCTGCATTTTTTGAGTATATTTCTGGTAAAAAATTCTCATTTC
CaGSNP1498	AGGAAGAGTCCCTTTAGCCTGTATAGGCAAGATATTTCGTCATTTGAGG[G/A]TAGTGATATATATGATCAAGCTGATGCTGCTGGTTTTATTCGGCTTTACG
CaGSNP1499	ACAGCAGGGGGTGTAGCATATTTGGGTTTGAAAGGAAACAACCATGTGG[G/A]TTGGCATAAAATTTGCAATATTTATGACAAGTTCTGTAGGCATATTGGCA
CaGSNP1500	GAAACCAATACACGATATATTTATTTCATGAATTATGAATATGAAACTC[G/A]ATATTACCGTGGTACTTGTCAGCTGCTTTCTCTGCGTATGGATATCCGCG
CaGSNP1501	TTACCTTGAGCATTTGTGGCGGGCAAAGCAGCCACAATGCCAACGGATACTTCACTTTTGTGGCG[G/A]CCTGAGCGGCCAGAAATGCCAGCTGTATTGGGCCTCCTTTGT
CaGSNP1502	CATTGCTTCGAATTCGAATTTGATCTCTTTCCATACTTCACAAGCAGCA[G/A]CTAATTCAGGACTCCATTTTGCAGCGTCACGGATAATTTCATTACCCTCA
CaGSNP1503	GGGTATGCGCCCTTGGATTGCTGTTGCATATTCAGCTCCTGTTGCAGCT[G/A]CTACTGCTGTTTTCTTGATCTACCCAATAGGTCAAGGAAGTTTTTCAGAT
CaGSNP1504	ATTTATTCTTAAAATTAGCTTTATGATTGATAAGACATTTGAAGGTAAC[G/A]GGCCAGACTTTTGATATACTACAGCAGCTTCTGATGTTTTCCTATGATAA
CaGSNP1505	GGAAGAAACTAGCAGCTATAGGACAAGCTGGAAAACTTTGGAGGTGGAA[G/A]AGAAGTCATCATCAATGGCTGCTACAGTTTAAATGGAAGTGGCAGAAGCC
CaGSNP1506	TGCCTAGCTAGCAATAATATAGCTTTTAAACTTTAGACTTCATATAGAA[G/A]AAAATAAAAGAATTTGTTCTTACCGCCATATCTCCCAATGACTTGCTGCA
CaGSNP1507	TCCCCAGTTAATAACCAAGATTCTGAGACATTTCAAGGTGTCACTTGTC[G/A]ATGAAGAATCATCAAAAACCACCCTTATTTTTGGTGAATCAATTGTCAAT
CaGSNP1508	CCTGAAATGCCTCGATAGTGATTCAAATTTGGCAGCATACTCGCCCACA[G/A]TCATGCTCCCCTGGTGAAGTTTCAGGAAGTCGTCACCCAATTTCGTCCTG
CaGSNP1509	AGAGCAGCTGCACTAGATTCGCGATTTCTCCTTCGTTCACCGTCGGATC[G/A]GGCTGAAATTTGGACAGCGGGTTCGTGACTCGTGATACTTCATTCTGACC
CaGSNP1510	AACACTAAAAGGCAGCGGAGTTTCAAATGACTTTCAATTAAACTTATCC[G/A]TCAAAAAGTACACTGACTCAATTTTCCACAAGTGAAAAGAAAAGCAATAA
CaGSNP1511	CAGCGGAGTTTCAAATGACTTTCAATTAAACTTATCCATCAAAAAGTAC[G/A]CTGACTCAATTTTCCACAAGTGAAAAGAAAAGCAATAAGTTTTCACAATG
CaGSNP1512	AGGAACTTCAATGGGCTGCACTTTAACAGCCTGAGCTCCCTGTTTTGCA[G/A]TCTCAGAAGCATGATAATTTCCATCATTCCCTGCAAAGTGGAATTTGTCA
CaGSNP1513	TTCAATGGGCTGCACTTTAACAGCCTGAGCTCCCTGTTTTGCAGTCTCA[G/A]AAGCATGATAATTTCCATCATTCCCTGCAAAGTGGAATTTGTCAGAATAA
CaGSNP1514	CAGTTATTTATTGCGAGCACTTAAAGATATATGCAAAAAGACAACA[G/A]ATGACATGAGTAGGAAAATTCAGAAAAGACTTAAAATTTCATATAGATGG
CaGSNP1515	AGACGCAGCCGCCAAGTCCTTAAACACGCCAATGTGAAACTCCGGAAGT[G/A]AACCCCCGCCGCCACTGCTAGACAAATCAAGCGCAGGTTTGGGCTCCGAA
CaGSNP1516	TCTGCGGTGAAGCACATGGCGCTGGGAGTGGCTGGTTTGGGTTGTGAGG[G/A]TGCGCTAGTCCACTTGCTGAACTATGTATGGCCAAACATATTTGAAACTT
CaGSNP1517	AGTTAGTTCTGGTGCATTTGAAGGATGCAGGTTCCATACCAAGGAGAAC[G/A]ATGCTTCCAATAGTCATATTCAGATTATGCCTGAAAACAAAGATGGAAAT
CaGSNP1518	TCATTTGTAGCTGCCTTTCAGAGCCTATATCCTGATGCGACTTTTCATA[G/A]AGAGATCACTGCAGACTACTATGCATGGTACTTAAATGTATCACATCCTC
CaGSNP1519	TTGCTGCTCAAAGTGTGAAAGAAATGGCAACACTTGGTGCAAGTCTCCT[G/A]TGCGCAGCAGGCGGCATACAACTGGTCCAGGAATTGTACAAGGAGACTAT
CaGSNP1520	ATATTGTTGGGAAAACAACTTTAGCTGCAATTGCATTTTGTTTACAACT[G/A]GCAGGAAGAGCTTCAACTTGTTGGCTTTCAGTTGCAACTGCTAATTGATT
CaGSNP1521	GCATTGTGGCTGCAAAGGCCGCCACAAAGGAGGCCCAATACAGCTGGAC[G/A]TTTCTGGCCGCTCAGGCCGTCACAAATGGAATGGACCGTTAGCTTTTCTG
CaGSNP1522	TGAGGCGTCTAATTCAAAAATCAACAAAATCAGCTTCATCATACTTGAA[G/A]AAAAAAAAAGACATACGTGACGTGAAGTTCTTCTTGAAGGTGCCAGTCTC
CaGSNP1523	AATAGTTAGAGAAAAATTATTCAGAATCTATACAAAAGCTCGTCATACG[G/A]GATCAAGGGAAATTACGTACCCTGTGGTGTATGCACTCATTCCACTAAAA
CaGSNP1524	TGATCTTTGTTCTTCTATTCTCAGTTGGTATGTAAACAACTAACAAAAC[G/A]TAATTTGAATCTTCCATTTATTTTTTCATTTTATGCTATTATTTAAATCA
CaGSNP1525	CAAAAGGTAACAGATATAAAACTTTGTGGCGGCCTGGGCGGCCAAAAAA[G/A]GCAACGTCACTTTATTCGTTTGTGGCGGCCTTTGCAGCCATAAAAGGTAA
CaGSNP1526	TCACATTGTACCTCTTCAGGCCGCTCATGACTCACCAAATGACCTCCAT[G/A]AAGATCTACCAGCCGAGCCATTGGATAAAACCTCTCGGCAAGTTTTCTTG
CaGSNP1527	ATGATCATGTGGTGGCAAAGGGATTTCAGTTGGATCAAGTTAGTTATGG[G/A]ATCTTGATCAATGGGTTGTGTAAAATGGGGGAAACAAGACCCGCGCTGCA
CaGSNP1528	TCAGTGTTAACCAATGTAGATGAAACAATTTGCAATACAAAAAAAAAGG[G/A]GAGAGAAAAGAAATTACAACCTTTGCAGCTATGGCTCTTAGATAACCAGC
CaGSNP1529	CCTCTCTTCCAAGCTCTACATCTCCATAAATCTTGCAAGCACTCAAGAC[G/A]AACTCCAAATTATACAATTTGGACCATAAGGCATTTCCTCCATTAAATCC
CaGSNP1530	CTAATGGAAAATGAATGTTCAATGTTAATAAACTAGAGAGAGAGAGAGA[G/A]AAAAACTACTATACCAGTATAAGTCCAATAATGTTTGTGGGCTGCTCATA
CaGSNP1531	TCATTAACTATGACAAATCATAGGAAATTAGAAAAACATAAATTACCTC[G/A]AAAGTTCTATTATCTCCTAATTTGACAATAGTAACAAACTTCCTATCTAA
CaGSNP1532	ACAAATCATAGGAAATTAGAAAAACATAAATTACCTCAAAAGTTCTATT[G/A]TCTCCTAATTTGACAATAGTAACAAACTTCCTATCTAAGGTGCTTGCTGC
CaGSNP1533	TGGTTCAAAAAAAGTGTCACCTAGTTAATGTTTTAGGGATAGAAAATTG[G/A]AAATAAAGATCTTTAGAATTGTTATTTGCAGCTTGTTTATGTATCTATTA
CaGSNP1534	TCTTACTGCTTCATCAACCATGGCAGCATAATTCGTAGCAATTCATGAG[G/A]CATCTGACCAGGGCATTTGGCTGAGAAATTTTGTCACGAGGCTGCAAATA
CaGSNP1535	ATTGGGTGACGACTTTCTAAAACTTCACCAGGGGAGCATGACGGTGGGC[G/A]AGTATGCTGCGAAATTTGAATCGCTATCGAGGCATTTCAGGTTCTTCCGT
CaGSNP1536	ACAAGTCATTTAATATACCATTGATTTTGACTAAGGGAGTTGAAACAAC[A/G]CCTTCACCAGAAACAATAGCAGCATCTCCAAAGTTGAGTTTGCTAGATGA
CaGSNP1537	AAGCCCTCACAAAAGGCTCCAATTTCAGATGAATTTTGTGGCGGCCTAA[G/A]CCCTCACAAATTGACAACGTTGTGATTTTGTGAGGGCTTAGGCAGCCACA
CaGSNP1538	AGTCGTTTGTTGCTTAGGTCTTTGCTGCAGTTCGAGAAGGAGTTATGAA[G/A]AATCTTAACAGCCATTCTGCTCCTGAAACAAGAGCAACACCTGGGCAGCC
CaGSNP1539	TGTGGCTGAAAAAGCCCTCACAAAAATCTTAAAAATTTAGGTGGATTTT[G/A]TGGCTGCCTAAGCCCTCACAAAATCACAACGTTGTGATTTTGTGAGGGCT
CaGSNP1540	AACCATGCTGCCAAGGAGGAATGACGTTCCGAGAACCAATGCCAGTAGG[G/A]ATGATCGAATGACGGAGGCTATGAATAACATGGCTGCTTCGGTTGCTGCA
CaGSNP1541	CCGAGAACCAATGCCAGTAGGAATGATCGAATGACGGAGGCTATGAATA[G/A]CATGGCTGCTTCGGTTGCTGCACAGACTGCTGCCAAGATTCAACGAGATC
CaGSNP1542	CCCTCATCCCCTTTGAACTTAGGAGGATTGTAACGACGGAAGTCTTCTA[G/A]CCCCCTTGACTCTGCAGCACGGATCTCTCTTCCCCTCTTTTCAAGATCCC
CaGSNP1543	AGATCGCCACAAAAGAAATTATATTCTAAATTGCTGCATGCTCATAAAG[G/A]GTATAACATTACAAATCTTGCATGAAACATCTGAGAAGTTAACCAGTACA
CaGSNP1544	GGAAGAACCTGAAATGCCTCGATAGTGATTCAAATTTGGCAGCATACTC[G/A]CCCACAGTCATGCTCCCCTGGTGAAGTTTCAGGAAGTCGTCACCCAATTT
CaGSNP1545	AGCCACGCCTTGGTAAATACGGGGCGTGTCTTGACATCCAAATAAAAAA[G/A]AACATGGGCAGCAGCAACGATTCGCCCATCGTACAAATGAATAAAGACAT
CaGSNP1546	ATATAGTGCTTATGATGTCTGGGAATGAAAGCCAACAACTGCTGCTGCC[G/A]AAGACCTTCTTTATGCGTGTAAATTTGGCACGTAAGAAGTTTCTGGTATT
CaGSNP1547	AAATTTGGACAGCAGTTTCGTGACTCGGGGTACTTCAATCTGACCGGTT[G/A]GATCGTCGATCCGAGGTCTAAGGTGGGAGAAATTGAACTCGGACAGCAGC
CaGSNP1548	TTATAGCATTAATATTGAGTTTTGGTTGCAGTCGTAGCTGATCCAGGAG[G/A]TGGTATGTTTGTTACTGATCCGAAGAAACCAGCAGGAGGGCATGTGCTAG
CaGSNP1549	AAAGTCAAACGATTTCCCTATTCCACTAACTTTTCTGCCCAGACAATAT[G/A]GACTTCATTGTAGCCAAATAACTGGAAGAAAATAGAGGTTTTCTGCTCTT
CaGSNP1550	CATTGCATAACACCTATCAAAACAGATTGGAAAACTGAAAACTAGTTCA[G/A]TTATAAATCAGAATAAAATAGTTTTTTTACAGTATTGCAGCCCAGTTCAC
CaGSNP1551	AACTGAAAACTAGTTCAGTTATAAATCAGAATAAAATAGTTTTTTTACA[G/A]TATTGCAGCCCAGTTCACATCCAAGTCATTCACTTTAAAAGAGAAATAGA
CaGSNP1552	TGGATGGATATTTCTCTAGATTTCATTGGTGCTTTGCCTAGGATAAGAG[A/G]AAAGGATACAATATTGGTAGTAGTAGATAGATTATCCAAGTATGCTCATT
CaGSNP1553	TTGTACTATGCTGGACTTGACATTGCTTCTTATCTTTGGTGTTCTTTGG[G/A]GTTACAATAGTTCAATGAGAGATGCTGCTTGTCTTGATCTTGTTGATTGG
CaGSNP1554	AGCAGCAACAGCAGCGACCGATTTTCCCCGATCTAGATTTTTTGTTGCT[G/A]CAAGTTTGACAGCTTTATTACCCTCGGGCCTTTGTGATT
CaGSNP1555	CTGCCTCAAATATCCATTTAGATTCTCAAATGAATTGCACTCGTCTTCA[G/A]GATTTTCAATGGTAATTTGTAGCTGCTGATTTTCTCCTCTAAGATTATTC
CaGSNP1556	AGATAGGATAGCAGTACCTATACTTGTGAGGACTCCATTAAAAAGCAGA[G/A]ATAATAACTAAATCCAGCTGCAAAACTGTGCAACATCATTTGGAGAGGGC
CaGSNP1557	GCAAGGATAGCCATAAGGGTGTAGTATAAGAGCCTTGCAAATAATTGCA[G/A]GAACAAAATCACACTAATGGCCATCACAATATTTGAGACTGTTGTTTGAC
CaGSNP1558	TAAGAAGAAAGAGTGGAGTTCTAACACTATTAATAAAATTATGAGGAAA[G/A]AAGCACTGGAAAGAAGTAAAAATAAAACACTAGTCATTAAAAGTTCAATA
CaGSNP1559	TTTCTTTTCCTTATAACGCATGACAGCATTGCTGCGATTAGCAGATTGA[G/A]TAGAACTCTCAGCGAAAGGAACACGCCAGGGAGGCTCCCCCGAGACATGC
CaGSNP1560	TTTAACATAATGACACTGAGCTGTTATCGCAGCCTGTGTTACTGATTCA[G/A]CTGCTTTCTTTGTGCCAACAATTAAAAATTGTTTTCTTTTGTTTGCTGCA
CaGSNP1561	TGTTGCTTTAAACACTTGATGTGTTTGTCTTCAGGATTGCTGTGTACAA[G/A]GCACTCTATAGACTGTTTGGAGGGTTTGTTGCAGATGTAGTTGCTGCACT
CaGSNP1562	CTGCTTAAGTATGCAAGGTATGTTTGCAAATCTTGGGCTGCTATTATTA[G/A]CAGTTCTGAGTTTGCTGAAGTGTATGAACTTCACCGTGCACGATTTAAAC
CaGSNP1563	AAGGATTGTGCGTTGCTGCCTCCCTCCCTTACCTCTCTAACGCTACGCA[G/A]TATGTCAAGTTTGCACACGTTGGACTGCACAGAGCTTCTCCATCTCACGT
CaGSNP1564	TGCCTAGCTCACTGGCTCGTATGACTAGCTCGCTTACTTTAACTCAACA[G/A]CCTAGCTCTAACAAGCCAACTCCGTTCCTAGTTTCGCTACCAGAAAAAAG
CaGSNP1565	CCTCTATTCTGCCAGTGTCAGAACAGCCTTCAGAGCAGCCTCCTGTTCA[G/A]CCTTCTGATTCAAACCAATCTGCTGAAATAAGTGAGTTTCGTGTCTATAC
CaGSNP1566	GTTCTCCGATCATCAATGGTCAAAACGCAGCGTTTCTGTCTCTGGCAAA[G/A]AAACAGCTTGCCAAGCCGAAGCTGCAATGAGAGGGCGGCTATGCCAACCC
CaGSNP1567	CATCTGTTGTCTTTTTGCATATATCTTTAAGTGCTCGCAATAAATAACT[G/A]TAATTTACTCCTTCAAATAAGGTTTCTTAGTTAATTGTTAGTTAATATGC
CaGSNP1568	CAGCGAGAGTGGCCTACCTCCTCTAGTCAGTGCATTGAAAGCCTCGGCT[G/A]AACAAAATGCCGCCACTTTTCACTTTCCTGGACATAACAGAGGCCATGCT
CaGSNP1569	TTATTTATTCATTAAGGGTATTTGGGTCTTTTCGACAAACACCCACTTA[G/A]CCTAATTATTTTATTTATTATTATTATAAAATCACTTAACCCCTTTTTGC
CaGSNP1570	TTTCTTCCCATTTTGTCCCCAAGCCAACCAAAGAATAGTTGACCAGCTA[G/A]TGTGCCACAAAGTGCAACACCAGTGACAGCAGCTTGAACATTTGGAGGAA
CaGSNP1571	CAGATGATTAATGCACTAGACGACAAAGAACAAGCTGCATCTTCAAACA[G/A]AATCAAGCCCAACAGAGGGGGAGCCTTGTCAATCAAGGTTCATTCTATAG
CaGSNP1572	ACTAGACGACAAAGAACAAGCTGCATCTTCAAACAAAATCAAGCCCAAC[G/A]GAGGGGGAGCCTTGTCAATCAAGGTTCATTCTATAGAGCTTTGGTGGCCC
CaGSNP1573	TAGATGAGTTTACAGTTGCCAAGGAGAGGTCTAAACAATGTGTAGCTGC[G/A]GAAGCACTGGCAGGTGTGTTACATTCTGATATCGACGGTCTATCAGAAGC
CaGSNP1574	AAACCTGTTAGCTAAGAGCCCACTCATAAGGGCTGCAACAGCTGCCACA[G/A]CAAAGGCTGAAGAGTTTCCTCCACAAAAAATCTAATCCCACAGTCCACTT
CaGSNP1575	TAATAAAGTTGCTATAGTTGCAGCTAAAAAATTGGATCGGGAAAAATCA[G/A]GTCGCTGCTGC
CaGSNP1576	ATAATACCATATCTACATTAAGTAGGTAGTCAATCCTAGATAGCCTCGC[G/A]TTGCAGCCATATCCTAAAAATGGGATAGTCAGATACCGAGATGGCCACTA
CaGSNP1577	AGGTGGAGAAGCTCCGTGCAGTCCAACGTGTGCAAACTTGGCATATTGC[G/A]TAGCGTTAGAGAGGTAAGGGAGGGAGGCAGCAACGCAAAATCCTTATTGG
CaGSNP1578	GCAGAATTTGAAGAATTTTCAATAGTAGCAGCCTAAAAGATAAAAATCA[G/A]AGTAAATGGTTATTGTTAATTTATATTACAATTACAATAAATCGTAGCAG
CaGSNP1579	ATTCTTTATAGCATAGGCAATGAATTCCTAAGATGGATGTGAATGTGAT[G/A]AACAAAAGAAGGTCGGTCACCTTTGTTCTAGGAGCTAAGCGAGCCATTAA
CaGSNP1580	ATTTTCAGGATGAGTTGAGAGATGCTGTGCTTCTAGTTTTTGCAAACAA[G/A]CAAGATCTTCCAAATGCTATGAATGCTGCGGAAATAACTGATAAGCTTGG
CaGSNP1581	GACAAGTTAGTATTGGACCAGAAACTGCTAATATTTTATTCAACTTCAA[G/A]AAAAATTCACTCAACTTCAATTTTTTTCCCATATCCTTCTTTTTCAAAAC
CaGSNP1582	ATAAGAGAACACATACAGGCACAGAATTAGCAGTGAGGGAGTTTGCAGC[G/A]AAAAGGTGCGAGCCACGAAGCCTTGGAAGATGAGCGGAGGTGAGGAAGCA
CaGSNP1583	TTTTAAAAGCAGCTCTATCATAAGCCAAAGCAGCTTCTTCAGCTGTTTG[G/A]AATGTTCCAAGCCATATTCTTGTTCCATGTCGAGCCGAGTCACGAATCTC
CaGSNP1584	GATTTTATTTTCTTGGGGACTTCTTAGTTAGCCAACAGCTGCTTCATCC[G/A]ACATTTAGATGGAATTTAAAGAACTGCAATTTGAATTTAATTAGACATTA
CaGSNP1585	TGTCAAATATCTGCTTTAGCGCTATAGCATAGCGGAATTTGAACTAATC[G/A]CTATTGCTTTACAATACGCTAACTAGTACAAAGTGTTGTCAAATAGCTCC
CaGSNP1586	ACTGAACCTTTTAATGCGCAGCATCATCAACTGCAGCAGCTTCAGCCAT[G/A]CAGAGGCATACGAGTGCAGGTCTATAATGGAAACCTGGAAGCGGCATTGG
CaGSNP1587	TAGTCCCATTTGGCCTAGTTTCAGGTTGCAGCTGGTTGGTGAAGTTGTC[G/A]TGGGTACAAGACAAAATGACAAATATTTAATCCAAGAAAAACAAAATGCT
CaGSNP1588	TGCCTCTATTCCGCTGCCAAGTTCCCAACAGTTAGGGAATATAATCATA[G/A]TTTCTCTTTTCTAGCATGATCATTCCTTTTTGTGACTGCTGTCACTTTCG
CaGSNP1589	AGCAACTCTTCTTGATATTTTTGCTGCTAAGGAAATTTCTGTATGTAAA[G/A]TGCTACAATTACGGCATGAAAGTTACCTTATAATAGTATTATTGTTTGCT
CaGSNP1590	TAGTCGTCTGTACGTGCGAAAGACCCCGGAATGACCTCCTATCGGAGAG[G/A]TATGAAACTCATGCAGCAACTTGGGTATCCAACTAGACTTTGGTGGCAGA
CaGSNP1591	ATAAGATTTGGCAATCAAGGTTAGGGATGGAGAAATGGATGCTGACGAA[G/A]AAGCCACAACAGCAAAAGAAACAAAATCAGAATTGTGGAAAGCAACAATG
CaGSNP1592	TCTGGTAGGAAAGAACATGTTATTTATTATTTGAGCAAAAAGTTCACCA[G/A]TTGTGAAACAAGATATTCACTGCTTGAACAAACATGTTGCGCATTGGCAT
CaGSNP1593	CTATCAAAACCCATCCTAGGAGAATCAAAGTTCGCAGCCACACAATGTC[G/A]GCCATCCTCTGTTATGGGAGTGTGAAATCGGGATTCAGAACTCATGCAAT
CaGSNP1594	AACTTTTCTATGAATGCATCAAGTACATATATCCTTGTCAGGCAATGTT[G/A]TTAATCTTTTTTGTTTTTTCCTTTTCCTTGTGCAGCTTGTGGTTTGTACT
CaGSNP1595	CAGTGGCGGGAAAATAGCAGAGAGCGCATTGATAGTTATAAGTGGCGGG[G/A]ACCACCGTGCCGTACACACCGGACGCCTCTGTCTCTGCCCTAGCAGTTTC
CaGSNP1596	AGATCTTGCAGCTTGACCGAACTAGATTTCAGTCATGTACCATAAAGGT[G/A]ATATAACAATTATATTGGCCAAGCCATAGGCACCGAGTAGGTTAATAATG
CaGSNP1597	CTGCTAAGGCCAATATTGCCAGCCATACCACGAAGGGAAAGAGTGGCTA[G/A]GTTGGCAGCAAAGGAAGGAGAAACATACCTAAAAGGTAATAGTGCCACTA
CaGSNP1598	AGACTTGTTTATGGTTAGATGAATGTTGGGCAGCCAATCAAGAGACTTG[G/A]ATGAAACACAAAGGAAGAATATTTTTCATACTCGATGTCTCATCCAAGGT
CaGSNP1599	GATGAATGTTGGGCAGCCAATCAAGAGACTTGGATGAAACACAAAGGAA[G/A]AATATTTTTCATACTCGATGTCTCATCCAAGGTAAGTTATGTTCTTTAAT
CaGSNP1600	AAAGGATTTGTCTCTGGTAACCCTCCATTTTCTTCATAAGCAGCTCTTA[G/A]TCTTCCAATGAGTGCATCAAGGCTTCCCCAAGCTTGTTTAAGAGGACAAG
CaGSNP1601	TCTCTGGTAACCCTCCATTTTCTTCATAAGCAGCTCTTAGTCTTCCAAT[G/A]AGTGCATCAAGGCTTCCCCAAGCTTGTTTAAGAGGACAAGTACAAGGAGC
CaGSNP1602	AGGATCACTGCTGCTAAGTTTTTGAAAGCTTACCAAGTTCATTATATTA[G/A]CCCTCCATTCAAAAAACTTGCATACTTCTTTGCAAATAAAATGATTATGA
CaGSNP1603	AGCCCAAAGCTGCAGAACATGCTGCCCTTACAACGGCATCAGGTGATCG[G/A]CTCATTTTTCCAACCAGCATCCCAAATACCTAAAGGACAAGACAGATCAG
CaGSNP1604	GCATCAGGTGATCGGCTCATTTTTCCAACCAGCATCCCAAATACCTAAA[G/A]GACAAGACAGATCAGGTGAAACTTCAATTCTTGTCAAGAAAAAAAAAAGG
CaGSNP1605	ATACCTGTGTATGGTAGTCAGCTAAAATATGCTGATTGTCCGATAAAGA[G/A]AGCAAGCTGCTGCATAAGTACATAGCATTTGCCTGAATTATAGGCCATGG
CaGSNP1606	ATAAAATTTCAGTTTTTATCACCCCTAACCAGAAAGGTTGAATGCAGCC[G/A]TGAAGACATCGATTCTCAGGGCGCTACTCTATGATAGGCCCTTCGGAATT
CaGSNP1607	AAGAGGGTTGGAAGACTTCCGTCGTTACAATCCTCCTAAGTTCAAGGGG[G/A]ATGAGGGTTCAGAGAAGGCGGATCAATGGATCCAAGAAGTGGAGAAGATC
CaGSNP1608	TGTTCAGTAAATAAGAAAAGTTAAGAATAAAAGATACACACACACACAC[G/A]CACCGTAAGACATGCATGCAACTGCAGTATTGTAGATTTTGAAGTTGCCG
CaGSNP1609	TTGAAAATTGTTGGATCATTTAAATATCTTAAATTCAAAATAAATTGAC[G/A]ATACAGACCTGAAAAAAGCAGTAAGAGCAAAAATTGCAGCTTCCAAATTG
CaGSNP1610	CCATTTGTGGCGGCCTTTGCCGCTAGTAATTCCAACGGTACAATCAGTT[G/A]TGACGGCCTAAGCGGCCACAAACTCCAGCTGGATTGGGCCTCCTTTGTGG
CaGSNP1611	TGGGTGACGACTTTCTGAAACTTCACCAGGGGAGCCTGACTGTGGGCGA[G/A]TATGCTGCTAAATTTGAATCACTATCGAGGCATTTCAGGTTCTTCCGTGA
CaGSNP1612	CTGCAATGAAGGCAGCAAAAAGGGCCACAATAAAGGTGGCTAAGAAATA[G/A]AAATCGCAATGAAGACGGAACCGTAATGAAGGCGGCAAAGGGACCACAAT
CaGSNP1613	TTTTCCTGCGGATTTAAGCAAAAATTCCGCTGGAACACATGTTACTTGC[A/G]GAAATACCTGGAGATAAATCCGCAGGACATGTAAATATAATCCGCAGCAA
CaGSNP1614	AGACAAATACTTTCCGATGAGTACCAGGACTAAGTTGG[A/G]TGACGACTTCCTGAAACTTCACCAGGGGAGCATGACTGTGGGTGAGTATG
CaGSNP1615	TTGTATGTGTTAATAACCTTAAAACGACAACTAAAATGAAACGAAGGAA[A/G]TATAAACTAGTATCTGCAGCTGAGTTCAGAACTTGTTCAACAATTCAAAT
CaGSNP1616	GGGGCTGACAGGTTTAGATGTGGAGGTGTAGGGTAGAATGCTTTGCTGC[A/G]AGTTGCTCATTACACTCTTATTTCTGCCTCAGACTTGACTACCCTGTGTT
CaGSNP1617	GGCCCCAATTTTTTCCGCTTCGGTGCACGGCGAGCAGTGGCGGGAGCAG[A/G]GGGTTCCGGTTGATCGGCGTTTTGATCTTCCATGAGAATGTCTTGTGTTT
CaGSNP1618	CACAAGTTAAGTCCTTTGTGGCGGCCGGAGCGGCCACAACGTGCGACGG[A/G]ACTATGGGAATTTGTGGCGGCCTTTGCCGCCACAAAGTGCAACGGATCTA
CaGSNP1619	TCACAAATAGAAAACTCATTTTTAGCAGCAATTTGTGTAAAAACAACTT[A/G]GAGGGAAAAAAAGATGATGGTGCAAAAGAGAGTCTAGATTTAGTCCTTTT
CaGSNP1620	ATCTTGAGGATAATATCTAAAAGAATCAGTCAAGGCTTACCCTTTTCCC[A/G]TGATTTAAGCATGCTTTCAACGTAGCTTGTACATACAAGTGGCATGTGCA
CaGSNP1621	ATCTTTGATATTTCGGAGAATTGGGGTCAAATGTGGCTGGCCAATGCAG[A/G]CTCAATTGCAGTTGAATTGAGGTTTCAGCAATATCAAAAACCGTTATATG
CaGSNP1622	CTAAGCCTCCGGCAACCATCAGAGAACCTCTACCTAGTTTAGAGGTATC[A/G]GAGCCACCTGCAATTAATTGCTTTGTTGCTTCATATACGCCGAACATTGC
CaGSNP1623	TCATAATGCAAGAGTAGAAGCATCTCTCAAGACTCTCCAGGCATCACTC[A/G]ATTCCGTCGCTCAGGATGTGGCTGCAATACAAGAACACCTAGGCCTTAAG
CaGSNP1624	TCTGGTTTCAAGGAAAAGTGGCAGCGCAAAACGCCACAACTGTTGCTTG[A/G]TTATCTATATTCTTCCAATTGAAGTCTGCAATTTCAGAAGTCCCATTCCA
CaGSNP1625	AACCTGAACTGTGCAGCATCAATCATCCAACCAACAACACTGGCACATT[A/G]CTAGCCACATCAATCTAAAATAAAAACTCACTGTAACAAGGGGCAAATGC
CaGSNP1626	ATTCTTTTTCCAGTTCAAACTCTCTGTCACCTTCACCTTCGCTTCCACC[A/G]CTTCATCCGCGAAATAGAGTATCTTCTTTATCGTCTTCTTTGCAGCGGAA
CaGSNP1627	ATATGGATAAGGAATGTAAGGAGTTTGTGATATTGGGGGATGGAAGTTT[A/G]GGGGTCGATAAGAATTGATGGGTGGAAAATAGGAGACTCTGGGGTTTACC
CaGSNP1628	CGCTGCGGCTGGTTGTTAATTTCCTACTTTTGGCCATATACGGCGGCGG[A/G]ATAAGGTGCGCTGCCGCGGCTATAAGAATCGGCGATTTAATTAGGAAATA
CaGSNP1629	AGCTGTGTGAGTTCCATGGCCAATAGCATCTCTAGCTGAGAGATATTCT[A/G]ATGTGTGATTAGTGTGATCACTTATTCCTTTCAGGAACCATCTAGCACCA
CaGSNP1630	GTATCACTTTTCACGTAAGGTCTTGACACCTATCACAAAAACAGGGAAT[A/G]TAGAACCCATTTAGATGATGCAGCATTTAGCCTAGCCGTGCACAACAAAA
CaGSNP1631	TAGAATACAAGGGAAGATTCGAAACCGCGAGGTTGAGGCGTGATTGACC[A/G]ACCAAGCAGAAACTGAGAGGCGTCAAAATGCGCCCTCACACGATGTGGAG
CaGSNP1632	GCAAACTTTTATATTATAGGAAAATGCGAGTAAATGTAACCTAAATTGT[G/A]GCTGCAATGTCTTTGCAATAACTTTAAAATCTGTAGTATTGCAGCCACAA
CaGSNP1633	TGATGATGCCTTACCAGCAGATGGAGCAGCAGATGTTTATGAAACAACA[G/A]TGAGACGTTTAGTGACAAGCAGTGTGATATCAACATCACCTCTCACAGGA
CaGSNP1634	TTTTGCAGCAATTCACTCAAATTATGCTGTTCTTTAATATCTGCAGGAC[G/A]CGAATTTTACGTCATATGGCATCTGAATTGAATTTGAATATGAGGAGTGA
CaGSNP1635	ATTACAAGAGAACATTGATAAGAAATACAAGAATCTTAGATGGCAGCAT[G/A]TAACTAATTCCAAATAATAATCACTCAATACCTTATGTATTGTTAGTCAG
CaGSNP1636	GGTGTTGACTATGCAGCATCCCTAGTGGACAGAATATCAACAACTTCTG[G/A]GTATTTTGGTGATGTGAGGTGAAGGGGAATAAGCACAAGGCGGTGACAAA
CaGSNP1637	NNNNNNNNNNNNNNNNNAAAGAATTTTTCTGCCTTAAAAATCCATTCCA[G/A]CACCGGTGTTGTTCCATCAAAATGGGGAAATCCCAGTGAAATTTCCTTAA
CaGSNP1638	CTGCAATGAAGGCAACAAAAAAAAATCTTAAATTGCTGCAATGAAGACA[G/A]CAAAAAAAAAATCTTAAATTGCTGCAACGAAGGCAGCAAAAGGGGCCACA
CaGSNP1639	CACCTCGATTTGGAAGCGGCCGAATCGGAGTTTCGCAGCGCCGTTTATC[A/G]CGTTCTCCAGCCAAACGCGATTTTCACTCAAATTTTAACCAGCGTTCATA
CaGSNP1640	ACGCTGCTCACTTTTCATTGCCAGAACATGTGAGACTGTTCTCTTTAAA[G/A]AATAATCTTGAAAACAGAATTGATATTTGCCTATAACAGGAACCAATTAT
CaGSNP1641	TTACTAACAGGTGCTTAGAGATGTATCTCAGGTGTTTTGTGGGTCCTAA[G/A]CCTAAGAAATGGTTGGATTGGCTGCACTGGGCAGAATTTTGGTTTAATTC
CaGSNP1642	CTAGAATGAGCGTTGATGGTGATGGGATTTGTTGTGGATGTGGTGAGCA[G/A]TTGGTTTGTGTGGATATTGATGATGTGGAGATGGAGAAATTTGCTTTGTC
CaGSNP1643	AAATACCCCACACCATGGGCTTGGCAGCTGATGTGCTAACTGTCTATTT[G/A]AGCCCGAAATCACATCTGGGGTCGTAACATTGCCAGCCTCTTGAAATACA
CaGSNP1644	TGCTCCTAAAATAAGTCAGCCATGCCTTGCTAAATACAGGGCGTGTCTT[G/A]ACATCCAAGTAAAACGGAACATGGGCAGCAACGACGATTCGCGTATCATA
CaGSNP1645	AATGTCCACAAGCTAGAGCTCTGACCGTTGCACTTGATGTGAACAGGTC[G/A]TCGCAGCAAATTGGGCAGTTCATTTCTAAGCCTTTCTCGAGGCACTTATG
CaGSNP1646	TAGTTAAAGCAATATGGTCCAGTAAATGAAACAAGAAGCTGCATCAATT[G/A]CTACAAGGGAAATGTTTCTGTTGAAATATTTCAGTATTTATTACTATTGA
CaGSNP1647	TGCTGCTTCTGCATAAAAATGTAGCAATGTATCTATATAAGTCCTTATA[G/A]ATTACTTATGCATAATGCCACAAAAATACAGACTAAGCCAGCCATTTGTT
CaGSNP1648	GCAAATAAACAAAGTATCTGTAAAGTTGCAGCAGAGTTTCATAGAATTC[G/A]AACACGTATTTTAAGGTATGCATTGTTTTTAATTCTCCGTGGCCTTTACA
CaGSNP1649	CACAAAAAATCAATTTTGTGAGGGCCAAATCCGTCACAAAGGCAGACGG[G/A]ACCAGTGTAATTTGTGGCTGCAAAGGCCGCCACAAAGGAATGCGCACGTG
CaGSNP1650	CCACCTAGGATCAGTCAATGCTTCTTCATCACTTATTGGTTCTGATTCA[A/G]CAAGCAAGGCAAAATGAATTAATTCTCCATCTGCATTGATGGCTGAGTCA
CaGSNP1651	CTAGGATCAGTCAATGCTTCTTCATCACTTATTGGTTCTGATTCAGCAA[A/G]CAAGGCAAAATGAATTAATTCTCCATCTGCATTGATGGCTGAGTCAGTTG
CaGSNP1652	CCCACATCCTCATCAGCAGCAGCAATAAGCACCAGCACCCTCACCGGCA[G/A]GCTCAACCACAACAACAGGCGCCTCATGCGCCTCAGCCTCACCCACATTC
CaGSNP1653	GTATGTATATTTTCTTAAAAGAAAACTGTATTCACATATAAGATGGATT[G/A]TATTATAGATTCTTTTATAATCCATGTAGCTAACCTTGTTATTAAAGTGA
CaGSNP1654	TATCTAGAGTATTATTTAATCATTTCATTTGTCCTGAGATATCTTTTCC[G/A]TCTAACTTCTTTATAGACATTTTTATAATTAAATAACAAATTATAAATTT
CaGSNP1655	TTAGGCAAGGTGTTATTTGATTGGGAAGAAATGGCAATTTGCTTGGACT[G/A]GAAAGGGAAAACTGTGAAGCTGCAGTGTCAAAATCCGGAGAATTGGAGAA
CaGSNP1656	TCTATATTTTGCTAAATTGTCAAAATGTTCGGTTGGTCAGTTGGAGATA[A/G]ATTAATCTTGGACGCATAGTATCAAGGGAAGGGGTTAAAATGGAAAAAAC
CaGSNP1657	AGCTGCTATTTGACAATATTATGATGCACTAAGCAAAAAAAAAAAAAAA[G/A]AATCCATGTTTCAATAATCATTGAAAACAAATAAATGAATATTTAAACTA
CaGSNP1658	CAAGTTTGATTTGATAAGTGAAATGAAATCTGAATGTCTTGATGGCCCA[G/A]AAATATGATGGATGATGCCTTAAAAATAAAAGCTAGTTGCTGCCTATATA
CaGSNP1659	ATTCAACAACGCTAATTAATTAACACAATCAAATTTATGAAGGCTAATT[G/A]GTTTTTTTTTTCTTCTTTCTATATTGAATATAATGTAGGTTCTTGAATTG
CaGSNP1660	GCACCACGACCGTAGTCACGAGCAGCCCAGGCCAGGAGATTTGCCACAA[G/A]AAAAATCAAGCCATAGACATATCTTGCCATCCAAGGATTGGATGCATTTC
CaGSNP1661	TTGGAGGAATGTCTAGATCAGTTTACTGTCAAAGAGTGGCTTGATGGGG[G/A]AAATATGTATAAATGTGAGGGGTAAGGTTGCCTGTCCTATTTAGTTACAC
CaGSNP1662	AACCGGAGAGAGAGAGAGAGAGAGAGAGAGAGAGAGAGAGAGAGAGAGA[A/G]AGA
CaGSNP1663	GACGTTGGCTTTTCTGGCCGTCCAGGCCGCCACAAATCCATGCCTTTTT[G/A]ACCATTTTGGCCGCCACAAATGACACATAGCCGTTGCTTATTGTGGCTGC
CaGSNP1664	GAAGAAAAAGCAGCGCGACTCTAACGAAATGAAGTCATGATCAATTAAC[G/A]GAATAAGAAAATGCGTCCAAACAGGAGAGATAAAGGTTGTTTGAACAATG
CaGSNP1665	ATATGCTGCGCAATGCTAATTCTCATGCGTCGGCGCCTCCTGGCGGGTG[A/G]TTTCACTTCTAATCTCAAGTTGCTCCAAAGTTATCCTTCTACAAACATTA
CaGSNP1666	ATTCTAACGGTACAATCCGTTGTGACGGCCTAAGCGGCCACAAACCCCA[A/G]CTGGATTGGGCCTCCATTTGTGGCGGCCTTTGCAGCCACAAAATGCCACG
CaGSNP1667	CAGCCACAAAATCCAGTTAAATATTTAAGGATTTTGTGAGGGCTTTTAC[A/G]GCCACAAATAATCAATTT
CaGSNP1668	TTTATTGCAGCAAGCTGAATCCTTGAAAAATCACATTGATCTCAAAGTC[A/G]TTTTTACGTTATGACTGGTATTGATATGTTGAGTTTGATGAATATGTTTA
CaGSNP1669	AATTGCAAATTTTGGTTGTTTCGTCTTTTCCAAATGAGTAAATTAGTAG[A/G]CGTTTTTAATTAGGCTCGCTTCGGGCAGCAGACGGTAAAGAGGGAAAATG
CaGSNP1670	TGAGTTTGGCAGCCATAACTGGAGGAGAAAGGAGGAAGGAAACGGCGGG[A/G]GACGGGGAAAAAACGAGGGACGGAGGAGAGAGAAGGGCGGAAGTGGGAGC
CaGSNP1671	TAATCTTCATTCTTCATTTTCTTTACAAAACTATCAAAATAAGAACTTC[A/G]GCATTGTTCAGATACAAAAGGTTTCTCTTCTTCCATGTGATGCTGCATTT
CaGSNP1672	GTTATTCATAGCCTCTGCCATTCGATCATCCCTACTGGCATTGGTTCTC[G/A]GAACGTCATTCCTCCTTGGCAGCATGGTTTCCCTATAAAACCATCATCAA
CaGSNP1673	GTGTTGCAGCAAATGGGTTGGATGGTGCTGTCACACAAAACACGATTAA[A/G]TAAAGCTATGAATTAAAATTATTTTATGTCAATTACCTTGTGACATATAA
CaGSNP1674	CGGTGGTCTGTGGTGGTGGGTGGCACAGCTGGAACACAGAATTTTGAAG[A/G]AGAAAAAAAAAAAAAAAGGAAAGGAAGGGTTGTGGCACAGCTGGAAAAAT
CaGSNP1675	CTTATTATGAAATGACATAGGTTGATTTGACTGGAAATATCTTTGGCCT[A/G]TTAGCTGCACATCCAGTAACACCCTTATTATCTCTACATCATCCTGATTT
CaGSNP1676	CAGCATCACTAACACTCCTTCTTGCATACTTCATTGATTCTTCAAAATG[A/G]GCTGCTTTGATTTCAGCTACATCATCATCTTCATTATCCTCTTCCATAGC
CaGSNP1677	TTGGGGAGAGAATCAATAGATTCCTTTTCGGGAGCGATTCATCCTTCCC[A/G]AACGCAACATACAACTATCCATTATAATGCGCTCTCCAAGTGTGCTTGTT
CaGSNP1678	ACAGAGCTAGTACATAGTTTTTATATCAAATAGTTTGCATAGTTCACTT[A/G]TAACCAACTTCCTAACTTCCTTAACTATTTATAACTTCCATAACTACTTT
CaGSNP1679	TTCAGCCATTGTTGCATTGCCACCTTTTCCATATGCAATATTGGCTTGG[A/G]TGGTATCATTGAACAGCACGGGCTCCTGGCTTACCAGCCCCATCTGCTGC
CaGSNP1680	TACGTAAATCTAGCGTCTTATGTTATCAAGGTATCCTATGTGTGATTGA[A/G]TTATTTCTTTATATATATCATACAGTCATGAGGATAATGTATGTCATGTT
CaGSNP1681	ATTTTTTGTGGCTGTAAAAGCCCTCACAAAATTCTTAAATATTTAACTG[G/A]ATTTTGTGGCTGCCTAAGCCCTCACAAAATCAAGTTAAATATTTAAAAAT
CaGSNP1682	AGTATATCAGGAATGGCAGCAATGAATAAAAAAGAATAATCATAAACCA[G/A]AGCTTACGGTCTATCAGTTACAACAAGACTATCTGATTCATCCTCTTGGT
CaGSNP1683	ATAGGCACATATCAAAAATAAAAGGAGATTGGCTTCTCCTTTAGTTAAC[G/A]AGCCTTCACCACTTAGTCCAAACTTTGCAGCAATCATTCCTCCAATAGAA
CaGSNP1684	TAGCATTACTGGCTCTGTCAGCTCGTGATCAGCTGTGTTACTGGCCCTC[G/A]ACTGTTGCCGCTGCACTTGTTATCCTGGCTTCTCTAGAACTCAATCAGAA
CaGSNP1685	AAGCAAGCTGATGCTGCCCTATCCCCAGTTAATAACCAAGATTCTGAGA[C/G]ATTTCAAGGTGTCACTTGTCGATGAAGAATCATCAAAAACCACCCTTATT
CaGSNP1686	AAGATTCCTCGGAGAATCTCGGAACCGAAACATTGGGAAAGTTGAGGCG[C/G]GCACAAGAACCATACATTGCCCTGGCTGCTTCATCGTATGCAAGAGCAGC
CaGSNP1687	GCAGCAACACACGGCGGCTGTTCCTCCGACCACTTCACCGATATGCGTC[C/G]CTGCTTTTGACAAACTTTGGCTCTGTTGTAGTAGCGGCTGTCGCCGGTGG
CaGSNP1688	TAATTGATCCAATAATTCACTGATAAAAAAGGTTCTGAATCGCAATCCA[C/G]GGCTGCAATTTTAGAGATCTTTAACAGTTTAACTACACTGTTATCGCAGT
CaGSNP1689	GTACACGAGGATTCTGAAAATCATCCATCGCAGCAGCTAGTGCTGGCAA[C/G]ACCCCTTGATGGTATTGAACTTGCAAATCTGGACCCAAATCAGTGGACAG
CaGSNP1690	TTTGAATCAGGGGTGGAAGTAGGCATGTGTGATGAAGAAGAGCCTCAGG[C/G]TGAGCTTGGAGTTGTTGAATTACCAGAAGTGGATGTAGCTGCATTATTAA
CaGSNP1691	CCAAACAATGTGGTTGCTGCATAAGATAAACAAGCTCCGGCTTGTTTTC[C/G]CAGCAAGTAACCATTACTTTTGCCGTGCTCTGGCGAGTAACATCATTGAA
CaGSNP1692	GAGCAGCTACCATTTTCACTTCGATTCTTTCTTTTACCATCGTGACAAA[C/G]AAGGGAATCCTTGTAAATAGGTGCGTGAATTAATGTTGCTTCTAATGGCT
CaGSNP1693	TGGGCAGTAGCGTCAATAGAGGCTTCGGCAGCAGGAACTTCTATCTGAT[C/G]AACAACAAATATATTAGATCTTCAACACTTTACAAAATAAGAATGAAATA
CaGSNP1694	CAGTGGCAGTGGCAGTAGCAGCACCTCATAACAACCCTTGTTCAAATGG[C/G]ACAACAGTTGGAGAGGTAGATGAGTCAAGCTACAAGAAAGTGGATGTGGT
CaGSNP1695	CATGTGTATTTATTACTTATTACTTATTTTACTCCTTGGAGAAATAGAT[C/G]AAATTAAGTTTAAACGTGAGAGAAAATCTAGTGCTGCCTCCGTAAGAAAA
CaGSNP1696	AGCATAAATTATCAAATTGATATATGCTGCAAATTTGTGGCGTCAACTT[C/G]GTATGGAGTAACTAATATGTTCCGTTGTTGTGAAATCTGTCATAAGATAC
CaGSNP1697	CGCATAGGGCGCACACCATAGCAGGAGTTCCCAACGAAAGTAGACCGAT[C/G]ACATCGTCGATGACACCTAAACCGAATTGCAGCCCTCCCATGTGTCTGTA
CaGSNP1698	ATTTAAATTCTTTTGTGCTATAGTGTTATAGCTGCTATTTGACTACACT[C/G]AGTGGACTAATTTATTAGAAAGCATCATTGAGCTAAATACATTGATTTGT
CaGSNP1699	TCCAAATATAAACAATCAAAAAAACCAAAACCGAAAAATTAGAAGCAGC[G/C]GAAGCAATAGCAATTCCAGAAATTCCTCTTTTGAAAAGTAAAAAATTAAA
CaGSNP1700	CATTCTTGTGTCTGAAAATTGCACAGAAACTGTATCAGACAATGGGAGC[G/C]TGGAAGAAAATAATAAAAAATTATTCTCTGAAGAAGCAGCAGACAACAAT
CaGSNP1701	CTCATGGCTTAAATGGCAGCTAAGAGTGGAATTGAATGGTGATCAAACA[G/C]AGAAGGTATTTGACCGGATCCTCATAAACTTAGGTCGTACTACCCCACCA
CaGSNP1702	AACCAAACTATGACAAGTAATAATAACACAACAGCAGCAATAACTTCAA[G/C]TCGATCCTCTTCAAGCAAACAAGTTTACTCATCAATCTCTAGTGCTCTTC
CaGSNP1703	GAATCAACAATTTATATATTTAACTTTTCTTTTGATATCAAATCAGTGA[G/C]ACAGTTTTAAAAAACTGAAGCTTACATTTTGTTGACAACTCTTTGCCGTG
CaGSNP1704	AAGGCTGCCTACATACGTGGGATAGTCATGATATTATACAACATCTTTC[C/G]AAAGGATTGATTGCCAATTCTGCCATTGAAGAAGGCTTGCTTTTACTTTT
CaGSNP1705	TGGTACTGCTCTTTCAAGGTTTAGGTCACACCAACTGTAGCAAGCAAGC[C/G]AATCTCACAAGCACCTAATATTTATCCAGATGTTAAGACCACTGCATCTT
CaGSNP1706	CCACTAAACTCTTTGTCCTTCTTTCCTATAATGCACCATTAAACGACTT[G/C]TTGTAATATTTTGCTGCATATGCTAATTTAATTAATTTTCCTTCTTTGTT
CaGSNP1707	TAGGACAGCACAACGTCTTGTTCCATGTGCTTCAGTGTCCTGTTGCAAA[G/C]AACTCAGCAGCTTTCCTTGCAAACGGGAACATGTTTGAATCCCTAAAGAA
CaGSNP1708	TGAAGCTTCCACGTTCACGAATTGGGAATTAGGGTTTGTGTTTTAATTT[G/C]TCTGCAATTTTAAACGAGTTTTTGTTTCATAGTGAGTGAAGGCTGCGCCA
CaGSNP1709	TGCGCTCGCCTTCTGAAACCCTAATCCCTCTGTTAATCGTCACAATGCC[G/C]CCAAAATTCGATCCCTCACAGGTCGTCGAAGTTTGCGTCCGAGTCACCGG
CaGSNP1710	TGAAACCTGTGGATGCATCATAGTAGTCATAAGACAATCGACCATACAG[G/C]ATTACAAAATATAAATTTTGAATGACAGTGTCCATTTAAAAGGACAAGCA
CaGSNP1711	GGATTAGCTTTCTCATGCAAGTATTCAATCCCTCTTGCAGCCCAAACAT[G/C]AATTTTTACTCTCTATGCCCATGTCAAAACTGGACCAGGTTGTGCTCCAT
CaGSNP1712	TGTATGCGCAGCTTGTTCAGCAAACGTTTAGGGCTCCGAAGGTTTATCC[G/C]GAGCTTCCGTGTCGAGACCGGAAGGAGGAGTATGCGGAGGCGGAGCTTGG
CaGSNP1713	CTCTTGTTTTAACCTAGCTGCACCCTAAAACACATGGTATCAGAGCTTC[G/C]GCTCTGATCATGTGGCAGCTCACCATGTCCTCACAAGAAACAGAAAAAAA
CaGSNP1714	CATTGCGATATGAAACTAGAGCACTATTGGTAGGAATACTGGCTTTGTC[G/C]ACAACTTGGATTGTACACTTGTCCTTTGTGATTGAGTAGTCAGCAGCATT
CaGSNP1715	ATAAGCAGCTAATTGATCACACAGTCTCCCATTTTCACCTTCCAACTTG[G/C]TAACTAATTCTTTCATCTGTTCACTTTCCACGTCTTTCGAGCAGTTTATG
CaGSNP1716	TTAGCTCTGTAAGCTTCCAGTTATGATTATGCATGCTATTGACATAGAT[G/C]TAAATGCCATAAGCTGCAGTGATGGATTTAGCCCATAAATAGATCTCTCT
CaGSNP1717	TTCGGGTTCCTATTATCTCTATGTTATGTCTTTCTCTTTTATATTGTTT[G/C]TCTGTGTTGGTGGCTGCTACTTCAGGCTTTAATGTCATATGGGGCACATT
CaGSNP1718	CAGCAATTCAATGCAACAGAACCTCATTTTTCTTATATTGTATATGTAC[G/C]CATTTAACAACACATCATCACAAAGATCTAAATAGCCATGTAAATGGAAA
CaGSNP1719	GTGTATGGGAGGAATAAATATAGGCTGAGCTGCAATGGGAGGGGGCAGG[G/C]GGCATTCGATTGGTGGTTGTCAGTTAGTTGGGGATCTTTCCCCCATGCTG
CaGSNP1720	GATTAGCAATATCAGAAACAGGAGTATCAGGGGAAGTTGGTTTCGAATC[G/C]AAGCTGCTATTGCTGTTACTGCCATCAGAATTATGAGTATGATTATGAAT
CaGSNP1721	TTTTCCCGAAATTTGATTTTTGTTTGCTAGCTGACTTGAATGTCTGATG[G/C]ATTGCTGAGAAATTTGATTGTGCTCAATGTCTAATGAGCTTGTTCTCACG
CaGSNP1722	GGCCTTTGGCAGAAGCTATATTTTAGTGATGAAATAGCATGGTTGGACA[G/C]ACAATGCAGCTGTTTGAATTGTTCTGAGAAATTAAATTGCATGAACTTTG
CaGSNP1723	GAAAAATAGTAATATTAGTAACTTCGGACTTGCATAAAAGTTAAATCGT[G/C]ATATTAAATTGCAAAACAGGAGCCAAAGACTTGTGTGAATGAAACAAAAA
CaGSNP1724	CCACAATGCCAACGGATACTTCACTTTTGTGGCGGCCTGAGCGGCCAGAAATGCCAGCT[G/C]TATTGGGCCTCCTTTGTGGCGGCCTTTGCAGCCACAAATTCCACGT
CaGSNP1725	TACGAAGCGTCTAAGCACAGTTCACTCGCGTTGATCAATCAAGAGCTTT[G/C]CCGCCACTCCTTAAGGTTACCTGTTGTATCAGACACTTCTTTAATTATTT
CaGSNP1726	TAGAACTAAATAGAATACAAACACTAAAAGGCAGCGGAGTTTCAAATGA[G/C]TTTCAATTAAACTTATCCATCAAAAAGTACACTGACTCAATTTTCCACAA
CaGSNP1727	CAAATTGCAGTTGTGGACCATAATTTAGAACTATATGGACTCGATTACC[G/C]CAAAAAAAAATTACTTGGCCCTATTAACCTTGATATTTGAAAAAGTGCCA
CaGSNP1728	GTTGTTGGAGAAGGTACTTCCCATTGTTTCCTTTGTCGCGGCAGCACCG[G/C]TGGTGGTGGTGGTGGTGGTGGCGGAGGAGGAGGAGCTGCTGAAACACTAA
CaGSNP1729	GTTTTCCATTTCTTTCCCTTGCTAGCCAGAGTTTCAGATTCATTGGCTC[G/C]TCTATGTTTGCTGTGTGACTGTGTCTCTGACGGGAACTGTTCTTGCTTCA
CaGSNP1730	CAGAGTTGGGCTGCTTAGCCTCAATACCTCTGCACATAAATTACCATAC[G/C]AATTCTTAATATCAAATGCACAATAATGAAAATAACATTCAAATTCGAAT
CaGSNP1731	GCATCTTCATCCGCCAGTAGTAAGTCAATGCAGCTGGGAGTGCTCCTAC[G/C]ATCACAATTATTCTCCAAATGTAATCTGCTTGTGGAACAGTTGAACCAAC
CaGSNP1732	TGGATAACACAATGCCCTCTGCTATTGCTCGACACTCGAATGCCGTATG[G/C]AAGTCTATCCGTTGGTTGTGAAGAGCATCTAGATCCAGCCGGAACAGGCT
CaGSNP1733	CCCTGTCGTGTAGTGCGCGTTCAAGGTACCGATTCCAGTGCAATTTGTG[G/C]CCGCCATAGCCGCCACTGCAAAAGGAAACGCACCACAGATTTGCGTCGCA
CaGSNP1734	GCTGCACTTTTTTGTGCTGTTCAATAACAAGTCAATTCTCTTCCCCCCC[G/C]CCCCCTTTGTGACTTTGGAGATAGTTTGGTGTATTTGTTGTTATTATATA
CaGSNP1735	AGAATCTTAACTTCAAAACAAGCACACATTCATAAAACATTCAACATCA[G/C]AGCAAATCAGCTGCAATTTTTATTGAAATTATGCATTTTAATGTTTGGAT
CaGSNP1736	TTAAGCCAAATTCGACTTGCTTAGAGAAAGGAAAAGATAATGAACAGAA[G/C]CCTCAAATCCGACTTGCTTATGACATTGCTGCCTCAGCTGCCTCCTATGT
CaGSNP1737	TTAGCAACATTATCATCAAAGATCAGCACATTGCTTGACTTGATGTCCT[G/C]GTGAATAATATGGGGATCAGCTTTCTCATGCAAGTATTCAAGCCCTCTTG
CaGSNP1738	TCTACACGTTTTAGTTTAATATTTTCTGCCACAGCTGCTCTCAATTGAA[G/C]GTAAAAACGATGTGGCAAAATAGTAACTGGTGTACCACTGTCAATTGTGA
CaGSNP1739	GATCATACATGCAAAATACAGAGAGAATCCCTTCCACAGGAGAAAATCC[G/C]ATGCTGCTTTCTTCAGAGCCACAACCATATATAAGGACAATTATATAAGT
CaGSNP1740	TCACCCGGAGTTGCTCCTCGCCGGCCAGGTACCTTCTTTCTTCGTATGC[G/C]ATTCAATCCCGATCTGCGGACGCACCATAGAACCGCGTCGCAGCAGATCC
CaGSNP1741	TGTTTGATAAGAACATAATACTCTAATGCTGCCATTGGAATCCAGTACC[G/C]GTCTGTTTAAATTTCTGTATATATCACAGGAATAAACAGATCTTCAAAGA
CaGSNP1742	GGATACCCTATTTTGACTTTCATCATTGTGCTGCTGTTTGTGCCTTTGT[G/C]GTCACAAATTTGGAAAAAAGGTGAAGGGGAAGCCTGCAAAACTGTCAACA
CaGSNP1743	ACTTTATAAACCGCATAATAACATTGTGAAATGTACGGATCCCGTATGC[G/C]CTGCAATTCAAAATCATCACTGTGATGACCCGAATCATCAGTGTGATTAC
CaGSNP1744	TCATCTGAAAAGTCTTATTCTTCCCAGTGGTACCAAAACCCTGCGGCTC[G/C]AAAATCGAAGCAGCAGCAATAAAAGAATGATAATCCCAAAACCCAACGGC
CaGSNP1745	TGGATCGGGGAAAATCGGTCGCTGCTGCTGCTGCTCCTAATAAAAGTCA[G/C]CCACGCCTTGGTAAATACGGGACGTGTCTTGACATCCAAATAAAAAGGAA
CaGSNP1746	TGCTCCTAATAAAAGTCAGCCACGCCTTGGTAAATACGGGACGTGTCTT[G/C]ACATCCAAATAAAAAGGAACACGGGCAGCAGCAACAATTCG
CaGSNP1747	AATTGACATAAGGCAGCATTGTCTTTACAAAACATTACGAGCAGAAGCT[G/C]GTCATACAAGTGTATCCTCCTTATTTCTTTATAGCTAATCTTCATTACAT
CaGSNP1748	TTCAGTTTAAGCTGAAATGCCTAAAGACTAAAGATTGCAAGCACATTCA[G/C]GAAATACCTGTGTATGGTAGTCAGCTAAAATATGCTGATTGTCCGATAAA
CaGSNP1749	CAGCTTTTGCGCTTCAAGCGTGACTCGGCAAATTCAAAAGGGTGGAAAT[G/C]CGCCCCAGGCGCAGCTGTTGTGCTTCAGGCGCACAGCTTCTTATGTTTGA
CaGSNP1750	CAAGCGTGACTCGGCAAATTCAAAAGGGTGGAAATGCGCCCCAGGCGCA[G/C]CTGTTGTGCTTCAGGCGCACAGCTTCTTATGTTTGACGATTTATGTATTT
CaGSNP1751	GGCCCGAGAATGCAGCAGCCTGTAATCCCTCCACTGTCAAGAGCAGGAG[G/C]TATTCACTGCTCTGTGAAGCCAGCCTCATGCGGTTCCTTCCTTTCTAGTG
CaGSNP1752	CCTCTTGAAAACTCCACCAACTTCATCCAATTCAATAGCACAATCTTTT[G/C]TCAAGAGAGCAAAATGAAGAACAAGATTGAATACCTCACAATTCTTACTC
CaGSNP1753	GCTGAAACTATGATTGCAAATACACCACCTCCCAAGATTTCAAAAACCT[G/C]CATGGCAAAGACAGCAGCTATGAAGGCACCTCAAGTCTTCTTATTAGAAT
CaGSNP1754	TACAATTTTATTATTTTGATTATTTTTTCTCTAGCCCTATTAACTTCAA[G/C]AGTATCATTGTGTTAGTTTTTCATAAGCTGCATTATGGGCATAAAATACA
CaGSNP1755	CCGTTTTTCATTAAACGGCGTCGTCTTCGACGCACTACCTTACGGAAAA[G/C]CCCCGCCGGTACGGAGTAAACAGCTAGTACAACGACATGGAAAACTGCGC
CaGSNP1756	GTTCAGCTTGTTGTGTTGCTGCAAAAGATCGTAGAGATCTTGAAAGTGT[C/G]CATAGAGATGTTGTATGTTCGCCATCATGGAGCTTTCGATGGGATAGTCG
CaGSNP1757	CCAAAAGCTTCGTTTCTTGGCCTTTGGTAGTGGTGATCGAAAACTTGGC[C/G]TTGGCCGTATGCCCGGGTATGCTAGACCTGGTTAACACTGTCTCTGCTGT
CaGSNP1758	TCCTGAAATGTCTGGTTTCAAGGAAAAGTGGCAGCGCAAAACGCCACAA[C/G]TGTTGCTTGATTATCTATATTCTTCCAATTGAAGTCTGCAATTTCAGAAG
CaGSNP1759	CAACCAACAACACTGGCACATTACTAGCCACATCAATCTAAAATAAAAA[C/G]TCACTGTAACAAGGGGCAAATGCAAATTGATACTTATATGAGTATCAAGT
CaGSNP1760	AAGGAACAGATCTAGATGGAAAGTCACTAGAGGAAACTATAGTTATTGC[G/C]TACAATAATGGCGACATTCTCCCAGCTTTTAACAATGCAGCACAGGCATG
CaGSNP1761	TAAAGGTAGCGCAGCAATGAAGGCTGCAACTTAGGGTTTACAGGCACGGAGGGTTGCGCT[G/C]CAATGAAGGCTGCAACAGTGCTTAAAGGTGGCGCAGCAATGAAGGCTGCG
CaGSNP1762	ATGCAATTGAGAAGGTATTTAAAAGTCTCAATCTCGCACGGTATCGTGA[G/C]CCCGCCGCTCTGATCAAATCCAAATTCCTCAGCAGCCTTTTCCAGCAACA
CaGSNP1763	TCGCTGTTGCTGCTGCTCCTAAAATAAGTCAGCCATGCCTTGCTAAATA[G/C]AGGGCGTGTCTTGACATCCAAGTAAAACGGAACATGGGCAGCAACGACGA
CaGSNP1764	GCATCAAAGGAAGCACAAGAGGAGATCTTAGATTATGAGGTATGATGTT[G/C]TTATGTATTTCTCTTACGTGCCGATTGCTGAATCATCACCTAGCTTTCAA
CaGSNP1765	ATACTTTCCCGTACCAAAGTCCTCAATCTATTACCAACCTCAATGTGCT[G/C]ACTCTTGAAATTTGTTTCCTATCCAAACCCTGCTGCCACAAACATAATCA
CaGSNP1766	TTTAGGGAACGCGCGCTAAAATTGCGATATAAGTCTGTTCAATTTTTAA[G/T]CCCAGAGGAGGAAGCACGCCAAATAGTAGCAGCAATGAAGATTCAACATG
CaGSNP1767	GCTTTGGCTTGTCTGGTTGGGTTGGTGGCTGCACTGTGCAAGCCTGCCC[G/T]CTCCAAGTTGAGAGTTGAGTCACGGGACTTGGGCGAAGGCTCGGGTCTCT
CaGSNP1768	GTTGCTGCACACACTGCTGCCAAGACTCAACGTGATCTTGAAAAAAGGG[G/T]AAGAGAGATCCGTGCTGCAGAGTCAAGAGGATTAGAAGACTTCCGTCGTT
CaGSNP1769	TATGCAGCTTATTTGCACTACTATTGCTTCTTCAACATTTTAATGGTGT[G/T]AGATACAGTTGTTGACCTGTCTGCATTTTTTCTCAGTAATAAAACTTTTT
CaGSNP1770	TGCTGCTCCTCATCAATGGCCTTCAATTCTCTCTCTCATTCATTGGCTT[G/T]TTCAGATTTGCAATTTCAATCTCTCTCTATATTCTTCCACTACTACCACT
CaGSNP1771	GTAAATACTATGTAGCATTATTATCTCTAAGTGGAGAAAAAAGTTGCTT[G/T]GTGTGGTAAATGATGAAAACAGAATAAAATAGGTATGATGTGCATGAATG
CaGSNP1772	GTCACTCAGTGCCAGCAAGCAACAACAAACTTAATAAGCAGCTGCAAAT[G/T]GTGACACCCCTCAATCATGATACTAGTATAAATACTATGCCTTATATATG
CaGSNP1773	GTGTTATGGTAAATAAACACTTTTCTCTTTTCTAAACCGTTGTATACAA[G/T]TTTTGTTTTTTATCTCTAACAAATTAGTATTAAACATGCTTGTCACGCGT
CaGSNP1774	TTATTGGTTCGTCTACCACTTCAGCTGGCATATTCTTATGAGGATGAAA[G/T]CTCCAAAAGAAGGTTCATGTGATCCAATTCCGCCACTTGAGCTGCCACAT
CaGSNP1775	TCCTCGATTTGTTCTCTTTCTTTTCTTATAGAACCGGCCTGCATTAGAA[G/T]TTCATCTTTTGTCTTTGCTGCCTGCTTCCATCTAGCCTGTGATATTTTTC
CaGSNP1776	TTATTGAATTGCATTTTTAGAACTTGTAGCATTTTCTACTGGAGATGTT[G/T]AAGACACTACTCCATTTGCAGCATCTCCAACAACCATCTTGAGCTCTCTC
CaGSNP1777	ATTCATTGAGCATGTTGAATAAACCATTCTTCCACCAACTTTGAGTAAA[G/T]ATAAACCTGAAGCAGTTGATATTGCTGCAATATAAGTCTAAAAAATCTAA
CaGSNP1778	TGGTGGTGTTGCTGAGCCTATTATGTCAGTTTCTCTGCAGCATTTCAAG[G/T]GTTGTTAAGCCTTCATATATAAGATAAGATTTAATAAATTTTCCATCAGC
CaGSNP1779	ACCTGTTATCGGAATGAGGTGTGGCGTCAGAGAAGGAAGGATCGGAATG[G/T]GGTTGAAGAGAAAGTGAAGCAGCAGAAAGAGCGAGAGCGAAAGGAAGAAG
CaGSNP1780	CCGCAAACTTGCAGCAGATTGATCCAGAGACAGGGACCTATCCCGATGG[G/T]AGTGTAGATCAGAAGCCAGGATCAAGTGGCTCGGGAAGGTTGGGACTCGG
CaGSNP1781	CTCCTCCATTTTTGTAGTACTACCCATGCTTCAAAGGCTGTTTACAATT[G/T]TGGCTGCATAATTTGACTGCAGTTCATCGTGGCATAATTCCAAACGCAGC
CaGSNP1782	CATGTGAGATCCAAGTAAGAAAACTTCCATGCAGCTATCATCATACCTT[G/T]CTTGTCTCTTTGGATGTTGTTTATATTGAATAGTACAGGACGACTAGTTG
CaGSNP1783	TTTATTCTTATTCTATATATACCTGAATCTGTTCGTTTTGTTTTTTTTG[G/T]TGATTATAATAGAGATCCGTGAGAACCAAAGAAAGAGGATCAAGCGTGCG
CaGSNP1784	TTGATGTGTTGTTGACCATGAGTGCCTTAACTGAAGAAGACGTAATTGC[G/T]GTAAAAAGTGCAGCTTGTGAGAGATTGTTGAATCGGAGAGTGGAGATAAA
CaGSNP1785	CTGATCCCACTTGCTTTCTATTTAGAGAGCCTGAATAAAACGAACTTCA[G/T]AATGTAATGCAGACCATTCTCCCTTAAAGTATGCTGCAAATATGTAAATG
CaGSNP1786	GCTCCAAATACTTTGTGAACTTTTGCAAATTTCTTGCACTCGTCGGACC[G/T]AAAATAAGGTGCAAATATACAATTTGGTATGCATCTTCTTTTTAGAAATT
CaGSNP1787	CATGATTCTAAAAGGATGCGTGGTTCGTGTGAATCATGTGATAATTAAG[G/T]GAGTTAAATTTTAGTGAAACTCAAAGTACTGGCTCTGGTTTTTGTTTTAG
CaGSNP1788	TCTTTCTTTTGTGTATTCTGATACACATTTGACAGGTATTTGACAGAAA[G/T]ATTTCCATTTGAAGCATCAGGTGAGCCTATAGAAAATCAGCAAGAAATTC
CaGSNP1789	TTGAAACAAGACCTTCAGAAGTTTCAAAGCAAGGACTTGAGTATGAAGA[G/T]AATGAGTTTAGTATCAAGACTGCTGAGATGAGATGGTTTGCAGCTAAAAA
CaGSNP1790	TATGTGAATAAATAAAGAAGCTTACAAAACAATTGGGCTCCACACTATT[G/T]CCGGATGTTTTATTTTAACCTTTTGCCCATCCTCTCTCTCTTTACTCTCA
CaGSNP1791	TGTAGCTGCTAATTCTTTTCCTGTCTGGTTATTATGGTTCGGCTTGTTT[G/T]GGAAATTTATAAATGCAGAGTATAGAATATAGAATATTTGCACTGTCTCC
CaGSNP1792	AGCTATTTGAAAGAATGGATGAGAGATGTAAATTTCTTCCAATTTTCAT[G/T]GTACTTGTGCACATTCATAAGGTGATGATGAGATATGGAACTTACAGTTG
CaGSNP1793	AAGATCAGATGCAGCCATTAATTAATACTAATAACTCTTAAAAACATTT[G/T]TTTTTTCATCTAAAACCCAATAAACACACATAAGGGTAGTTTTCAAACTA
CaGSNP1794	AGGTAAATGTGTTGGATAGTTTTCTCATTTTAGTATAAGATGATATTTT[G/T]TGTGTGTGTGTGTATAAATCTGCTTGTTTAAACTATACAGGGAGAAGATA
CaGSNP1795	AGTTTTCCTAGTTGGACAACCTTGGTGTTTGGCTTTCTCACTTAACTTG[G/T]CGAGATAGAACTCTTTTTTGCTTTCAATTTCTTCATTGGGTTTATGCTGC
CaGSNP1796	AAAATATTGCCTACCGGAAATGTTTACTATACATGCATTTTTTTTTAAT[G/T]TTCTTTACTGATGTGGTTTCTCCAGTAGTTACTAATTTTGCCTGTTCTGT
CaGSNP1797	TACTATCTCGTCAATTAATAATAATGAATTATTCGTCTGTTTTCGTTCT[G/T]TTTGTGGAAGGAAGCAGCCATTTGTTATATAAAGGAACAAACTCTACCTT
CaGSNP1798	TGAAGGCGCGGTAAAGTTCAAATCATCAGCAAGTGTATTCAATCGGCTT[G/T]GTTGCGATATGCATCAATCAGATGGTATCATGCAACTCAAAGATAACCAA
CaGSNP1799	CGCTGCTAAGCGCATCCGCGGTGACAAGGCCAAACTCAATTTCCCCGAT[G/T]CCGCTGTCACCGCTTCTCCGCCAGCGAAGAAACGCTGCCTCAGCCCCGAT
CaGSNP1800	AATTTTGCTCGCACTACCCTCCCTTGGATTTATGGAACCCTGCCTTTCA[G/T]TGCCTAACGGTAAATGTGCAAAGCTGAACTGCCAAGTATGCAGCTATAAG
CaGSNP1801	TTCAGGGCTAGAGCTTAAAATATGTAACATAATAAGGCAAAGAAATCTT[G/T]AAGTACCTCCACAACATTCCGGTCTTGAAGCAATTTTTCATGTAGCTGCT
CaGSNP1802	AATATTTCTAAGCTGCAATCAGGCCATTGTGTCTGAGCAATGCATCTGG[G/T]GTTGGTTCTCTGCCACGGAATTGCACAAAGACCTGCATAAAACCACATTG
CaGSNP1803	TGCATATATGCAGCATTGTGCATGGTTGGCTGTGTCCTAGAGATCTATA[G/T]AAAAATCCATCCAAATGTAAAAGCTAATATTTTGTTCTTTTCTTTTTCTT
CaGSNP1804	GCGGCTTCCCCTTTCCAGAGCGAGTATTCGCATTTTCCTTAACAACCGG[G/T]GGGTCCCGCCACGAACGTCCTTCAGCAATGGCTTGAATCCGATCGCGGTA
CaGSNP1805	ATCCACTATTTCTGTTTATAGATACAAAAACTTTTCCATTTCTTGATGA[G/T]AACATGTCTAGCATGAATACAAGTTGCAGCTGAAGTCTTTGTTGAAATAG
CaGSNP1806	GAGTCTTATTTTCTCTGTTTTATGTTGCCTAGTGCTGTCAATTATAGAG[G/T]TTTTTGTGCAAGCCAATATACTGCTTATTTAAGTTTGGGGCGCTTGAGGT
CaGSNP1807	ACCCTAATTGGGCAAGAATAAGCATAGGGAGGACGAAAATGACCAAAAT[G/T]TTAATCCAATGACACAAGTGAACTTATTGGCTGCACAAGATTGTTTAAAA
CaGSNP1808	AACTTTCAATACTGCCGAAGAAGCAGCTAAGAGGTACGACGCTGCCGCG[G/T]TTAAGCTTCGTGGTGAAGCCGCCGTTACAAATTTTGCTGCCACTCCGAAG
CaGSNP1809	TAAATAGCAACTATTACTCGTTACAATCACTCAAGCTACTAAAAAAAAT[G/T]ACAATAAAATCAACTACTGATATAATTTTTTGAATAGCATATCAACAAAA
CaGSNP1810	TCAATAGCAGCGCTACGGTGCGCCGGACGTCGTCCCCGCGGCATGTCTG[G/T]CCGTGAAACCGCCGTCACCGATTGCTGCAAATGTGGCCGCGAATAGCACC
CaGSNP1811	AGCTTATAACTTATATAAAAACAGTTTGACTTTTTTTTTTTTGTATTTT[G/T]TCGATGAAATAGGTTATTCATAAGCACTTACCCTATAAGTGTTTATGCTA
CaGSNP1812	GTTGTTAACATTTTTTTGTTTAATATTGCAGCCTGATTTAACTGCTCCA[G/T]GAGTAGATATTATAGCTAGTTGGCCTCCACTTTCCCCAATTTCTGAATTT
CaGSNP1813	CGGTGGTGGTGGTGCGGCTTGACCAGCACTCTAATGCTGTTGCCATTTT[G/T]GTAGTTAGTGAAAAGGTGGGGATGCTATGCTGCTACTAATTTCAATCTGT
CaGSNP1814	TACAGAAACCTGAATGGGCAGCAGCTGTAACTGAAGAAGTCCAAGCACT[G/T]GTAAAAAATGGCACATGGGAAATCACCACAATACCTGAAGGGAAGAAACC
CaGSNP1815	GCATTTGTGGCTGCAAAGGCCGCCACAAAGGAGGCCCAATACAGCTGGA[G/T]TTTCTGGCCGCTCAGGCCGTCACAAATGGATTGTACCGTTAGCCTTTCTG
CaGSNP1816	TTGGTTGCTAGTAATAAAAGTGTCCCAGAGGTGCAATTCTAACAGATTT[G/T]TTCTGTTTTTTTTTTCATCAATACTTACTTATAAGTGAGCAAATCAAATC
CaGSNP1817	TGCTAGTAATAAAAGTGTCCCAGAGGTGCAATTCTAACAGATTTGTTCT[G/T]TTTTTTTTTTCATCAATACTTACTTATAAGTGAGCAAATCAAATCAAAAG
CaGSNP1818	CCAACAAACTTTATAAACAGCAACTCTAGCGCGCGTCGCCATCCCACGC[G/T]CCGTCCCTGAAGCATAACCGAACAAGCTAGCTCCGGTAACCACCGAACCT
CaGSNP1819	AAAAGGTAACGGCTCAGGCTTTTGTGGCGGCCTTTGCAGCCACAAAAGG[G/T]AACGTCACTTTGGGATTTTGTGGCAGCCTTTACCCTCACAAATGGTTGAT
CaGSNP1820	AACTTGGAGGAGTCGAAAGAAGAGATGTAGCGGATGGTGGTGTTGAGCA[G/T]GAATATCCTGCTAAGGACTGTGCTTCGAGTGACAAAAGCTTTTGTTGCTG
CaGSNP1821	TTGGTTGATATGTATGCTAAGTGTGGTAGGATTGATGTTTCGAGGCGGG[G/T]TTTTGAGTGTGTGGTGCACGATCATGTGTCTGTTTGGAATGCTATGATTA
CaGSNP1822	GTTTCCCAAATTGCCAATTTTTACTTTTGGATTTATTATTACACCTCTG[G/T]ATATCAAATATGCTCATGTCATGACACATTGATTTTTATAGGCAGCAGTA
CaGSNP1823	GCATTGTTTGTATATGGAAAATAGGAAAGTTGAAAGAGATATTCGTTGT[G/T]TAGAGAATACATTGTATGCTGCACATAACAGTAGAAGAAGAGGGAGTAAA
CaGSNP1824	TGCTTTGTCTCCAAAATGCAATCAAGGGATTCTTGTCATGGCTTGTCTT[G/T]TAGTGGGCAATATCTGATGTTTTAATTGCAGTGCATGCAATAGTAGCATT
CaGSNP1825	GATATTTTCCATTGTTTAGCTCAAGATGGTTACTTTACCTATAGGGGAG[G/T]TGATTCTAAGGTTTTTTGTGTGTCTAAAATCTAAATAAGATTGCTGCATT
CaGSNP1826	TTGATTTCTGCTAAGCTGCAATGCTATAGTGCTGCTGTAGCTTCTATTT[G/T]ACTACAGTTTATTCAAATCCATCTATGCTATAGCCCTCTAGCGCCGTAGC
CaGSNP1827	TTGTCCTAGTTGAGATCTCTAGCTGTAATGCAGCTTTGACTTTTTTTTT[G/T]GGTTGGGGTGATTTTTGCTTAAAATTGAGTTGTTTCCACTTTTGAAGTTT
CaGSNP1828	AGCTGGAAAACTTCAAAAGCTGGAGGGTAATAAAGCTGCCAAAGTTGTA[G/T]CTAAAAAACTCGATCAGGGAAAATCAGTCGTTGTTGCTCCTAAAATAAGT
CaGSNP1829	CTCACAAGATGGAACCGGAGATTTTCAAACGGTGCAGGAAGCAATCGAC[G/T]CTGTGCCGTTTGGCAACAATCGTCGGACTGTGATCCGGGTTTCTCCGGGA
CaGSNP1830	CTCTTGATCCTTCTAAATATAGTAAATTGGTTATGGAGGAAAAGAGAGA[G/T]CTTGTATATGAACTATCTAAATCGCCTTATGGTGCATAAATTTGAGCTGC
CaGSNP1831	AGTTTCGTGACTCGGGGTACTTCAATCTGACCGGTTGGATCGTCGATCC[G/T]AGGTCTAAGGTGGGAGAAATTGAACTCGGACAGCAGCCGTTTTCCTGGTT
CaGSNP1832	CAAGTTGAGAGTTGAGTCACGGGACTTGGGCGAAGGCTCGGGTCTCTTG[G/T]CTCCTAGACTGGAGGGTATAGCGTGAGGCTGGACTCACAGAGCAGCGAAA
CaGSNP1833	CGAGGTGGCTGCTGCGTTAGCAAAAGACCAAGGCGCTTCTTCAAAAGAA[G/T]CCTTTGCCTCGAGAATTTATCATCAGGTGAAAAGCGCGCTGCATATAAAT
CaGSNP1834	CTCTTAGCCAACACAACAATCTCCTTCGCTTCATCAATCTTCCCAAATC[G/T]CTTAAGGCCTTCCAGCAGCATAAAGATGGTATCTACGTTCGGAAACCAAC
CaGSNP1835	GTACAGCAGCATAATTTAAGCAAACATAACAATCGAAAGAAATTTGAAT[G/T]TCAATAATTTATTTTTTTACACAACTTTTTGCGATGTTGTAATAGACATA
CaGSNP1836	CTGCGATCGCTCTTAGTCGTGCGATCGCGGACATGGTGGCTATGGTGAT[G/T]CTTTTTTTTTTTCTTTTCTTTCTGTTTGAGAGAAATGTGGGAAAGAGTGT
CaGSNP1837	CTAGAATAGTATACACACAGCTGGAATGGAAAAGCACAGTTGGAACACA[G/T]AATTTTGAAGAGGAAAAAAAAAACTTAAAAGGGTTATGGCACAGTTGGAA
CaGSNP1838	CATAATTTTGAAGAGGAAAAAAAAAACTTAAAAGGGTTATGGCACAGTT[G/T]GAAAAGGCTGAGCAGCCCTAGGATGAACCTGCTTGATACCATGTAAAATA
CaGSNP1839	TGCATTCCTCCTCAGGCTTAGCTGAAGAGGAGAATGTGTCTTTTTTTTT[G/T]TTCAAGTTTTGTCCATGGAAACTTGTGCTTTCCCATCTTTTTCTTCTTTG
CaGSNP1840	GTGTCACCTGATTAGTGGCTGGTGACGTTGGAAATCATGGTACGTAGGG[G/T]GACAGATATTGGATGATAGTGTGGGACCCGCGTGATTATTCCATCGGGAA
CaGSNP1841	TTTGCAAATCTTGGGCTGCTATTATTAGCAGTTCTGAGTTTGCTGAAGT[G/T]TATGAACTTCACCGTGCACGATTTAAACCTGGTCTTTATGTTGAAAATTG
CaGSNP1842	TGCCGGAGCAGCTGGAGTACGCGAAGCGGAGGATGGCGGATGTGGCAGG[G/T]TACGTGGGGCAGAAGACAAAGGAGGCAGGACAGAAGACAAAGGAGGTTGG
CaGSNP1843	TACAATGAGCACAAGGTATGATCTTTCTTGGCTGCAAAAGAGTAGAACA[G/T]AACATGAAGCTTGCAAAAACACACAAAATTAAGCAGTGACACATATCCAT
CaGSNP1844	TTGTTCATAGTTAATCAAGTTCTCCGATCATCAATGGTCAAAACGCAGC[G/T]TTTCTGTCTCTGGCAAAGAAACAGCTTGCCAAGCCGAAGCTGCAATGAGA
CaGSNP1845	CCTTCCTTATCTTGCTTGCTCTTCTTTAAAGAAATTGCTTGAGCGGCTT[G/T]GCTTTCAAAGAAAATCTTACCGCAAC
CaGSNP1846	AGCCACTTAAGTAACTCAATTGCGTCCCTGTACCTGAGAAACAGAAGTT[G/T]CTTTTTTTGATCTTTTGTAGTGGTTGCAATCATAATACCATAAGTCCACT
CaGSNP1847	AGAGTAGCAGGCAGCCTTTCTCCCGCCATATTCTCCAGATTTGAACAAC[G/T]GTCAATTTCTAATTGTTGGAGGGACGTGAGGTGGAGAAGCTCCGTGCAGT
CaGSNP1848	AGGCAGCCTTTCTCCCGCCATATTCTCCAGATTTGAACAACTGTCAATT[G/T]CTAATTGTTGGAGGGACGTGAGGTGGAGAAGCTCCGTGCAGTCCAACGTG
CaGSNP1849	TGTCAATTTCTAATTGTTGGAGGGACGTGAGGTGGAGAAGCTCCGTGCA[G/T]TCCAACGTGTGCAAACTTGGCATATTGCTTAGCGATAGAGAGGTAAGGGA
CaGSNP1850	CTCCGTGCAGTCCAACGTGTGCAAACTTGGCATATTGCTTAGCGATAGA[G/T]AGGTAAGGGAGGGAGGCAGCAACGCAAAATCCTTATTGGGGAAAGACTCC
CaGSNP1851	TTGCGCGGTGGTCTGTGGTGGTGGGTGGCACAGCTGGAACACAGAATTT[T/G]GAAGAAGAAAAAAAAAAAAAAAGGAAAGGAAGGGTTGTGGCACAGCTGGA
CaGSNP1852	TCTCATTTTAAAAGCAGCTCTATCATAAGCCAAAGCAGCTTCTTCAGCT[G/T]TTTGGAATGTTCCAAGCCATATTCTTGTTCCATGTCGAGCCGAGTCACGA
CaGSNP1853	GTTGTGTTAGAGTAGCAGGCAGCCTTTCACCTGCCATATTCTCCAGCTT[G/T]TAACAAGTAAAAATTGCTAAGTGTTGGAGGGACGTGAGGTGGAGAAGCTC
CaGSNP1854	CGTGCTAAAGGCAGCTTCCTTGAATGTTGCAGAAATTGTGGCTTGCTGG[G/T]TTTTCAAGGGGCATACAGGAAATGCACCGAAAGGCATCTTTGGTTCTTGA
CaGSNP1855	TCCTTTTCTACTTGGATGTCAAGACACGCCCCGTATTTAGCAAGGCATT[G/T]CTGACTTATTTTAGGAGCAGCAGTGACTGATTTTCCCCGATCCAGTTTTT
CaGSNP1856	TCTTTCCTCCTTCCTTTCATTCCTTTCTGGAGGGTGGTCAGTATGGCTT[G/T]ACTTTACTGTCACCGTCGCAGCTGGATTAGCCTCTCCTGAATCCACTGGA
CaGSNP1857	ATAAATGTAGAGGATCCAGGTCCCTTGTGTTGTCTTTTGATATGGCGGG[G/T]TATGTTTGTATTATGTAAATATGATTTTTTCATTTAATGACATTGCATCT
CaGSNP1858	GAGAAAACGAGGGAGATTTCGGAGCCAACAGAAGACAAAAAAAAAAAGG[G/T]CACGGAAAAAGTGGTAGAAGCAGCAAGAAAGGTAACTCAAACCTATTTAA
CaGSNP1859	AAACAAGGTTTCAAACCCTATAGGCTGCTATAGTTAAAAAAAAAAAAAG[G/T]GGGGCAAAATTGTGAAAAAAGAAAACAAGATTGCTAAACAACTGAGGAAA
CaGSNP1860	ATATTAAGCTATATAGAATCCTAGGGGATACAGCAGCAATATCGGCGGG[G/T]AAGACGCAAGAACATTCACTAAACAGGGGAATGGCGAATGCATATTGGAT
CaGSNP1861	GGTAAGACGCAAGAACATTCACTAAACAGGGGAATGGCGAATGCATATT[G/T]GATTGTTTATGTTAAGCAGCTGAAAACAAATAAGAGAAGAAAGGGAAAAA
CaGSNP1862	AAAATTATTATTTTCTTGAGCATTTGAAATGTTTTTCGTTGATTTTTTG[G/T]TTTTTTTTATTATAAACTTTTGTTGTACATTTAATTTGCAGGGCATATGA
CaGSNP1863	ACCATGGTAGACTCTTACTCTCCGTAGGAGTGATACATATCGTATGACA[G/T]TTAGGCAGTTGGAGGCGTTAATCAGGCTGTCGTTGGCCGCTGCACGGGCA
CaGSNP1864	ATATGGCCCGCCATAGTAACCTGTAACACCTTGCAGAGTTTATGGCAGG[G/T]GACTGCAATTCCATTGTGCCAATGCTATAATGCTGAGTTGTCTGTATGTG
CaGSNP1865	TCGATTCGAAGATATGGACGTGCTTAGGGATTGTGGCGGCTAGGTAGGG[G/T]TCATCCTTTGTGTGAACAACAATGGCGGAAGCGGCGGTGGATGAATACGA
CaGSNP1866	GAAGATCAAGTACTTATGGAGAAAAACGGAGATTAAGGAGGAAGACGAA[G/T]ATTTGGCTGATTTGACTCCATACGATATGCGACTTATGGAACCTCATGCA
CaGSNP1867	AAAAGCAGCAGCATCATATGCACGTCCAGCTTTTTCTGCTGTGTCAAAT[G/T]TTCCAAGCCATATTCGTGACCCTTTTCGTGTTGGATCACGAATTTCTGCT
CaGSNP1868	GCTAAGGCCAATATTGCCAGCCATACCACGAAGGGAAAGAGTGGCTAGG[T/G]TGGCAGCAAAGGAAGGAGAAACATACCTAAAAGGTAATAGTGCCACTAGT
CaGSNP1869	TAAGGCCAATATTGCCAGCCATACCACGAAGGGAAAGAGTGGCTAGGTT[G/T]GCAGCAAAGGAAGGAGAAACATACCTAAAAGGTAATAGTGCCACTAGTGG
CaGSNP1870	CGTATCTTGCTGGGTGGGACCGAGAGCAAGAAAGGACGGGGGCAACCAT[G/T]CATGTTCTCGACCGTGTCTCCGAGGGACAGTTGAACGAGCGACTCATGAA
CaGSNP1871	GACTTCGGATGGGAAACCTTATCTTAATAGGAAGTGGCCAAGAATCATC[G/T]CTCCAAGATAAATGCCCAATCAATTGAATTCATACCAGGGAATCTCCTCC
CaGSNP1872	GAGTGAAAATCCGTCAAGAGCACTTGCTGTTGCAGATGTTGAGATGAAT[G/T]CAGTGGATGTTCTTTGTAGGATCCTTTCGTCGAATTGTTCAATGGACCTC
CaGSNP1873	GACTCCAAGAAGACTTATGACAACTCATGTGACTGTTGGAAAGGAACCA[G/T]CTGTCATAAAAGAGTTGTTGGATAAATTCTGCCAAAAGCAAGATTGATGA
CaGSNP1874	TTTTACTAGCTGCTAGTGCCTTTTCTAATATTCTTTTTTTTTTTTTTTT[G/T]TCATAAACTAATTGAATTAATTCTGAACGTTGTTATTTGGCAGAGAGATT
CaGSNP1875	GGATAGCCATTGCAGCATTCATTGGGATAGATTAAGCTTTGTGGGAACT[G/T]TAGCACCCGCCGCTAAATTACAAATTGGGCTCCAAAACTTTGAAAGTGGA
CaGSNP1876	GTTGGGTTGTGAGAAGAATACGCCATTTGGCTAACACCTGGTGCAAATT[G/T]CATCCCATTTTGTTGCTGCAGTGGCTGCTCTTGAGTCTGGTAGTGAGAAG
CaGSNP1877	CTGCTCTGCTCTGTTTTTGCAATTTAGTCTGTTTCTGTATTGCTGCCCT[G/T]TTTCTCTGCTCCTGCTCTGTTTTTGTACTGCTGTCATCATTATTTTTTAC
CaGSNP1878	TCTGTATTGCTGCCCTGTTTCTCTGCTCCTGCTCTGTTTTTGTACTGCT[G/T]TCATCATTATTTTTTACGTACAATAGCGTGACTTCTGAAAAAGAAAGAGA
CaGSNP1879	TTATTTTGATTATTTTTTCTCTAGCCCTATTAACTTCAAGAGTATCATT[G/T]TGTTAGTTTTTCATAAGCTGCATTATGGGCATAAAATACAAATACAAGTA
CaGSNP1880	TACTTATTGTTATCGAATAGCAGCCTTGGTTGTGCTATGGCGGGATGGG[G/T]GGTGGATTTCTGACAAACCACCATACAAGGCTTAGGCTTTTGGATTTTGA
CaGSNP1881	TTATTGTTATCGAATAGCAGCCTTGGTTGTGCTATGGCGGGATGGGTGG[G/T]GGATTTCTGACAAACCACCATACAAGGCTTAGGCTTTTGGATTTTGAAAG
CaGSNP1882	ATTTCAGCCATTGTTGCATTGCCACCTTTTCCATATGCAATATTGGCTT[G/T]GATGGTATCATTGAACAGCACGGGCTCCTGGCTTACCAGCCCCATCTGCT
CaGSNP1883	ATTTTAAGAATATTTATGCGGTTTCAGATTCCGCAGGTAGTGTGGCAGG[G/T]AAAGTATTCGTTTGCTGCGGATTTACAGGTGGCAAACTTTACAAATTTCC
CaGSNP1884	GTGAAATAGCAGCACCGACATTGAGTAACCTAACTACATTACAAGTGCA[G/T]AATACTAGAGAGAGAGAGAAAACAGATCAGATCGGAAGAGATAGATACCT
CaGSNP1885	TATCCACTACACATTTGAAAAAGAAAAATGAGGAATAAAATTGAAAGGT[G/T]TAAGTACAATGTTTTATCTTGCGATATACATTGCTGCAGAAGGAAGTTAA
CaGSNP1886	GTTTATTCAGCACCATTCATGCTCTCCACCCTCTTTTGTTTTTTTTTTT[G/T]TCACGCTGTTTATTTTCAATAACCTTATTATGGATATGGTTGAGTTTATT
CaGSNP1887	GTTCAACCGGGTGCGGTGGTGGAATTCCAATGTGTAGAAGTGAGGTGAA[G/T]AGTACTGTCAGTGGTAAGCTGCGCACATTCTTTACCAAGAAAACCGTTCT
CaGSNP1888	AGATCTGAATCACAAATATCGAGTCGCTGCAATTTCTGTTCACTTTTTT[T/G]CCGATTTGGTTTCCCCTCACTTTCATGTTCTTCTCGTGAGTTTCGCCTTT
CaGSNP1889	CAAAATGATGCATGCTGCCTTTTCATTGTGGAATGGAGTACGTCTAAAA[T/G]TGATTGTCAAAAAGGTCCTAAGATGTTTTGCTCGAATAAAAATATCAAAG
CaGSNP1890	TTGTGATTGGCTTATTTGTGGCTGCCAAAGGCTGCCACAAATTTGTCTA[T/G]GGCTGTTTTTCTCTCTTTGTGAGGGCATTTGAACTTCACAAATCCTTTTT
CaGSNP1891	GGGATATTCAGGCTGCAGCGGCGGAAGCGGCTCGTATGATGGTTAAGAG[T/G]GCTGCGTTGCCGGAGAATAGCAGCATTGGTTCTGGCGGTGGGGATGATTT
CaGSNP1892	GAATGTAGCTGCAATAACATCTTCTGGGATACTACTTAACGAAGAGGTT[T/G]CCCCTACAAGCTTGCCAATAGCTGCTCTGTCATTGGTCTTAAATGCTACG
CaGSNP1893	AGCAATTAGCTCTTGAAAGAGCAGCTTACAAGCTTAATGAATGTAAACC[T/G]GCATACACAATCAAAAGCCAAAACGAGAAGCTAAGAATTCAGCACAAGGA
CaGSNP1894	CTCATCTAAAAGAATGTTCTCAGGTTTTACATCACAATGGACAATGCAG[T/G]TTCGACACTCCTCGTGAAGGTAGGTCAAGCCCTTAGCAGCACTCAAGGCG
CaGSNP1895	CGGTATGAATTTCACGGTTTGATATTTTGTATGTAATTCACGTTGTTGT[T/G]TACTTGAATGTATTTGAGCTGCAAATGCTTGCTATCGTTCTTGTTTGTGT
CaGSNP1896	TGAATAATTGATTAAAAAAAGTGGCAGCTGCATTGAGATCACATAACAT[T/G]AATTTAATTGGATTGAATATGTCAAATAAGCATTGTGCAGTCGGTTTCAT
CaGSNP1897	TTAATCTCGTGAATTTGCTTAGGCTGCATTTCAAAGAACACAACAAGTT[G/T]ATAAAAAGTTAAGTGAAGTGAACCATCTTTCAAAGCACAACATAGAAATT
CaGSNP1898	TGCCTTGCTTTGTCTCCAAAATGCAATCAAGGGATTCTTGTCATGGCTT[T/G]TCTTGTAGTGGGCAATATCTGATGTTTTAATTGCAGTGCATGCAATAGTA
CaGSNP1899	TCCATATGATTTATCTCCGGTAAATGTCCGTAGCAAATTCCGTAGCAAA[T/G]TCCGTAGCAAATTCCGCAGCAAATTCGTTGCAAAGTTTAAGTATTTTATT
CaGSNP1900	ATATAAGATTTGTGACTTGTAACTAGAGTGGAAAATTTAATCTATAAGT[T/G]GCTTTGGTGATATATTAAGTTCCGGGACTATCTGTGTATTGGGAATCAAT
CaGSNP1901	AAATACTTCCTTCAGAGTAGCTGCAAGGCATTTGCATCTCTTGAAATGG[T/G]TTGGTGGCTCCTCATGATAGAAGACACCCATTGTAGAAATGAAAGTAAAT
CaGSNP1902	CTTCATCGTTGAATTTGGGAGGACGTGACTGTTTAGCAAGCAGAAACTC[T/G]TTGTGGTTTGAAGGATTTTCGATGATCAAAGCGAGTCTGTGAGTTGCTGC
CaGSNP1903	ACGAGCCTGAAAAAATCTAACACGTGTCATACTCTTTTTCTGCCACGTC[T/G]CGAGGACAACGTTGCCACGCTGTCCAACCAAATTAATGCGGCCGGCGCGT
CaGSNP1904	CTTGTCCTAGTTGAGATCTCTAGCTGTAATGCAGCTTTGACTTTTTTTT[T/G]GGGTTGGGGTGATTTTTGCTTAAAATTGAGTTGTTTCCACTTTTGAAGTT
CaGSNP1905	ATCTGATTGCGAGTTTGTCAACATTGGTAGCACTCTCCGAAGTGGCTGT[T/G]GGAAACTTGGGTGAAATAGATACTGTAGGCATTGGAGTTGAACCTGTGTT
CaGSNP1906	TTTTCTTCATTTCGTGAAACCAGGTCACTTTAGCATCTCTCTCTCTCTC[T/G]CTCTCTCGCTTTTTATTTTCGATTATTTTTCGTTTTGGATCAGTTTCTGT
CaGSNP1907	GAAAGTCTTGCTTGGAGGATGCATTCCTCCATTGCTTGGTCTACTAAAG[T/G]CCAGTTCTACTGAAGGCCAAATTGCTGCTGCAAAGACTATATATGCTGTC
CaGSNP1908	TTTAGGATCGGATAAATGTGCAGCTGGGGTTGTGGAACCACGAATTGTA[T/G]CTTCTTCTAATTTTCCAGGATTGGAACGGTGTGTGAATTCGGATGCATCT
CaGSNP1909	TTGCTCTGCAGCATTGGCTCGAAGCGGTTAGTCAGACACGATTTCACTA[T/G]TTCTTTATCTACTTTTAGTTGATCTGTTGTTCATTCATCATTTATAGTTT
CaGSNP1910	AAAAGTTGATATGCAGCACTACTTAATTGAGCTTCAAATAATCCAATAA[T/G]TGACAAAACAGCACCAATTTCCATCCAATATTTCAACCAATTACCAGCAA
CaGSNP1911	ACAACACTGCCTGTTGCTGGAAACTCCAATAAGGCATTAGCTGACTTCA[T/G]ACGAAGTAGTCGACTGCTCCTCTGGTGACCAGTGCTCTCAGCGACAAAAC
CaGSNP1912	TAGCATGCAAGCTACTGTCTTTGTTTTCACAAGAGATCCTCAAATTGAT[T/G]ACCTCTTTTTGCAGCCTATCGTATAGAAAACTCGACACCACATCGTCACT
CaGSNP1913	CATTAATCTGAGCCCTTATCTATCCTATATAAGCGGGGCGGTAGCTGGG[T/G]GTGCAGCTACCGTAGGGTCGTATCCCTTTGATCTTCTCCGAACTATATTA
CaGSNP1914	CAAAACGGTCAGAAAGGCATGCGTTTGTGGCGGCCACAAATGGCAACGG[T/G]CCTTTTGGAGTTTGTGGCGGCCTTTGCAGCCACAAAAGGTAACGGCTATA
CaGSNP1915	GGCCAAGGCAGGTCCTGCACCTGAACCGCGCTGGAACTTTTTCAAAGGG[T/G]TCTGAACTAACACTGCAGCAGATTTTCCCAGGCCATCACTGAGACTCTCA
CaGSNP1916	GGCTGCTCTGAGTCGGAAATCATGCCTATCCTTCAACAGTAATGGTGGG[T/G]TCAGAAGCAGCTACTTCCCTGGGTGATTCCACAGGGGAAGGTAATGCAAT
CaGSNP1917	CAGCCCAGGCCCAAGAAAATCAGTCGGGCTTTGTTAGCCACGGGACAGG[T/G]GTGTTCCATCCTGCCCAAGTTCTACCCAGTGCCAGCTGCAGCAATATCAA
CaGSNP1918	GCAAATGCAGCAGGGATTGCAGGAGGGGGTGTCAAGAAACCAGGTTGGG[T/G]ATTCATTGATTTCACCTGCTGCTCCAACTTCTCTTTATCGGCCTTAAGCC
CaGSNP1919	GGTGTTGCAGCATTGTGGTGCATGTGGCTTGGCTACCAAGGGCCTCCAG[T/G]TTTTCAAGCTTATCGTAGTCCAACAAACTATCAAAACCCATCCTAGGAGA
CaGSNP1920	AAGCAGCTGTTTCGCTTTTAGTGGAAGCTTTGACGGTGGCCGTGTACGG[T/G]GGCGATACGCGGCGGTCTTGTTTCATTTGCTGCTCTCTGCACTCCAAACT
CaGSNP1921	CTGAATCGATTCGAAGATATGGACGTGCTTAGGGATTGTGGCGGCTAGG[T/G]AGGGTTCATCCTTTGTGTGAACAACAATGGCGGAAGCGGCGGTGGATGAA
CaGSNP1922	TTGGTATCAGTGGCTGAGGGAGCTCTGGTGGGAGAGAGTGGAAGGAAGG[T/G]TGCTGCAGTACCTTTATGTTAGAAAGGGATTGCAAAAATAGAACCCTAGG
CaGSNP1923	TTAATTTTACTAGCTGCTAGTGCCTTTTCTAATATTCTTTTTTTTTTTT[T/G]TTTGTCATAAACTAATTGAATTAATTCTGAACGTTGTTATTTGGCAGAGA
CaGSNP1924	GCAGAAAGGAGATCCCTTCCCCCCGCTTTCAAAAATGATGATGATGAAG[T/G]CCGCGGGGCTGCAGGTACTATGGATCCTCTGACTCCCAATCGGGTTGCCT
CaGSNP1925	GCTGCTGTATGATTGAATATCAATATTTTTGCCAGCCAAATAATGGCTT[T/G]CTTAGACATTGCATATCTTGTGACAGATGCTGAATGCTTCTCAAATTTTG
CaGSNP1926	CACCATACGCCATTTAGTAATGTGGTAGGCTAGGGTTCGGAATACACGG[T/G]GGCGCTGCCGCGGATGTTGGTTTCCGAACTAAAGTCAGGTAATGAGTAGA
CaGSNP1927	AAATCGCTCCATGGCATCCCAGTTATCAACCTGACCATGCCGAATCGGG[T/G]AAGTGAGATTATAAGTGCTGCTAGATCGAGACTTTGAAAGTGCATCATCT
CaGSNP1928	ACCCACCATGTCGCTGCTCTGCCAAATTTGGAAATTGTAGTGAGGGAGA[T/G]TCAGAGAAGGAGCCCTTTGTAGCAGCTCATAATATTATCCTATCACATGC
CaGSNP1929	GTCGCTTCTAATCGAGAGATCAAAGCGGCGTACCGGAGACTCGCGAGGG[T/G]TTCTCATCCTGACGTGGCGGCGGTTGATCGGAAGGACTCTTCGGCGGATA
CaGSNP1930	GCAGCATAGCCAGATGAGGTTGTACGGACGGGACCATATGGTTTTCAGG[T/G]AGGACAGCAGCTGTGGGGGTGACTGATAAGGAATTTCTTGAAAGGGCATT
CaGSNP1931	CACTAAAACTTATTTATAAATCGATGCAGCGCTATGAAATTGTGAATGG[T/G]GTTGCTGAAGTGGATGTGGCAATTGAAACCAAAGCTGATGCAGCAGAGGA
CaGSNP1932	TCGTCTGGGTATGCGCCCTTGGATTGCTGTTGCATATTCAGCTCCTGTT[G/T]CAGCTGCTACTGCTGTTTTCTTGATCTACCCAATAGGTCAAGGAAGTTTT
CaGSNP1933	TGCCTCGTTGGAGGAATGTCTAGATCAGTTTACTGTCAAAGAGTGGCTT[G/T]ATGGGGAAAATATGTATAAATGTGAGGGGTAAGGTTGCCTGTCCTATTTA
CaGSNP1934	AAGAAAAAGCAGCGCGACTCTAACGAAATGAAGTCATGATCAATTAACG[G/T]AATAAGAAAATGCGTCCAAACAGGAGAGATAAAGGTTGTTTGAACAATGA
CaGSNP1935	TTTAATGTGTTCTGCTGCTCGTTGCGTGCTTTAGGCGCGCAACGGCGGG[G/T]CTTCTGCTCTGAAATGCACTTTAGGCGCGCGTTCGGCGTGCTTCAAGCGC
CaGSNP1936	CACAAAATTGGGCTTTTATGGCGGCCAAAGCGGCCACAAATTCCAACGG[G/T]AATGTGAGCTTTTGTGGCGGCCTTTGTAGTCATAAAAGCGAATTTTGTGG
CaGSNP1937	GATAACGGCTGAATGTGTTTGTGGCGGTCTGGGCGGCCATAAATGGCTT[G/T]CCTTTGTGGCGGTCTTTACCCTCACAAAGGGTTGATTTTGTGGCTGCAAA
CaGSNP1938	TAAGTCCTTTATAAATTTGGCTTCCTGTACCAGCCAAACGCGCCTCGAG[G/T]CCATCAGCAAACATATGAGCCAAACGCTGATTTCCATCGCCGAAAGGACT
CaGSNP1939	GTGGATAGAATATGTACCGCAAGTACTGGATTTGGTGTAAAGTCAGGAA[G/T]CAAAACTTCCTTTTTCCCATCTGGTGCAAGATCAAGCATTTTTATGAAGT
CaGSNP1940	CCTAATTGACACCAACGGGTAAAATCTCTCTGTGTTTCAGGACCCCAAA[G/T]TAACAACAAAGAGTGTGCTAAACTATTAGCAAGAGTAGAGACTGCAACAG
CaGSNP1941	CCATTCATCAATCACCTGTTTGAAGTTAGTGAATGCAGCGTCATCTTCA[G/T]CGGTAAACGGGATGCCAACAGATGATTTCATATGCTCCAACAAATCCTGC
CaGSNP1942	GAAAGATCCGATGCAGCTATCCAGAGATATAAGCTTGCCGGCCCGGAG[T/G]GGAGGGAAAGAGTAGCTCCTTGCCAGCAGCTGAAAATTCTACAGTGGT
CaGSNP1943	TATAGCTGTTGCAGCAGGGGGGAAAACAAGTCTCAAACCATCCATGGGG[T/G]GTTTGTGGTGGCAGCCATGGAGAAGATAGTGCATGGTATTTCCCCTAAAG
CaGSNP1944	AGCAGCTAAGTCAACTATTTCCATCATAGCCGGTTGTTCATGAATCGGG[T/G]AAACAACAACTATACCATTTCCTCAGAAATTTGCTTCGCTCGGCAGCAGT
CaGSNP1945	ACACCAAGAAGCATCCCTAAAGAACCAAGTACGAGGTTGAAGCACCAAA[T/G]T
CaGSNP1946	GCTGCACATTGGAGACTGTTAACGGCGGTTGGTGACGTGTTGTCGACGG[T/G]GAATTCGCCGCAACCGTCGGTTGCGTAGCTTCCGAGACTTGCTGCATGGT
CaGSNP1947	TGTCAAAACTGACTTCTTCACCCATGCGATTAGATATGGAAGAAGTGAA[T/G]GGCAAGTGTTTATCTGCAGCATATGTGGATGGTAAATGCGTGGGTGAATC
CaGSNP1948	TACTTCTCAAGCTTTATATCAAAAGCCGTTTTTTCAGCCGAAGCGGCGG[T/G]AGCATCTGCAGCGGCTGGACCTGATGGTGATGGGCCCAATGGACCAGGCC
CaGSNP1949	ACGCTATTATCGATTGTCTTTGTCACCATTTGCGTGTTGTTGGTGAGGG[T/G]GGTGAGTATGATCCTGTTGTTGGTGCAATTCAACAGAGGAGATGTAATTG
CaGSNP1950	AGGAGCAGCTCGGTGCACAAGTATCCTGCCAGGTAGGATCTTGGGAGGG[T/G]AGATGTATGCAGCATTACCCCTGAAGACGGAAAGGTGGTTTCCAGGATTT
CaGSNP1951	TAAGGAGGAGGTATATTGAGATAGAGAAAATAGATATGCTTGATGGAGA[G/T]ATTGCTATTGCTAACCATGATAATGCCTGCAACAAAGCTGCATAAACAAA
CaGSNP1952	TTCTAATTCTGTTGATCATTGAATTTTATTTCCATATCTTGTTGCATTT[A/T]TAAATGTTTCATTAGGGCTGCATTGGATGCTTCCGTCAAAATCATCAATT
CaGSNP1953	GTTTGAACACCTAAAGTTATGGCAACAAGTGACATGTTTTCAATATGCT[A/T]TAGGGGGCCATTGCAATCGGAAACCATGCTGATATTGTAGTGTGGCAGCC
CaGSNP1954	TCTCGGTATGTGCAATTGGCCAATGTCTATGCTGCTGACGGGAAATGGG[T/A]TGAGATGGGAAGAATAAGGAAGAAAATGAGAGTGAAGGAGGCAAAAAAGC
CaGSNP1955	GCGAAAAGAGTGCACTCCCAAATGTTAATTCAGTTAGGGGATTTGAAAT[A/T]ATCGATAAAGCAAAAGCTGCTGTGGAGAAAGTATGCCCCGGAGTTGTGTC
CaGSNP1956	TGTTATATGGAAAGCGCAGCTTTTTTCTAAACTTTTTATTTATTCATTG[A/T]GGGTATTTGGGTCTTTTCGACACACATCTACTTAACCTAATTAATTAATT
CaGSNP1957	TGTTGGTGGGTGCTATCTATTGTTTTGTATTAGTATAAATGTTAAAACT[A/T]ATTTTTTTTTTTTTCTTTGTTTTTCTCGTGAACATTGTTTCTAGAATTCC
CaGSNP1958	ATGAATTTGAGCATGACATAATATGCCAATTTTGATTTATATTGGTGAT[A/T]AGCTAGCAGCTTGCTTCCACTTGTTGAATTGAAAACAATGTTGTCAATCA
CaGSNP1959	TATTTTGAAGGAATAAATTATACTCAAAACCTCTATCACTTCAACTCTT[A/T]TATTTTTTTTTTTTTCTAACTCATCTTCGTTGTGACCTGGATTTTAATAG
CaGSNP1960	ATCAGATGGTCAGACTGAAGTTACTAACAGGTGCTTAGAGATGTATCTC[A/T]GGTGTTTTGTGGGTCCTAAACCTAAGAAATGGTTGGATTGGCTGCACTGG
CaGSNP1961	ATTGAACTTGAACTGAGTAGCAGCAATACTAAGAAATAAAGAAGTGATG[A/T]TGAATGAACAAAGATCAATCTTGTTATTCACACTCTTCTCAATTCATCTC
CaGSNP1962	AGCGGCCGAATCGGAGTTTCGCAGCGCCGTTTATCACGTTCTCCAGCCA[A/T]ACGCGATTTTCACTCAAATTTTAACCAGCGTTCATATCTCGAGTTCTATA
CaGSNP1963	CGTTTATCACGTTCTCCAGCCAAACGCGATTTTCACTCAAATTTTAACC[A/T]GCGTTCATATCTCGAGTTCTATATATTGTTTTTCGGTGATTCAAAAGCCT
CaGSNP1964	GACTATGTTTTGCCGCAGGAGTATAAAAGAAATTGCCAAATTGCGGGGC[T/A]GTGAAGAGCTTTGGGAAGTAGCAAAGCTGCATGACCGTGAAGTATCCTTT
CaGSNP1965	TTAATGCAATTGGTAGGCAATTGTCTACTGATTTGGGTCCATATTTGCA[T/A]GTTCAATATCATCAGGGGTGTTTCCAGCCCTAGCTGCTGCGATGGATGAT
CaGSNP1966	AAAGCTGCAATGGCATTGCCGGCAAAAACAGAATTTGGTGATGCAAAGG[T/A]AATAGCAACAGCTGCAATAATATTGCTGTAGGTGCTGCCAAAAGCAAGTT
CaGSNP1967	GTATGCCCCGGAGTTGTGTCTTGTGCAGACATAGTTGCAGTAGCAGCAC[T/A]TGATGCATCATTCGCTGTATGTTTATAACTTGCTTACAATTTGTATATAC
CaGSNP1968	CCACAGATAGTATGGCTCGTACCGAATTAAGTTTGGCCACCGGAGCAAA[T/A]GTCTCTTCATAGTCTATACCATATGATTGGGTGAATCTCTTTGCTACTAA
CaGSNP1969	GTGACAACAAAGGGTAAGATGAAAGCTGCGAATTCAAACATCCAAAAGG[T/A]GTTGGTGATGACGGCATCGGAAACGGCGACGGAGTTTGTACTGACATTTG
CaGSNP1970	AAAGTTCCCTTATATCTTCATTGGTTACTCCACGGTCCAAGTTGGAAAC[T/A]TACAACTTTGTGTCGGCTTCTACTCCTTCCTGCAGCTCTAAGGATATCCT
CaGSNP1971	GAGAGTATACTATTTTTTGTTAATTTTCTATCTAATATTTTTAATGTCT[T/A]TTTTATATACTTTGATTTAATGTTGCAGCTCTGTTTTTTTTATTATTTAA
CaGSNP1972	TAATAAAAGATGCTTCGTGTCTTATGGCAGCATTTGCCTTCTGCTAAGG[T/A]GGGGTGCAATGGACGCAGAAGCATATCCTGAAGCATCGAAGGGTGTGCTG
CaGSNP1973	ACCAGTCTCCTGCCAAAATGGAGAAATCTGCTGCTGGAGGAGGAAAAGG[T/A]ACAGGAATCAAGGGACGGCTGTTAATTTTGAAGGCACCATAACCACCTGC
CaGSNP1974	GATAGCCATTGCAGCATTCATTGGGATAGATTAAGCTTTGTGGGAACTG[T/A]AGCACCCGCCGCTAAATTACAAATTGGGCTCCAAAACTTTGAAAGTGGAC
CaGSNP1975	TCTATGCAACCATACAAGCTTATAGGAAAGGCTCCTAGTCCAATAAGCA[A/T]AAACGTTATAGGGCTTGCTGCTGCATCTCCTTCTGTTCTTAAAGCTGCAG
CaGSNP1976	AGACATATGTTGGAATCATCGCAAAGCAAGCTGATGCTGCCCTATCCCC[A/T]GTTAATAACCAAGATTCTGAGACATTTCAAGGTGTCACTTGTCGATGAAG
CaGSNP1977	GGTTTGTATTTTCTTCGCCTTTTGATGCCCCCATTGCTGGAATAATTCT[A/T]CTTTTTTTTTTTATGTCAACCAGTACGTTCATACCGGTGCAGCCCTACAT
CaGSNP1978	TATCTCATCAACATTTCTAAATTTAACTACTTATAAAGAGTAAAATCAT[A/T]AATTTGATAGGTGGCCACAGCAAACGAAACAGGTATACAAAAAATTATCA
CaGSNP1979	CTTTTAACTAAACTTTCATTCTTTTGTAGCTTGCAGCTTCTACTGAGCA[A/T]TTATTTTTTCCATTTACCAACAGTTCTCTTACAGCACTAATACATTGTAG
CaGSNP1980	AATTACTCTTTTAACTGTATATCTTATTAACAGTATGCCAAACATAGAG[A/T]ATTTGAAAGAAGCACTTACTTTTCAATTTCAACCTTCCCTTATACCTAAA
CaGSNP1981	TGTAATATGATGTGCAGCACCAACTACTGGATTTCGTAACAAAAAGTAA[A/T]TATTGTTCAGAGTCTTCAGCCGAGTATAATCATAGAATTATAAAAGAAAC
CaGSNP1982	GGTGCTACTGGCAGCAGCCATGGACGAAATATCTGCTAAAAGCAAAAAA[A/T]TTGGAAATTAAGTGCATATGTGTGAAAAACCGTAAAACAAACACTTCAGC
CaGSNP1983	TTCTAAAGTAAAGTGGTATGCACAATTGTATTAGCTTTATTTTTGTTCT[A/T]TCTATCATCAAATACAGATATGTCATATAAGCTGCTAAGTTGTTAAATGT
CaGSNP1984	ATATATATTGATGGAAAAAAAAAAGATTGTGTTGATGCTGAAATTGACT[A/T]GCTTCATTGATAGTGGCCTTGCAGCTTACTAGTGAAGCCCCACTACTATG
CaGSNP1985	CCCTAATTCTCCAAAAACCTAATTGCAAAACCAATATTTAATACGAATT[A/T]ATCGCAGCCGAAGCACGAGGATTCAAAACATGCCAAAATTGAAGAACACT
CaGSNP1986	GAGAACTGTAACCAATACCAAGATCCGAGGCTGCCAACGAGCCTGAAAA[A/T]ATCTAACACGTGTCATACTCTTTTTCTGCCACGTCTCGAGGACAACGTTG
CaGSNP1987	ATTCAGCTCCACCGAATACGTCTGGTGCTGGAGCTGCTGCTGCTGCTCC[A/T]ACAATGAGTTTCACCTATCCAAATATGCCTGGCAATGAAACTCAGTACTT
CaGSNP1988	ATGCGTAAACATCCACTTTGGTTGTTACTCTTCCAGTAGCTGCCAAGAA[A/T]CAATATTACTTACACTATTAATCATAAATAATGGAATATGTTAGCATATC
CaGSNP1989	CACTGCTGTTCCAGAAATTCTCCTCCTGCTGGTGACTTCCTGCTGCGTG[A/T]CTAGCTCCATATTCCAATCTGCCCAGTCCACCCAAGCCCAATGAAGAATT
CaGSNP1990	TGGTACTACATCTTCTATCTCTCTCATTAATATTTTTTAATCTATATCA[A/T]TAACTTTTTTAATCAAATTTTGCAGCCTTGCTCCATTAGTTAGGAAGATG
CaGSNP1991	ACATTTCATACTCATCTTCACATCACTGCTGCCCTTAGTAAATAACATT[A/T]TTTTTATACGCTTGCTTTTATTTTTAATCTTGCGAATCCAACTCTCACAA
CaGSNP1992	GCATAGCACGGTTATATCTAATAAAGGTGTTCTAACTAAGTATTGACGC[A/T]TGTTTTGTTTGCTTCGTTCTTCAGATCAGATACAATCGAATCTGTTTTGT
CaGSNP1993	AAATGCTGCTCTCGAGGTTTTCTTCTCTCTCTCATTGTGATTTTTTGTT[T/A]GTTATTGCAATTTGGTTGAATTTGAAGGATCTTTTGTGGAAATAGGTTGA
CaGSNP1994	AAAGAGGAAAGCTGCAAAAGATTGTTGCCAAAGACAAACCAGAAGAGTC[T/A]AAGAGACTTGGTAGCTTGTTGATTGTTTCCTTTAGCTGACATTTCTCTAC
CaGSNP1995	TACTACACTTGATCTTAGCCAAAAGGCCGAGAAAGGTATGAATTGTAAG[T/A]TGGACTCGCTGCTGCTTTTATATCTGACACCTGCTAAGTTGTATTTGTGA
CaGSNP1996	CATGAAGGTTAAGGAGGCAATTATCCACAGCAGCAGAATCAGAAACAAC[T/A]CGAGAGAGAATCCCTGAGTTGTTGAGAGCTTCGACGAACCACATATCATG
CaGSNP1997	GCGGCAGCCTACCAAATGTTCAAGTGTTGACAATAAAAATAAGATTCAA[T/A]TTAAGAAACCATTTTTATATATAATTACAATGAGGGGGAAAATAAGAGCA
CaGSNP1998	ACAAAGACTTGTTTTGCAATGAAAGTAATGAACAAGACAGAACTGGCGA[T/A]TCGAAAGAAGCTTCCGAGGGCTCAGACCGAGAGGGAGATATTGCAGTCAT
[truncated: 1,979 more rows]
