# Supplementary material for: High-density linkage map construction and mapping of seed trait QTLs in chickpea (Cicer arietinum L.) using Genotyping-by-Sequencing (GBS)
Source: Sci Rep. 2015 Dec 3;5:17512. doi: 10.1038/srep17512 (PMC4668357; doi:10.1038/srep17512)
Supplement: Supplementary Table S2 [file srep17512-s3.xls]

## Sheet: Sheet1
Table S2: Number and frequency of SNPs detected on individual chickpea chromosomes
Chromosome	Length (bp)	Genes	Exons	Raw SNPs	Raw SNPs/100 kb	Filtered SNPs
CaLG1	14791696	1027	8289	7292	49.2979	96
CaLG2	17304114	1137	8116	6447	37.257	102
CaLG3	23376002	1711	13508	12047	51.5358	172
CaLG4	22093647	1365	10867	10651	48.2084	179
CaLG5	16301343	1230	9622	8550	52.4497	65
CaLG6	11482212	918	7197	6309	54.9459	81
CaLG7	8461617	575	4213	4158	49.1395	45
CaLG8	10574966	782	6398	5995	56.6905	73
