# Supplementary material for: High-density linkage map construction and mapping of seed trait QTLs in chickpea (Cicer arietinum L.) using Genotyping-by-Sequencing (GBS)
Source: Sci Rep. 2015 Dec 3;5:17512. doi: 10.1038/srep17512 (PMC4668357; doi:10.1038/srep17512)
Supplement: Supplementary Table S3 [file srep17512-s4.xls]

## Sheet: Sheet1
Table S3: Structural and functional annotation of SNPs
SNP_ID	Chromosome/Scaffold	Position	Allele	Feature	Species	Source	GFF_start	GFF_end	Strand	Information
CaGSNP_1058	scaffold07289	3950	C/T	3pUTR	C.arietinum	GLEAN_PASA	3351	4020	-	ID=Ca_19872.2.3pUTR1;Parent=Ca_19872.2;
CaGSNP_1106	Ca_LG_6	6048304	T/C	3pUTR	C.arietinum	GLEAN_PASA	6048235	6048674	-	ID=Ca_06916.1.3pUTR1;Parent=Ca_06916.1;
CaGSNP_1152	scaffold02335	13564	C/T	3pUTR	C.arietinum	GLEAN_PASA	12767	13802	-	ID=Ca_17286.1.3pUTR3;Parent=Ca_17286.1;
CaGSNP_1161	scaffold31279	410	C/T	3pUTR	C.arietinum	GLEAN_PASA	314	1064	+	ID=Ca_20947.1.3pUTR1;Parent=Ca_20947.1;
CaGSNP_1213	scaffold00806	95154	C/T	3pUTR	C.arietinum	GLEAN_PASA	94888	95155	-	ID=Ca_14118.1.3pUTR1;Parent=Ca_14118.1;
CaGSNP_1322	Ca_LG_8	310767	T/C	3pUTR	C.arietinum	EVM_PASA	310473	311198	+	ID=Ca_08001.1.3pUTR1;Parent=Ca_08001.1;
CaGSNP_1365	Ca_LG_4	8876149	A/G	3pUTR	C.arietinum	GLEAN_PASA	8876100	8876463	-	ID=Ca_04467.1.3pUTR1;Parent=Ca_04467.1;
CaGSNP_1384	Ca_LG_6	11453999	A/G	3pUTR	C.arietinum	GLEAN_PASA	11453802	11454210	+	ID=Ca_07385.1.3pUTR1;Parent=Ca_07385.1;
CaGSNP_1446	Ca_LG_1	5567027	G/A	3pUTR	C.arietinum	GLEAN_PASA	5566896	5567343	-	ID=Ca_00477.1.3pUTR3;Parent=Ca_00477.1;
CaGSNP_1456	Ca_LG_3	4039042	G/A	3pUTR	C.arietinum	GLEAN_PASA	4038769	4039242	+	ID=Ca_02500.1.3pUTR1;Parent=Ca_02500.1;
CaGSNP_1458	Ca_LG_3	4174837	G/A	3pUTR	C.arietinum	GLEAN_PASA	4174814	4175154	-	ID=Ca_02518.1.3pUTR1;Parent=Ca_02518.1;
CaGSNP_1459	Ca_LG_3	4174863	G/A	3pUTR	C.arietinum	GLEAN_PASA	4174814	4175154	-	ID=Ca_02518.1.3pUTR1;Parent=Ca_02518.1;
CaGSNP_1494	scaffold00940	27880	G/A	3pUTR	C.arietinum	GLEAN_PASA	27270	28221	-	ID=Ca_14531.3.3pUTR2;Parent=Ca_14531.3;
CaGSNP_1538	scaffold00582	8116	G/A	3pUTR	C.arietinum	GLEAN_PASA	8084	8367	+	ID=Ca_13279.2.3pUTR3;Parent=Ca_13279.2;
CaGSNP_1718	scaffold07289	3968	G/C	3pUTR	C.arietinum	GLEAN_PASA	3351	4020	-	ID=Ca_19872.2.3pUTR1;Parent=Ca_19872.2;
CaGSNP_1764	scaffold00271	184858	G/C	3pUTR	C.arietinum	GLEAN_PASA	184854	185742	+	ID=Ca_11751.2.3pUTR1;Parent=Ca_11751.2;
CaGSNP_1775	scaffold02872	23254	G/T	3pUTR	C.arietinum	EVM_PASA	23061	23468	-	ID=Ca_17943.1.3pUTR1;Parent=Ca_17943.1;
CaGSNP_1782	Ca_LG_3	4174824	G/T	3pUTR	C.arietinum	GLEAN_PASA	4174814	4175154	-	ID=Ca_02518.1.3pUTR1;Parent=Ca_02518.1;
CaGSNP_18	Ca_LG_3	4415806	A/C	3pUTR	C.arietinum	GLEAN_PASA	4415766	4416423	-	ID=Ca_02553.2.3pUTR1;Parent=Ca_02553.2;
CaGSNP_185	scaffold00940	27874	C/A	3pUTR	C.arietinum	GLEAN_PASA	27270	28221	-	ID=Ca_14531.3.3pUTR2;Parent=Ca_14531.3;
CaGSNP_1870	scaffold07800	4688	G/T	3pUTR	C.arietinum	EVM_PASA	4420	5992	+	ID=Ca_19952.1.3pUTR1;Parent=Ca_19952.1;
CaGSNP_1979	scaffold02562	26406	A/T	3pUTR	C.arietinum	GLEAN_PASA	26209	26492	+	ID=Ca_17605.1.3pUTR1;Parent=Ca_17605.1;
CaGSNP_2068	scaffold07289	3952	T/A	3pUTR	C.arietinum	GLEAN_PASA	3351	4020	-	ID=Ca_19872.2.3pUTR1;Parent=Ca_19872.2;
CaGSNP_2180	Ca_LG_6	5573898	C/T	3pUTR	C.arietinum	GLEAN_PASA	5573778	5573966	+	ID=Ca_06865.1.3pUTR1;Parent=Ca_06865.1;
CaGSNP_220	Ca_LG_4	9224613	C/A	3pUTR	C.arietinum	GLEAN_PASA	9224556	9225011	-	ID=Ca_04492.1.3pUTR1;Parent=Ca_04492.1;
CaGSNP_2226	scaffold02335	13603	T/C	3pUTR	C.arietinum	GLEAN_PASA	12767	13802	-	ID=Ca_17286.1.3pUTR3;Parent=Ca_17286.1;
CaGSNP_2265	scaffold00806	95130	T/C	3pUTR	C.arietinum	GLEAN_PASA	94888	95155	-	ID=Ca_14118.1.3pUTR1;Parent=Ca_14118.1;
CaGSNP_2304	Ca_LG_1	5567015	T/C	3pUTR	C.arietinum	GLEAN_PASA	5566896	5567343	-	ID=Ca_00477.1.3pUTR3;Parent=Ca_00477.1;
CaGSNP_2316	Ca_LG_3	4415789	T/C	3pUTR	C.arietinum	GLEAN_PASA	4415766	4416423	-	ID=Ca_02553.2.3pUTR1;Parent=Ca_02553.2;
CaGSNP_2427	Ca_LG_8	984926	T/G	3pUTR	C.arietinum	GLEAN_PASA	984706	985098	-	ID=Ca_08072.1.3pUTR1;Parent=Ca_08072.1;
CaGSNP_2476	Ca_LG_6	6924931	G/T	3pUTR	C.arietinum	GLEAN_PASA	6924781	6925298	+	ID=Ca_06995.1.3pUTR1;Parent=Ca_06995.1;
CaGSNP_2501	scaffold02335	13566	T/G	3pUTR	C.arietinum	GLEAN_PASA	12767	13802	-	ID=Ca_17286.1.3pUTR3;Parent=Ca_17286.1;
CaGSNP_2703	Ca_LG_1	2619204	C/T	3pUTR	C.arietinum	GLEAN_PASA	2619012	2619422	+	ID=Ca_00273.1.3pUTR1;Parent=Ca_00273.1;
CaGSNP_2724	Ca_LG_1	7665478	T/A	3pUTR	C.arietinum	GLEAN_PASA	7665306	7665568	-	ID=Ca_00601.1.3pUTR1;Parent=Ca_00601.1;
CaGSNP_2751	scaffold01348	52778	T/G	3pUTR	C.arietinum	GLEAN_PASA	52475	53014	+	ID=Ca_15565.1.3pUTR1;Parent=Ca_15565.1;
CaGSNP_2761	scaffold01372	50036	C/T	3pUTR	C.arietinum	GLEAN_PASA	49913	50227	-	ID=Ca_15624.1.3pUTR1;Parent=Ca_15624.1;
CaGSNP_2882	scaffold02095	32547	T/G	3pUTR	C.arietinum	GLEAN_PASA	32193	33079	+	ID=Ca_16910.1.3pUTR2;Parent=Ca_16910.1;
CaGSNP_30	scaffold00940	33957	A/C	3pUTR	C.arietinum	GLEAN_PASA	33909	34076	-	ID=Ca_14532.1.3pUTR1;Parent=Ca_14532.1;
CaGSNP_3021	Ca_LG_2	6142753	T/A	3pUTR	C.arietinum	GLEAN_PASA	6142370	6143207	+	ID=Ca_01473.1.3pUTR1;Parent=Ca_01473.1;
CaGSNP_3029	Ca_LG_2	7708741	A/T	3pUTR	C.arietinum	GLEAN_PASA	7707983	7708944	-	ID=Ca_01612.1.3pUTR1;Parent=Ca_01612.1;
CaGSNP_3030	Ca_LG_2	7708742	T/C	3pUTR	C.arietinum	GLEAN_PASA	7707983	7708944	-	ID=Ca_01612.1.3pUTR1;Parent=Ca_01612.1;
CaGSNP_3031	Ca_LG_2	7708744	T/C	3pUTR	C.arietinum	GLEAN_PASA	7707983	7708944	-	ID=Ca_01612.1.3pUTR1;Parent=Ca_01612.1;
CaGSNP_3032	Ca_LG_2	7708765	A/C	3pUTR	C.arietinum	GLEAN_PASA	7707983	7708944	-	ID=Ca_01612.1.3pUTR1;Parent=Ca_01612.1;
CaGSNP_3056	scaffold02894	11331	T/A	3pUTR	C.arietinum	GLEAN_PASA	10694	11394	+	ID=Ca_17966.3.3pUTR1;Parent=Ca_17966.3;
CaGSNP_3120	Ca_LG_3	11209929	T/G	3pUTR	C.arietinum	GLEAN_PASA	11209836	11210055	+	ID=Ca_02919.1.3pUTR1;Parent=Ca_02919.1;
CaGSNP_3170	Ca_LG_3	4038954	C/G	3pUTR	C.arietinum	GLEAN_PASA	4038769	4039242	+	ID=Ca_02500.1.3pUTR1;Parent=Ca_02500.1;
CaGSNP_3331	Ca_LG_4	2751571	G/T	3pUTR	C.arietinum	GLEAN_PASA	2751555	2751726	+	ID=Ca_04071.2.3pUTR1;Parent=Ca_04071.2;
CaGSNP_3341	Ca_LG_4	3859366	G/A	3pUTR	C.arietinum	GLEAN_PASA	3859040	3859409	+	ID=Ca_04149.1.3pUTR1;Parent=Ca_04149.1;
CaGSNP_3342	Ca_LG_4	3859391	C/G	3pUTR	C.arietinum	GLEAN_PASA	3859040	3859409	+	ID=Ca_04149.1.3pUTR1;Parent=Ca_04149.1;
CaGSNP_3408	scaffold05004	14355	C/T	3pUTR	C.arietinum	GLEAN_PASA	13892	14567	+	ID=Ca_19182.1.3pUTR1;Parent=Ca_19182.1;
CaGSNP_3536	Ca_LG_5	546601	A/C	3pUTR	C.arietinum	EVM_PASA	546140	546620	-	ID=Ca_05270.1.3pUTR1;Parent=Ca_05270.1;
CaGSNP_3549	scaffold00331	116816	A/G	3pUTR	C.arietinum	GLEAN_PASA	116088	117065	+	ID=Ca_12090.3.3pUTR1;Parent=Ca_12090.3;
CaGSNP_3550	scaffold00331	116984	G/A	3pUTR	C.arietinum	GLEAN_PASA	116088	117065	+	ID=Ca_12090.3.3pUTR1;Parent=Ca_12090.3;
CaGSNP_36	Ca_LG_3	23325891	A/C	3pUTR	C.arietinum	GLEAN_PASA	23325700	23325933	-	ID=Ca_03872.2.3pUTR1;Parent=Ca_03872.2;
CaGSNP_3605	scaffold03162	229155	G/T	3pUTR	C.arietinum	GLEAN_PASA	228639	229863	+	ID=Ca_09331.1.3pUTR1;Parent=Ca_09331.1;
CaGSNP_3673	Ca_LG_6	6059803	A/T	3pUTR	C.arietinum	GLEAN_PASA	6059801	6059822	+	ID=Ca_06917.1.3pUTR1;Parent=Ca_06917.1;
CaGSNP_3777	Ca_LG_7	8441806	A/C	3pUTR	C.arietinum	GLEAN_PASA	8441724	8441987	-	ID=Ca_07961.2.3pUTR1;Parent=Ca_07961.2;
CaGSNP_3880	scaffold00930	87097	A/G	3pUTR	C.arietinum	GLEAN_PASA	86657	87319	+	ID=Ca_14503.1.3pUTR1;Parent=Ca_14503.1;
CaGSNP_3881	scaffold00930	87259	C/A	3pUTR	C.arietinum	GLEAN_PASA	86657	87319	+	ID=Ca_14503.1.3pUTR1;Parent=Ca_14503.1;
CaGSNP_3884	scaffold00940	27802	A/C	3pUTR	C.arietinum	GLEAN_PASA	27270	28221	-	ID=Ca_14531.3.3pUTR2;Parent=Ca_14531.3;
CaGSNP_3885	scaffold00940	27811	A/C	3pUTR	C.arietinum	GLEAN_PASA	27270	28221	-	ID=Ca_14531.3.3pUTR2;Parent=Ca_14531.3;
CaGSNP_3886	scaffold00940	27883	A/C	3pUTR	C.arietinum	GLEAN_PASA	27270	28221	-	ID=Ca_14531.3.3pUTR2;Parent=Ca_14531.3;
CaGSNP_3887	scaffold00940	27886	A/C	3pUTR	C.arietinum	GLEAN_PASA	27270	28221	-	ID=Ca_14531.3.3pUTR2;Parent=Ca_14531.3;
CaGSNP_3897	scaffold01006	42734	G/C	3pUTR	C.arietinum	GLEAN_PASA	42459	42904	+	ID=Ca_14703.1.3pUTR1;Parent=Ca_14703.1;
CaGSNP_3898	scaffold01006	42759	C/T	3pUTR	C.arietinum	GLEAN_PASA	42459	42904	+	ID=Ca_14703.1.3pUTR1;Parent=Ca_14703.1;
CaGSNP_3950	scaffold10388	410	T/A	3pUTR	C.arietinum	GLEAN_PASA	182	554	-	ID=Ca_20287.1.3pUTR1;Parent=Ca_20287.1;
CaGSNP_3951	scaffold01147	35204	T/C	3pUTR	C.arietinum	GLEAN_PASA	35070	35382	-	ID=Ca_15077.1.3pUTR1;Parent=Ca_15077.1;
CaGSNP_3977	scaffold01254	54174	C/T	3pUTR	C.arietinum	EVM_PASA	53594	54369	-	ID=Ca_15357.1.3pUTR3;Parent=Ca_15357.1;
CaGSNP_463	scaffold00806	95148	A/G	3pUTR	C.arietinum	GLEAN_PASA	94888	95155	-	ID=Ca_14118.1.3pUTR1;Parent=Ca_14118.1;
CaGSNP_479	Ca_LG_3	6543102	G/A	3pUTR	C.arietinum	GLEAN_PASA	6542874	6543245	-	ID=Ca_02682.1.3pUTR1;Parent=Ca_02682.1;
CaGSNP_606	Ca_LG_3	4415548	A/T	3pUTR	C.arietinum	GLEAN_PASA	4415024	4415566	-	ID=Ca_02553.1.3pUTR1;Parent=Ca_02553.1;
CaGSNP_612	scaffold00640	58651	A/T	3pUTR	C.arietinum	EVM_PASA	58487	58660	+	ID=Ca_13534.1.3pUTR1;Parent=Ca_13534.1;
CaGSNP_62	Ca_LG_5	1478122	A/C	3pUTR	C.arietinum	GLEAN_PASA	1477727	1478623	-	ID=Ca_05314.1.3pUTR3;Parent=Ca_05314.1;
CaGSNP_656	scaffold31279	428	A/T	3pUTR	C.arietinum	GLEAN_PASA	314	1064	+	ID=Ca_20947.1.3pUTR1;Parent=Ca_20947.1;
CaGSNP_659	Ca_LG_3	1416895	A/T	3pUTR	C.arietinum	EVM_PASA	1416785	1417339	+	ID=Ca_02288.3.3pUTR2;Parent=Ca_02288.3;
CaGSNP_681	Ca_LG_3	6543089	T/A	3pUTR	C.arietinum	GLEAN_PASA	6542874	6543245	-	ID=Ca_02682.1.3pUTR1;Parent=Ca_02682.1;
CaGSNP_691	scaffold00463	66352	T/A	3pUTR	C.arietinum	GLEAN_PASA	66238	66631	+	ID=Ca_12723.1.3pUTR1;Parent=Ca_12723.1;
CaGSNP_72	scaffold00955	87584	A/C	3pUTR	C.arietinum	GLEAN_PASA	87555	87763	-	ID=Ca_14613.1.3pUTR1;Parent=Ca_14613.1;
CaGSNP_820	Ca_LG_5	11733909	C/A	3pUTR	C.arietinum	GLEAN_PASA	11733703	11733973	-	ID=Ca_06215.1.3pUTR2;Parent=Ca_06215.1;
CaGSNP_850	scaffold02335	13578	C/A	3pUTR	C.arietinum	GLEAN_PASA	12767	13802	-	ID=Ca_17286.1.3pUTR3;Parent=Ca_17286.1;
CaGSNP_894	Ca_LG_4	1245784	A/C	3pUTR	C.arietinum	GLEAN_PASA	1245653	1245924	+	ID=Ca_03975.2.3pUTR1;Parent=Ca_03975.2;
CaGSNP_895	scaffold03162	229136	A/C	3pUTR	C.arietinum	GLEAN_PASA	228639	229863	+	ID=Ca_09331.1.3pUTR1;Parent=Ca_09331.1;
CaGSNP_984	scaffold00157	112338	G/C	3pUTR	C.arietinum	GLEAN_PASA	112289	112637	-	ID=Ca_11043.2.3pUTR1;Parent=Ca_11043.2;
CaGSNP_1011	Ca_LG_1	2281554	C/T	5pUTR	C.arietinum	GLEAN_PASA	2281257	2281570	-	ID=Ca_00235.1.5pUTR1;Parent=Ca_00235.1;
CaGSNP_1259	scaffold00192	236702	T/C	5pUTR	C.arietinum	GLEAN_PASA	236324	237161	-	ID=Ca_11231.1.5pUTR2;Parent=Ca_11231.1;
CaGSNP_1426	Ca_LG_3	22693424	G/A	5pUTR	C.arietinum	GLEAN_PASA	22693389	22693494	-	ID=Ca_03821.1.5pUTR1;Parent=Ca_03821.1;
CaGSNP_1438	Ca_LG_1	2417675	G/A	5pUTR	C.arietinum	GLEAN_PASA	2417304	2417687	+	ID=Ca_00256.1.5pUTR1;Parent=Ca_00256.1;
CaGSNP_1443	Ca_LG_1	5094752	G/A	5pUTR	C.arietinum	GLEAN_PASA	5094705	5094924	-	ID=Ca_00426.1.5pUTR1;Parent=Ca_00426.1;
CaGSNP_152	scaffold00341	184237	C/A	5pUTR	C.arietinum	GLEAN_PASA	184096	184256	+	ID=Ca_12160.1.5pUTR1;Parent=Ca_12160.1;
CaGSNP_1708	Ca_LG_1	5094757	G/C	5pUTR	C.arietinum	GLEAN_PASA	5094705	5094924	-	ID=Ca_00426.1.5pUTR1;Parent=Ca_00426.1;
CaGSNP_1733	Ca_LG_1	11241987	G/C	5pUTR	C.arietinum	GLEAN_PASA	11241880	11242257	+	ID=Ca_00866.1.5pUTR1;Parent=Ca_00866.1;
CaGSNP_1771	Ca_LG_1	2281499	G/T	5pUTR	C.arietinum	GLEAN_PASA	2281257	2281570	-	ID=Ca_00235.1.5pUTR1;Parent=Ca_00235.1;
CaGSNP_1813	scaffold06024	8537	G/T	5pUTR	C.arietinum	GLEAN_PASA	8534	8561	-	ID=Ca_19556.1.5pUTR1;Parent=Ca_19556.1;
CaGSNP_1825	Ca_LG_3	22693426	G/T	5pUTR	C.arietinum	GLEAN_PASA	22693389	22693494	-	ID=Ca_03821.1.5pUTR1;Parent=Ca_03821.1;
CaGSNP_1827	Ca_LG_4	11407182	G/T	5pUTR	C.arietinum	GLEAN_PASA	11407182	11407239	+	ID=Ca_04680.1.5pUTR1;Parent=Ca_04680.1;
CaGSNP_1836	scaffold01129	86731	G/T	5pUTR	C.arietinum	GLEAN_PASA	86716	86767	-	ID=Ca_10015.1.5pUTR1;Parent=Ca_10015.1;
CaGSNP_1888	scaffold00286	84666	T/G	5pUTR	C.arietinum	GLEAN_PASA	84464	84701	+	ID=Ca_11816.2.5pUTR1;Parent=Ca_11816.2;
CaGSNP_1900	scaffold00271	32066	T/G	5pUTR	C.arietinum	GLEAN_PASA	31958	32114	+	ID=Ca_11735.1.5pUTR1;Parent=Ca_11735.1;
CaGSNP_1926	scaffold00943	43519	T/G	5pUTR	C.arietinum	GLEAN_PASA	43483	43686	-	ID=Ca_14551.1.5pUTR1;Parent=Ca_14551.1;
CaGSNP_2043	Ca_LG_1	6314651	T/A	5pUTR	C.arietinum	GLEAN_PASA	6314596	6314672	-	ID=Ca_00540.1.5pUTR1;Parent=Ca_00540.1;
CaGSNP_206	Ca_LG_3	17792649	A/C	5pUTR	C.arietinum	GLEAN_PASA	17792561	17792764	+	ID=Ca_03386.2.5pUTR2;Parent=Ca_03386.2;
CaGSNP_2086	scaffold00538	78789	T/A	5pUTR	C.arietinum	EVM_PASA	78386	78930	-	ID=Ca_13091.1.5pUTR1;Parent=Ca_13091.1;
CaGSNP_2087	scaffold00538	78814	T/A	5pUTR	C.arietinum	EVM_PASA	78386	78930	-	ID=Ca_13091.1.5pUTR1;Parent=Ca_13091.1;
CaGSNP_2220	scaffold01799	51791	T/C	5pUTR	C.arietinum	GLEAN_PASA	51783	51843	+	ID=Ca_16447.1.5pUTR2;Parent=Ca_16447.1;
CaGSNP_2282	scaffold00192	193080	C/T	5pUTR	C.arietinum	GLEAN_PASA	192824	193354	+	ID=Ca_11228.5.5pUTR2;Parent=Ca_11228.5;
CaGSNP_2286	Ca_LG_5	2989075	T/C	5pUTR	C.arietinum	GLEAN_PASA	2989073	2989210	-	ID=Ca_05454.1.5pUTR1;Parent=Ca_05454.1;
CaGSNP_2298	Ca_LG_1	2281552	T/C	5pUTR	C.arietinum	GLEAN_PASA	2281257	2281570	-	ID=Ca_00235.1.5pUTR1;Parent=Ca_00235.1;
CaGSNP_2392	Ca_LG_8	5412172	T/C	5pUTR	C.arietinum	GLEAN_PASA	5411992	5412291	+	ID=Ca_08348.1.5pUTR1;Parent=Ca_08348.1;
CaGSNP_2412	Ca_LG_8	10194656	G/T	5pUTR	C.arietinum	GLEAN_PASA	10194484	10194676	+	ID=Ca_08722.1.5pUTR1;Parent=Ca_08722.1;
CaGSNP_2436	scaffold03761	12711	T/G	5pUTR	C.arietinum	GLEAN_PASA	12690	12999	-	ID=Ca_18592.1.5pUTR1;Parent=Ca_18592.1;
CaGSNP_2505	Ca_LG_1	11241985	T/G	5pUTR	C.arietinum	GLEAN_PASA	11241880	11242257	+	ID=Ca_00866.1.5pUTR1;Parent=Ca_00866.1;
CaGSNP_2596	scaffold00943	43505	T/G	5pUTR	C.arietinum	GLEAN_PASA	43483	43686	-	ID=Ca_14551.1.5pUTR1;Parent=Ca_14551.1;
CaGSNP_262	Ca_LG_6	3307385	A/C	5pUTR	C.arietinum	GLEAN_PASA	3307299	3307430	-	ID=Ca_06673.1.5pUTR1;Parent=Ca_06673.1;
CaGSNP_2622	scaffold06024	8539	T/G	5pUTR	C.arietinum	GLEAN_PASA	8534	8561	-	ID=Ca_19556.1.5pUTR1;Parent=Ca_19556.1;
CaGSNP_2653	Ca_LG_1	2281497	T/G	5pUTR	C.arietinum	GLEAN_PASA	2281257	2281570	-	ID=Ca_00235.1.5pUTR1;Parent=Ca_00235.1;
CaGSNP_2654	Ca_LG_1	2281498	T/G	5pUTR	C.arietinum	GLEAN_PASA	2281257	2281570	-	ID=Ca_00235.1.5pUTR1;Parent=Ca_00235.1;
CaGSNP_2725	Ca_LG_1	7680543	C/T	5pUTR	C.arietinum	GLEAN_PASA	7680337	7680554	+	ID=Ca_00602.1.5pUTR1;Parent=Ca_00602.1;
CaGSNP_2731	scaffold00055	41148	A/G	5pUTR	C.arietinum	GLEAN_PASA	41024	41269	-	ID=Ca_08781.1.5pUTR1;Parent=Ca_08781.1;
CaGSNP_2793	scaffold12754	1822	A/T	5pUTR	C.arietinum	EVM_PASA	411	2505	-	ID=Ca_20482.1.5pUTR1;Parent=Ca_20482.1;
CaGSNP_2875	scaffold01056	159467	T/G	5pUTR	C.arietinum	GLEAN_PASA	159421	159925	-	ID=Ca_09967.1.5pUTR1;Parent=Ca_09967.1;
CaGSNP_2898	scaffold01129	86745	T/C	5pUTR	C.arietinum	GLEAN_PASA	86716	86767	-	ID=Ca_10015.1.5pUTR1;Parent=Ca_10015.1;
CaGSNP_294	Ca_LG_1	2417658	A/G	5pUTR	C.arietinum	GLEAN_PASA	2417304	2417687	+	ID=Ca_00256.1.5pUTR1;Parent=Ca_00256.1;
CaGSNP_3033	Ca_LG_2	7814065	T/G	5pUTR	C.arietinum	GLEAN_PASA	7813979	7814235	-	ID=Ca_01623.1.5pUTR1;Parent=Ca_01623.1;
CaGSNP_3034	Ca_LG_2	7907198	T/G	5pUTR	C.arietinum	GLEAN_PASA	7907123	7907221	-	ID=Ca_01635.1.5pUTR1;Parent=Ca_01635.1;
CaGSNP_3092	scaffold03390	7000	A/C	5pUTR	C.arietinum	GLEAN_PASA	6736	7131	+	ID=Ca_18336.1.5pUTR1;Parent=Ca_18336.1;
CaGSNP_3126	Ca_LG_3	11444596	A/C	5pUTR	C.arietinum	GLEAN_PASA	11444574	11444661	-	ID=Ca_02940.1.5pUTR2;Parent=Ca_02940.1;
CaGSNP_3219	scaffold04053	16281	C/A	5pUTR	C.arietinum	GLEAN_PASA	16132	16290	+	ID=Ca_18752.1.5pUTR1;Parent=Ca_18752.1;
CaGSNP_3294	Ca_LG_4	16791504	T/A	5pUTR	C.arietinum	EVM_PASA	16791405	16791750	+	ID=Ca_04935.1.5pUTR1;Parent=Ca_04935.1;
CaGSNP_3295	Ca_LG_4	16791541	A/C	5pUTR	C.arietinum	EVM_PASA	16791405	16791750	+	ID=Ca_04935.1.5pUTR1;Parent=Ca_04935.1;
CaGSNP_3334	Ca_LG_4	3764973	T/C	5pUTR	C.arietinum	GLEAN_PASA	3764434	3765274	+	ID=Ca_04140.1.5pUTR1;Parent=Ca_04140.1;
CaGSNP_3335	Ca_LG_4	3764979	A/G	5pUTR	C.arietinum	GLEAN_PASA	3764434	3765274	+	ID=Ca_04140.1.5pUTR1;Parent=Ca_04140.1;
CaGSNP_3336	Ca_LG_4	3765009	T/C	5pUTR	C.arietinum	GLEAN_PASA	3764434	3765274	+	ID=Ca_04140.1.5pUTR1;Parent=Ca_04140.1;
CaGSNP_3347	Ca_LG_4	4013763	A/T	5pUTR	C.arietinum	GLEAN_PASA	4013737	4013795	-	ID=Ca_04164.1.5pUTR1;Parent=Ca_04164.1;
CaGSNP_3348	Ca_LG_4	4013768	A/G	5pUTR	C.arietinum	GLEAN_PASA	4013737	4013795	-	ID=Ca_04164.1.5pUTR1;Parent=Ca_04164.1;
CaGSNP_3349	Ca_LG_4	4013769	T/A	5pUTR	C.arietinum	GLEAN_PASA	4013737	4013795	-	ID=Ca_04164.1.5pUTR1;Parent=Ca_04164.1;
CaGSNP_3350	Ca_LG_4	4013770	A/G	5pUTR	C.arietinum	GLEAN_PASA	4013737	4013795	-	ID=Ca_04164.1.5pUTR1;Parent=Ca_04164.1;
CaGSNP_3464	scaffold00192	194368	A/G	5pUTR	C.arietinum	GLEAN_PASA	194037	194534	+	ID=Ca_11228.5.5pUTR3;Parent=Ca_11228.5;
CaGSNP_3545	Ca_LG_5	96317	C/T	5pUTR	C.arietinum	GLEAN_PASA	96131	96653	+	ID=Ca_05247.3.5pUTR1;Parent=Ca_05247.3;
CaGSNP_3569	scaffold00341	184229	C/T	5pUTR	C.arietinum	GLEAN_PASA	184096	184256	+	ID=Ca_12160.1.5pUTR1;Parent=Ca_12160.1;
CaGSNP_3570	scaffold00341	184230	C/T	5pUTR	C.arietinum	GLEAN_PASA	184096	184256	+	ID=Ca_12160.1.5pUTR1;Parent=Ca_12160.1;
CaGSNP_3628	scaffold00491	75833	C/T	5pUTR	C.arietinum	GLEAN_PASA	75705	75985	-	ID=Ca_12866.1.5pUTR1;Parent=Ca_12866.1;
CaGSNP_3768	Ca_LG_7	7089400	A/C	5pUTR	C.arietinum	GLEAN_PASA	7089399	7089457	-	ID=Ca_07859.1.5pUTR1;Parent=Ca_07859.1;
CaGSNP_3812	scaffold00837	108508	A/C	5pUTR	C.arietinum	GLEAN_PASA	108477	108519	+	ID=Ca_14240.1.5pUTR1;Parent=Ca_14240.1;
CaGSNP_3829	scaffold00897	86284	A/C	5pUTR	C.arietinum	GLEAN_PASA	86264	86291	-	ID=Ca_14410.1.5pUTR2;Parent=Ca_14410.1;
CaGSNP_3882	scaffold00930	90238	T/G	5pUTR	C.arietinum	GLEAN_PASA	89777	90274	+	ID=Ca_14504.1.5pUTR1;Parent=Ca_14504.1;
CaGSNP_597	Ca_LG_1	11241980	A/T	5pUTR	C.arietinum	GLEAN_PASA	11241880	11242257	+	ID=Ca_00866.1.5pUTR1;Parent=Ca_00866.1;
CaGSNP_619	Ca_LG_2	5577178	A/T	5pUTR	C.arietinum	GLEAN_PASA	5576877	5577262	-	ID=Ca_01421.2.5pUTR1;Parent=Ca_01421.2;
CaGSNP_730	scaffold00055	41149	T/A	5pUTR	C.arietinum	GLEAN_PASA	41024	41269	-	ID=Ca_08781.1.5pUTR1;Parent=Ca_08781.1;
CaGSNP_823	scaffold00897	86767	C/A	5pUTR	C.arietinum	GLEAN_PASA	86736	86840	-	ID=Ca_14410.1.5pUTR1;Parent=Ca_14410.1;
CaGSNP_84	Ca_LG_3	11588305	A/C	5pUTR	C.arietinum	GLEAN_PASA	11588220	11588359	-	ID=Ca_02952.1.5pUTR1;Parent=Ca_02952.1;
CaGSNP_898	Ca_LG_6	10334639	A/C	5pUTR	C.arietinum	GLEAN_PASA	10334236	10334824	+	ID=Ca_07275.2.5pUTR1;Parent=Ca_07275.2;
CaGSNP_100	scaffold01393	19531	A/C	genic	C.arietinum	GLEAN_PASA	19465	19771	-	ID=Ca_15694.1.exon2;Parent=Ca_15694.1;
CaGSNP_1000	Ca_LG_1	3099404	G/C	genic	C.arietinum	GLEAN_PASA	3099182	3099564	+	ID=Ca_00313.1.exon10;Parent=Ca_00313.1;
CaGSNP_1006	scaffold02116	3064	C/T	genic	C.arietinum	GLEAN_PASA	2751	3946	-	ID=Ca_16945.1.exon1;Parent=Ca_16945.1;
CaGSNP_1015	Ca_LG_1	5537208	C/T	genic	C.arietinum	GLEAN	5536174	5537763	+	ID=Ca_00473.1.exon2;Parent=Ca_00473.1;
CaGSNP_1019	scaffold03099	2935	C/T	genic	C.arietinum	GLEAN_PASA	2829	2969	-	ID=Ca_18146.1.exon2;Parent=Ca_18146.1;
CaGSNP_1029	Ca_LG_3	3495509	C/T	genic	C.arietinum	EVM_PASA	3495327	3496036	+	ID=Ca_02442.1.exon10;Parent=Ca_02442.1;
CaGSNP_1036	Ca_LG_3	4300111	C/T	genic	C.arietinum	GLEAN_PASA	4299824	4300167	+	ID=Ca_02535.1.exon4;Parent=Ca_02535.1;
CaGSNP_1037	Ca_LG_3	4356981	C/T	genic	C.arietinum	GLEAN_PASA	4356855	4357068	+	ID=Ca_02541.1.exon2;Parent=Ca_02541.1;
CaGSNP_1043	Ca_LG_3	23119386	C/T	genic	C.arietinum	GLEAN_PASA	23118509	23120330	+	ID=Ca_03860.1.exon1;Parent=Ca_03860.1;
CaGSNP_1048	Ca_LG_4	18348298	C/T	genic	C.arietinum	GLEAN_PASA	18347527	18348763	-	ID=Ca_05005.1.exon2;Parent=Ca_05005.1;
CaGSNP_1049	Ca_LG_4	18368255	C/T	genic	C.arietinum	EVM_PASA	18367581	18368895	-	ID=Ca_05008.1.exon5;Parent=Ca_05008.1;
CaGSNP_1054	scaffold00420	153592	C/T	genic	C.arietinum	EVM_PASA	153542	153744	+	ID=Ca_12585.1.exon16;Parent=Ca_12585.1;
CaGSNP_1055	Ca_LG_5	1471127	C/T	genic	C.arietinum	GLEAN_PASA	1471003	1471312	-	ID=Ca_05312.1.exon3;Parent=Ca_05312.1;
CaGSNP_1063	scaffold00806	67314	C/T	genic	C.arietinum	EVM_PASA	67160	67975	-	ID=Ca_14114.1.exon2;Parent=Ca_14114.1;
CaGSNP_1082	Ca_LG_5	11143975	C/T	genic	C.arietinum	GLEAN_PASA	11143538	11145465	-	ID=Ca_06170.1.exon1;Parent=Ca_06170.1;
CaGSNP_109	scaffold02019	8846	A/C	genic	C.arietinum	GLEAN_PASA	8803	8996	-	ID=Ca_16802.1.exon3;Parent=Ca_16802.1;
CaGSNP_1092	Ca_LG_2	5716475	C/T	genic	C.arietinum	GLEAN_PASA	5716461	5716617	+	ID=Ca_01434.1.exon3;Parent=Ca_01434.1;
CaGSNP_1099	Ca_LG_3	6539810	T/C	genic	C.arietinum	EVM_PASA	6539622	6540190	+	ID=Ca_02681.1.exon3;Parent=Ca_02681.1;
CaGSNP_1101	Ca_LG_3	22687823	C/T	genic	C.arietinum	EVM	22687297	22688895	-	ID=Ca_03819.1.exon1;Parent=Ca_03819.1;
CaGSNP_1105	scaffold01008	10460	C/T	genic	C.arietinum	GLEAN_PASA	10455	11647	+	ID=Ca_09224.1.exon10;Parent=Ca_09224.1;
CaGSNP_1115	Ca_LG_3	644808	C/T	genic	C.arietinum	GLEAN_PASA	644808	644957	-	ID=Ca_02197.1.exon3;Parent=Ca_02197.1;
CaGSNP_1118	scaffold43318	443	C/T	genic	C.arietinum	GLEAN_PASA	249	785	+	ID=Ca_21142.1.exon1;Parent=Ca_21142.1;
CaGSNP_112	scaffold02136	28253	A/C	genic	C.arietinum	EVM_PASA	27954	28412	-	ID=Ca_16981.1.exon5;Parent=Ca_16981.1;
CaGSNP_1138	scaffold11937	3368	C/T	genic	C.arietinum	GLEAN	3241	3400	+	ID=Ca_20426.1.exon7;Parent=Ca_20426.1;
CaGSNP_1143	scaffold01555	57802	C/T	genic	C.arietinum	GLEAN_PASA	57334	58274	+	ID=Ca_16061.1.exon1;Parent=Ca_16061.1;
CaGSNP_1155	Ca_LG_1	2184997	C/T	genic	C.arietinum	GLEAN_PASA	2184487	2185195	-	ID=Ca_00226.1.exon2;Parent=Ca_00226.1;
CaGSNP_1156	Ca_LG_1	10530998	C/T	genic	C.arietinum	GLEAN_PASA	10530687	10531124	-	ID=Ca_00784.2.exon8;Parent=Ca_00784.2;
CaGSNP_1168	scaffold38899	330	C/T	genic	C.arietinum	EVM_PASA	211	366	-	ID=Ca_21071.1.exon2;Parent=Ca_21071.1;
CaGSNP_1171	Ca_LG_3	1298497	C/T	genic	C.arietinum	EVM	1298483	1298601	+	ID=Ca_02274.1.exon10;Parent=Ca_02274.1;
CaGSNP_1173	Ca_LG_3	11071524	C/T	genic	C.arietinum	GLEAN_PASA	11071280	11072139	+	ID=Ca_02904.1.exon1;Parent=Ca_02904.1;
CaGSNP_118	Ca_LG_1	5645008	A/C	genic	C.arietinum	GLEAN_PASA	5644638	5645890	-	ID=Ca_00484.1.exon2;Parent=Ca_00484.1;
CaGSNP_1194	scaffold00447	71975	T/C	genic	C.arietinum	EVM_PASA	71851	72062	-	ID=Ca_12666.1.exon4;Parent=Ca_12666.1;
CaGSNP_1204	scaffold00549	53290	C/T	genic	C.arietinum	GLEAN_PASA	53242	53440	-	ID=Ca_13132.1.exon3;Parent=Ca_13132.1;
CaGSNP_1206	scaffold68277	401	C/T	genic	C.arietinum	GLEAN	387	422	-	ID=Ca_21428.1.exon1;Parent=Ca_21428.1;
CaGSNP_1221	scaffold00893	478	C/T	genic	C.arietinum	EVM	379	501	+	ID=Ca_14399.1.exon2;Parent=Ca_14399.1;
CaGSNP_1225	scaffold01066	79464	C/T	genic	C.arietinum	GLEAN_PASA	77497	80997	+	ID=Ca_14879.1.exon2;Parent=Ca_14879.1;
CaGSNP_1232	scaffold00991	87698	T/C	genic	C.arietinum	GLEAN_PASA	87169	87954	-	ID=Ca_09891.1.exon9;Parent=Ca_09891.1;
CaGSNP_1244	Ca_LG_8	7868220	T/C	genic	C.arietinum	GLEAN_PASA	7868014	7868852	+	ID=Ca_08553.1.exon11;Parent=Ca_08553.1;
CaGSNP_1245	scaffold11652	219	T/C	genic	C.arietinum	GLEAN	64	602	+	ID=Ca_20403.1.exon1;Parent=Ca_20403.1;
CaGSNP_1246	scaffold01498	11216	T/C	genic	C.arietinum	GLEAN_PASA	11056	11988	+	ID=Ca_15933.1.exon2;Parent=Ca_15933.1;
CaGSNP_1252	scaffold02696	36063	T/C	genic	C.arietinum	GLEAN_PASA	35806	37295	+	ID=Ca_10532.1.exon2;Parent=Ca_10532.1;
CaGSNP_1260	scaffold00271	33434	T/C	genic	C.arietinum	GLEAN_PASA	33281	34385	+	ID=Ca_11735.1.exon4;Parent=Ca_11735.1;
CaGSNP_1263	Ca_LG_4	198670	T/C	genic	C.arietinum	GLEAN_PASA	198663	199076	+	ID=Ca_03895.1.exon4;Parent=Ca_03895.1;
CaGSNP_1265	Ca_LG_4	9834884	T/C	genic	C.arietinum	EVM	9834680	9835005	-	ID=Ca_04551.1.exon2;Parent=Ca_04551.1;
CaGSNP_1268	Ca_LG_4	11585305	T/C	genic	C.arietinum	GLEAN_PASA	11585018	11585465	-	ID=Ca_04699.1.exon4;Parent=Ca_04699.1;
CaGSNP_1270	scaffold00463	51838	T/C	genic	C.arietinum	GLEAN_PASA	51134	52032	-	ID=Ca_12721.1.exon3;Parent=Ca_12721.1;
CaGSNP_128	Ca_LG_2	14163542	A/C	genic	C.arietinum	GLEAN_PASA	14162788	14164321	-	ID=Ca_01922.1.exon1;Parent=Ca_01922.1;
CaGSNP_1280	scaffold00935	34654	T/C	genic	C.arietinum	GLEAN_PASA	34630	34722	+	ID=Ca_14515.1.exon8;Parent=Ca_14515.1;
CaGSNP_1311	Ca_LG_3	21183037	T/C	genic	C.arietinum	GLEAN_PASA	21182810	21183159	-	ID=Ca_03715.1.exon1;Parent=Ca_03715.1;
CaGSNP_1312	Ca_LG_3	23032534	T/C	genic	C.arietinum	GLEAN_PASA	23032490	23032693	-	ID=Ca_03849.1.exon5;Parent=Ca_03849.1;
CaGSNP_1313	scaffold13504	162769	T/C	genic	C.arietinum	GLEAN_PASA	161556	163933	-	ID=Ca_09262.1.exon1;Parent=Ca_09262.1;
CaGSNP_1317	scaffold00463	118443	T/C	genic	C.arietinum	GLEAN_PASA	118381	118721	+	ID=Ca_12730.1.exon4;Parent=Ca_12730.1;
CaGSNP_1327	Ca_LG_1	8871945	C/T	genic	C.arietinum	GLEAN	8871758	8872003	+	ID=Ca_00666.1.exon1;Parent=Ca_00666.1;
CaGSNP_1329	Ca_LG_3	15281781	C/T	genic	C.arietinum	GLEAN_PASA	15280975	15283433	-	ID=Ca_03185.1.exon1;Parent=Ca_03185.1;
CaGSNP_1331	Ca_LG_4	5028184	C/T	genic	C.arietinum	EVM_PASA	5028108	5028506	+	ID=Ca_04230.1.exon3;Parent=Ca_04230.1;
CaGSNP_1332	scaffold06276	8009	C/T	genic	C.arietinum	EVM_PASA	7991	8062	-	ID=Ca_19621.1.exon6;Parent=Ca_19621.1;
CaGSNP_1337	scaffold01182	48291	C/T	genic	C.arietinum	GLEAN_PASA	46992	48455	-	ID=Ca_15157.1.exon5;Parent=Ca_15157.1;
CaGSNP_1343	scaffold01498	10917	A/G	genic	C.arietinum	GLEAN_PASA	10555	10954	+	ID=Ca_15933.2.exon2;Parent=Ca_15933.2;
CaGSNP_1346	scaffold02437	10448	A/G	genic	C.arietinum	GLEAN_PASA	9843	11125	+	ID=Ca_17436.1.exon1;Parent=Ca_17436.1;
CaGSNP_135	Ca_LG_3	3860697	A/C	genic	C.arietinum	GLEAN_PASA	3860288	3861053	-	ID=Ca_02483.1.exon4;Parent=Ca_02483.1;
CaGSNP_1356	Ca_LG_3	6616912	A/G	genic	C.arietinum	GLEAN_PASA	6616805	6617305	-	ID=Ca_02688.1.exon7;Parent=Ca_02688.1;
CaGSNP_1359	Ca_LG_3	6738992	A/G	genic	C.arietinum	EVM_PASA	6738915	6739248	-	ID=Ca_02699.1.exon1;Parent=Ca_02699.1;
CaGSNP_1360	Ca_LG_3	7059071	A/G	genic	C.arietinum	GLEAN_PASA	7059030	7059462	-	ID=Ca_02731.1.exon3;Parent=Ca_02731.1;
CaGSNP_1362	scaffold00192	130520	A/G	genic	C.arietinum	EVM_PASA	130438	130846	+	ID=Ca_11221.1.exon9;Parent=Ca_11221.1;
CaGSNP_1364	scaffold00271	58847	A/G	genic	C.arietinum	GLEAN_PASA	58024	59423	+	ID=Ca_11737.1.exon1;Parent=Ca_11737.1;
CaGSNP_1366	Ca_LG_4	9856520	A/G	genic	C.arietinum	EVM_PASA	9856155	9856535	+	ID=Ca_04552.1.exon9;Parent=Ca_04552.1;
CaGSNP_1369	Ca_LG_4	11541368	A/G	genic	C.arietinum	EVM_PASA	11541324	11541564	-	ID=Ca_04694.1.exon9;Parent=Ca_04694.1;
CaGSNP_137	Ca_LG_3	16429257	A/C	genic	C.arietinum	GLEAN_PASA	16428866	16429458	-	ID=Ca_03271.1.exon3;Parent=Ca_03271.1;
CaGSNP_1375	Ca_LG_5	12393586	A/G	genic	C.arietinum	EVM_PASA	12393449	12393967	-	ID=Ca_06279.1.exon5;Parent=Ca_06279.1;
CaGSNP_1387	Ca_LG_4	3026835	A/G	genic	C.arietinum	GLEAN_PASA	3026307	3027008	-	ID=Ca_04092.1.exon1;Parent=Ca_04092.1;
CaGSNP_1393	Ca_LG_5	8842551	A/G	genic	C.arietinum	GLEAN_PASA	8842530	8842570	-	ID=Ca_05975.2.exon5;Parent=Ca_05975.2;
CaGSNP_1395	scaffold00897	95933	A/G	genic	C.arietinum	GLEAN_PASA	94932	96078	-	ID=Ca_14411.1.exon2;Parent=Ca_14411.1;
CaGSNP_1401	Ca_LG_4	11542258	A/G	genic	C.arietinum	EVM_PASA	11542124	11542398	-	ID=Ca_04694.1.exon7;Parent=Ca_04694.1;
CaGSNP_1402	Ca_LG_4	11603349	A/G	genic	C.arietinum	GLEAN_PASA	11602814	11603633	-	ID=Ca_04700.1.exon6;Parent=Ca_04700.1;
CaGSNP_1411	scaffold00226	48259	G/A	genic	C.arietinum	GLEAN	48235	48441	-	ID=Ca_11420.1.exon5;Parent=Ca_11420.1;
CaGSNP_1415	scaffold02136	19060	G/A	genic	C.arietinum	GLEAN_PASA	17043	19773	+	ID=Ca_16979.1.exon1;Parent=Ca_16979.1;
CaGSNP_1417	scaffold02238	20042	G/A	genic	C.arietinum	GLEAN_PASA	19982	20480	+	ID=Ca_17149.1.exon9;Parent=Ca_17149.1;
CaGSNP_1421	Ca_LG_2	6011026	G/A	genic	C.arietinum	EVM_PASA	6010984	6011040	-	ID=Ca_01454.1.exon5;Parent=Ca_01454.1;
CaGSNP_1424	Ca_LG_2	6140423	G/A	genic	C.arietinum	GLEAN_PASA	6140393	6140662	+	ID=Ca_01473.1.exon9;Parent=Ca_01473.1;
CaGSNP_1425	Ca_LG_3	6544365	A/G	genic	C.arietinum	GLEAN_PASA	6544355	6544442	-	ID=Ca_02682.1.exon1;Parent=Ca_02682.1;
CaGSNP_1433	scaffold01850	16252	G/A	genic	C.arietinum	GLEAN_PASA	15349	16314	-	ID=Ca_16546.1.exon5;Parent=Ca_16546.1;
CaGSNP_1444	Ca_LG_1	5502878	G/A	genic	C.arietinum	GLEAN_PASA	5502869	5503014	+	ID=Ca_00471.1.exon6;Parent=Ca_00471.1;
CaGSNP_1462	Ca_LG_3	4261374	G/A	genic	C.arietinum	GLEAN_PASA	4261237	4261641	+	ID=Ca_02532.1.exon5;Parent=Ca_02532.1;
CaGSNP_1466	Ca_LG_3	23108909	G/A	genic	C.arietinum	GLEAN_PASA	23108753	23109176	+	ID=Ca_03858.1.exon1;Parent=Ca_03858.1;
CaGSNP_1476	scaffold00254	28286	G/A	genic	C.arietinum	GLEAN_PASA	27590	30498	-	ID=Ca_11566.1.exon1;Parent=Ca_11566.1;
CaGSNP_148	scaffold05748	7688	A/C	genic	C.arietinum	GLEAN_PASA	7495	8041	+	ID=Ca_19466.1.exon1;Parent=Ca_19466.1;
CaGSNP_1483	scaffold00420	153429	G/A	genic	C.arietinum	EVM_PASA	153295	153432	+	ID=Ca_12585.1.exon15;Parent=Ca_12585.1;
CaGSNP_1484	scaffold00448	85104	G/A	genic	C.arietinum	GLEAN_PASA	85018	85140	+	ID=Ca_12675.1.exon13;Parent=Ca_12675.1;
CaGSNP_1486	scaffold00625	43104	G/A	genic	C.arietinum	GLEAN_PASA	42395	43596	-	ID=Ca_13472.1.exon4;Parent=Ca_13472.1;
CaGSNP_1490	scaffold00640	12344	G/A	genic	C.arietinum	GLEAN_PASA	12303	12747	+	ID=Ca_13530.1.exon9;Parent=Ca_13530.1;
CaGSNP_1491	scaffold00731	9088	G/A	genic	C.arietinum	GLEAN_PASA	8996	9127	-	ID=Ca_13836.1.exon2;Parent=Ca_13836.1;
CaGSNP_1493	Ca_LG_7	2889767	G/A	genic	C.arietinum	GLEAN_PASA	2889084	2890497	+	ID=Ca_07580.1.exon4;Parent=Ca_07580.1;
CaGSNP_1497	Ca_LG_8	5741859	G/A	genic	C.arietinum	GLEAN_PASA	5741820	5741891	+	ID=Ca_08384.1.exon8;Parent=Ca_08384.1;
CaGSNP_1498	Ca_LG_8	8394370	G/A	genic	C.arietinum	GLEAN_PASA	8393912	8394653	+	ID=Ca_08605.1.exon10;Parent=Ca_08605.1;
CaGSNP_15	scaffold04579	1758	A/C	genic	C.arietinum	GLEAN_PASA	1407	1880	-	ID=Ca_19013.1.exon2;Parent=Ca_19013.1;
CaGSNP_150	Ca_LG_4	7035560	A/C	genic	C.arietinum	GLEAN_PASA	7035488	7035718	-	ID=Ca_04308.1.exon14;Parent=Ca_04308.1;
CaGSNP_1502	scaffold27693	484	G/A	genic	C.arietinum	GLEAN_PASA	32	1193	-	ID=Ca_20895.1.exon1;Parent=Ca_20895.1;
CaGSNP_1505	scaffold05014	3464	G/A	genic	C.arietinum	EVM_PASA	3390	3693	+	ID=Ca_19187.2.exon10;Parent=Ca_19187.2;
CaGSNP_1519	Ca_LG_3	11783333	G/A	genic	C.arietinum	EVM_PASA	11782735	11784125	+	ID=Ca_02974.1.exon11;Parent=Ca_02974.1;
CaGSNP_1526	scaffold00332	87122	G/A	genic	C.arietinum	GLEAN_PASA	87084	87201	-	ID=Ca_12102.1.exon8;Parent=Ca_12102.1;
CaGSNP_155	scaffold06822	1484	A/C	genic	C.arietinum	GLEAN_PASA	1446	1517	+	ID=Ca_19755.1.exon1;Parent=Ca_19755.1;
CaGSNP_1559	scaffold19715	1133	G/A	genic	C.arietinum	EVM_PASA	1073	1377	-	ID=Ca_20763.1.exon1;Parent=Ca_20763.1;
CaGSNP_1568	Ca_LG_2	6088245	G/A	genic	C.arietinum	GLEAN_PASA	6088116	6088646	+	ID=Ca_01465.1.exon3;Parent=Ca_01465.1;
CaGSNP_1573	scaffold33002	633	G/A	genic	C.arietinum	EVM_PASA	128	1017	+	ID=Ca_20979.1.exon1;Parent=Ca_20979.1;
CaGSNP_1582	Ca_LG_3	17065575	G/A	genic	C.arietinum	GLEAN_PASA	17065542	17065975	-	ID=Ca_03329.1.exon1;Parent=Ca_03329.1;
CaGSNP_1595	Ca_LG_5	5495917	G/A	genic	C.arietinum	EVM_PASA	5495834	5496606	-	ID=Ca_05645.1.exon1;Parent=Ca_05645.1;
CaGSNP_16	Ca_LG_3	2920360	A/C	genic	C.arietinum	GLEAN_PASA	2920093	2920953	-	ID=Ca_02382.1.exon1;Parent=Ca_02382.1;
CaGSNP_160	Ca_LG_5	1471621	A/C	genic	C.arietinum	GLEAN_PASA	1471426	1471995	-	ID=Ca_05312.1.exon2;Parent=Ca_05312.1;
CaGSNP_1600	scaffold00792	11129	G/A	genic	C.arietinum	GLEAN_PASA	10910	11580	-	ID=Ca_14067.1.exon1;Parent=Ca_14067.1;
CaGSNP_1622	Ca_LG_3	23142943	A/G	genic	C.arietinum	GLEAN_PASA	23142475	23143159	-	ID=Ca_03864.1.exon2;Parent=Ca_03864.1;
CaGSNP_1626	scaffold00488	138651	A/G	genic	C.arietinum	GLEAN_PASA	138315	139038	+	ID=Ca_09305.1.exon2;Parent=Ca_09305.1;
CaGSNP_1633	scaffold01372	18168	G/A	genic	C.arietinum	GLEAN_PASA	18087	18762	+	ID=Ca_15621.1.exon3;Parent=Ca_15621.1;
CaGSNP_1634	scaffold01880	7968	G/A	genic	C.arietinum	GLEAN_PASA	7965	8121	+	ID=Ca_16593.1.exon3;Parent=Ca_16593.1;
CaGSNP_1645	scaffold00119	218137	G/A	genic	C.arietinum	GLEAN_PASA	218065	218299	-	ID=Ca_10936.1.exon11;Parent=Ca_10936.1;
CaGSNP_1648	Ca_LG_4	18240713	G/A	genic	C.arietinum	GLEAN_PASA	18240658	18240728	+	ID=Ca_04997.1.exon3;Parent=Ca_04997.1;
CaGSNP_1670	Ca_LG_2	8322715	A/G	genic	C.arietinum	GLEAN_PASA	8322564	8322850	-	ID=Ca_01664.1.exon1;Parent=Ca_01664.1;
CaGSNP_1684	scaffold00750	37856	G/A	genic	C.arietinum	GLEAN_PASA	37751	37928	+	ID=Ca_13904.1.exon5;Parent=Ca_13904.1;
CaGSNP_1687	scaffold03271	26593	C/G	genic	C.arietinum	GLEAN_PASA	25991	26966	-	ID=Ca_18273.1.exon1;Parent=Ca_18273.1;
CaGSNP_169	Ca_LG_6	767007	A/C	genic	C.arietinum	GLEAN_PASA	766304	767318	+	ID=Ca_06492.1.exon6;Parent=Ca_06492.1;
CaGSNP_1691	scaffold00192	3684	C/G	genic	C.arietinum	GLEAN_PASA	2763	4070	-	ID=Ca_11210.1.exon2;Parent=Ca_11210.1;
CaGSNP_1692	Ca_LG_4	11538965	C/G	genic	C.arietinum	EVM_PASA	11538564	11540120	-	ID=Ca_04694.1.exon12;Parent=Ca_04694.1;
CaGSNP_1694	Ca_LG_8	344964	C/G	genic	C.arietinum	GLEAN	344761	345480	+	ID=Ca_08006.1.exon1;Parent=Ca_08006.1;
CaGSNP_1697	scaffold00331	184588	C/G	genic	C.arietinum	GLEAN_PASA	184066	185123	-	ID=Ca_12097.1.exon6;Parent=Ca_12097.1;
CaGSNP_170	Ca_LG_6	7708541	A/C	genic	C.arietinum	GLEAN_PASA	7708439	7708791	-	ID=Ca_07057.1.exon3;Parent=Ca_07057.1;
CaGSNP_1700	Ca_LG_2	5717021	G/C	genic	C.arietinum	GLEAN_PASA	5716737	5717478	+	ID=Ca_01434.1.exon4;Parent=Ca_01434.1;
CaGSNP_1701	Ca_LG_2	6092158	G/C	genic	C.arietinum	GLEAN_PASA	6092128	6092236	+	ID=Ca_01466.1.exon4;Parent=Ca_01466.1;
CaGSNP_1702	Ca_LG_3	22670433	G/C	genic	C.arietinum	GLEAN_PASA	22670380	22670837	+	ID=Ca_03816.1.exon4;Parent=Ca_03816.1;
CaGSNP_1709	scaffold02759	10366	G/C	genic	C.arietinum	GLEAN_PASA	10302	10865	+	ID=Ca_17833.2.exon1;Parent=Ca_17833.2;
CaGSNP_1714	Ca_LG_4	18351604	G/C	genic	C.arietinum	GLEAN	18351298	18351924	-	ID=Ca_05006.1.exon14;Parent=Ca_05006.1;
CaGSNP_1715	Ca_LG_4	18369344	G/C	genic	C.arietinum	EVM_PASA	18369202	18373406	-	ID=Ca_05008.1.exon4;Parent=Ca_05008.1;
CaGSNP_172	Ca_LG_6	10266792	A/C	genic	C.arietinum	GLEAN_PASA	10266566	10267035	+	ID=Ca_07267.1.exon1;Parent=Ca_07267.1;
CaGSNP_1744	scaffold07343	6222	G/C	genic	C.arietinum	GLEAN_PASA	6128	6655	-	ID=Ca_19881.1.exon1;Parent=Ca_19881.1;
CaGSNP_1756	scaffold01826	27617	C/G	genic	C.arietinum	EVM_PASA	27559	27879	+	ID=Ca_16492.1.exon2;Parent=Ca_16492.1;
CaGSNP_1760	scaffold01398	48122	G/C	genic	C.arietinum	GLEAN_PASA	47979	48167	+	ID=Ca_15712.1.exon4;Parent=Ca_15712.1;
CaGSNP_1766	scaffold16831	54402	G/T	genic	C.arietinum	EVM_PASA	54028	54574	+	ID=Ca_09731.1.exon13;Parent=Ca_09731.1;
CaGSNP_177	scaffold00870	89893	A/C	genic	C.arietinum	GLEAN_PASA	89410	89990	-	ID=Ca_14338.1.exon2;Parent=Ca_14338.1;
CaGSNP_1770	Ca_LG_1	815397	G/T	genic	C.arietinum	GLEAN_PASA	814863	816052	+	ID=Ca_00068.1.exon1;Parent=Ca_00068.1;
CaGSNP_1779	Ca_LG_3	3946457	G/T	genic	C.arietinum	GLEAN_PASA	3946410	3946672	-	ID=Ca_02491.1.exon1;Parent=Ca_02491.1;
CaGSNP_178	scaffold00879	54257	A/C	genic	C.arietinum	GLEAN_PASA	54206	55051	+	ID=Ca_14370.1.exon1;Parent=Ca_14370.1;
CaGSNP_1780	Ca_LG_3	4019445	G/T	genic	C.arietinum	GLEAN_PASA	4018859	4019795	+	ID=Ca_02499.1.exon4;Parent=Ca_02499.1;
CaGSNP_1788	Ca_LG_4	20710984	G/T	genic	C.arietinum	GLEAN_PASA	20710115	20711010	-	ID=Ca_05123.1.exon3;Parent=Ca_05123.1;
CaGSNP_179	scaffold08953	2495	A/C	genic	C.arietinum	GLEAN_PASA	2426	2578	+	ID=Ca_20130.1.exon5;Parent=Ca_20130.1;
CaGSNP_1798	scaffold00777	100224	G/T	genic	C.arietinum	EVM_PASA	99924	100703	+	ID=Ca_14005.1.exon3;Parent=Ca_14005.1;
CaGSNP_1799	scaffold00859	94351	G/T	genic	C.arietinum	GLEAN_PASA	94082	94981	+	ID=Ca_14319.1.exon2;Parent=Ca_14319.1;
CaGSNP_1802	scaffold00940	73123	G/T	genic	C.arietinum	EVM_PASA	72944	73155	-	ID=Ca_14535.1.exon17;Parent=Ca_14535.1;
CaGSNP_1804	scaffold01422	44271	G/T	genic	C.arietinum	GLEAN_PASA	43712	44822	-	ID=Ca_15760.2.exon1;Parent=Ca_15760.2;
CaGSNP_1808	Ca_LG_2	412583	G/T	genic	C.arietinum	GLEAN	412565	413110	+	ID=Ca_01056.1.exon2;Parent=Ca_01056.1;
CaGSNP_1818	Ca_LG_7	6484394	G/T	genic	C.arietinum	GLEAN_PASA	6482345	6485310	-	ID=Ca_07810.1.exon1;Parent=Ca_07810.1;
CaGSNP_182	scaffold00924	85867	A/C	genic	C.arietinum	GLEAN_PASA	85758	86617	+	ID=Ca_14475.1.exon3;Parent=Ca_14475.1;
CaGSNP_1823	Ca_LG_2	5745551	G/T	genic	C.arietinum	GLEAN_PASA	5744835	5745991	+	ID=Ca_01438.1.exon1;Parent=Ca_01438.1;
CaGSNP_1829	scaffold01392	48113	G/T	genic	C.arietinum	GLEAN_PASA	47962	48283	+	ID=Ca_15691.1.exon1;Parent=Ca_15691.1;
CaGSNP_1830	scaffold12348	1845	G/T	genic	C.arietinum	EVM_PASA	1790	1928	+	ID=Ca_20446.1.exon2;Parent=Ca_20446.1;
CaGSNP_184	scaffold00933	75161	A/C	genic	C.arietinum	EVM_PASA	75158	75853	-	ID=Ca_14510.1.exon12;Parent=Ca_14510.1;
CaGSNP_1842	scaffold02669	16936	G/T	genic	C.arietinum	GLEAN_PASA	16466	17228	+	ID=Ca_17730.1.exon1;Parent=Ca_17730.1;
CaGSNP_1844	scaffold02036	74445	G/T	genic	C.arietinum	GLEAN_PASA	74320	76381	-	ID=Ca_10433.1.exon1;Parent=Ca_10433.1;
CaGSNP_1856	Ca_LG_4	9484426	G/T	genic	C.arietinum	EVM_PASA	9484083	9484663	-	ID=Ca_04515.1.exon4;Parent=Ca_04515.1;
CaGSNP_1866	scaffold00576	107481	G/T	genic	C.arietinum	GLEAN_PASA	107184	107550	+	ID=Ca_13247.1.exon3;Parent=Ca_13247.1;
CaGSNP_187	scaffold00946	44903	A/C	genic	C.arietinum	GLEAN_PASA	44870	45029	-	ID=Ca_14567.1.exon6;Parent=Ca_14567.1;
CaGSNP_1892	scaffold07031	2083	T/G	genic	C.arietinum	GLEAN_PASA	1938	2327	-	ID=Ca_19812.1.exon4;Parent=Ca_19812.1;
CaGSNP_1894	Ca_LG_4	16571414	T/G	genic	C.arietinum	GLEAN_PASA	16570638	16573299	-	ID=Ca_04919.1.exon1;Parent=Ca_04919.1;
CaGSNP_190	scaffold01043	81634	A/C	genic	C.arietinum	GLEAN_PASA	80996	81673	-	ID=Ca_14823.1.exon11;Parent=Ca_14823.1;
CaGSNP_1901	Ca_LG_4	1248441	T/G	genic	C.arietinum	GLEAN_PASA	1248305	1248529	-	ID=Ca_03976.1.exon1;Parent=Ca_03976.1;
CaGSNP_1902	Ca_LG_4	8884795	T/G	genic	C.arietinum	GLEAN_PASA	8884585	8884848	-	ID=Ca_04467.1.exon1;Parent=Ca_04467.1;
CaGSNP_1908	Ca_LG_6	6058595	T/G	genic	C.arietinum	GLEAN_PASA	6057996	6058700	+	ID=Ca_06917.1.exon1;Parent=Ca_06917.1;
CaGSNP_1910	Ca_LG_6	6952716	T/G	genic	C.arietinum	GLEAN_PASA	6952125	6953725	-	ID=Ca_06999.1.exon1;Parent=Ca_06999.1;
CaGSNP_1912	Ca_LG_8	678765	T/G	genic	C.arietinum	GLEAN_PASA	678699	679292	-	ID=Ca_08036.1.exon9;Parent=Ca_08036.1;
CaGSNP_1915	Ca_LG_2	15006809	T/G	genic	C.arietinum	GLEAN_PASA	15006668	15006864	-	ID=Ca_01994.1.exon12;Parent=Ca_01994.1;
CaGSNP_1916	scaffold00077	142128	T/G	genic	C.arietinum	GLEAN_PASA	141946	142584	-	ID=Ca_10697.1.exon7;Parent=Ca_10697.1;
CaGSNP_192	scaffold10127	1167	A/C	genic	C.arietinum	EVM_PASA	1051	1232	-	ID=Ca_20274.1.exon1;Parent=Ca_20274.1;
CaGSNP_1920	Ca_LG_5	8454514	T/G	genic	C.arietinum	GLEAN_PASA	8454205	8454583	-	ID=Ca_05932.1.exon2;Parent=Ca_05932.1;
CaGSNP_1927	scaffold01045	11892	T/G	genic	C.arietinum	GLEAN_PASA	11648	12107	-	ID=Ca_14837.1.exon2;Parent=Ca_14837.1;
CaGSNP_1928	Ca_LG_8	90334	T/G	genic	C.arietinum	EVM_PASA	90166	90418	+	ID=Ca_07977.1.exon12;Parent=Ca_07977.1;
CaGSNP_1932	scaffold33287	413	G/T	genic	C.arietinum	EVM	332	491	+	ID=Ca_20983.1.exon1;Parent=Ca_20983.1;
CaGSNP_1933	Ca_LG_4	3057455	G/T	genic	C.arietinum	GLEAN_PASA	3057326	3057483	+	ID=Ca_04094.1.exon7;Parent=Ca_04094.1;
CaGSNP_1938	scaffold03772	20356	G/T	genic	C.arietinum	GLEAN_PASA	19375	21612	-	ID=Ca_10570.1.exon1;Parent=Ca_10570.1;
CaGSNP_1939	scaffold05518	2413	G/T	genic	C.arietinum	GLEAN_PASA	2381	2587	-	ID=Ca_19379.1.exon4;Parent=Ca_19379.1;
CaGSNP_1943	Ca_LG_1	6149342	T/G	genic	C.arietinum	GLEAN_PASA	6149281	6149386	-	ID=Ca_00524.1.exon3;Parent=Ca_00524.1;
CaGSNP_1946	scaffold00592	34275	T/G	genic	C.arietinum	GLEAN_PASA	33758	34399	-	ID=Ca_13314.1.exon1;Parent=Ca_13314.1;
CaGSNP_1947	Ca_LG_6	4838172	T/G	genic	C.arietinum	GLEAN_PASA	4837982	4838544	+	ID=Ca_06829.1.exon3;Parent=Ca_06829.1;
CaGSNP_1949	Ca_LG_7	1573745	T/G	genic	C.arietinum	GLEAN_PASA	1573331	1574112	+	ID=Ca_07486.1.exon1;Parent=Ca_07486.1;
CaGSNP_1954	Ca_LG_2	5508906	T/A	genic	C.arietinum	GLEAN	5508788	5509126	+	ID=Ca_01414.1.exon2;Parent=Ca_01414.1;
CaGSNP_1961	scaffold00940	4561	A/T	genic	C.arietinum	GLEAN_PASA	4499	5286	+	ID=Ca_14529.1.exon1;Parent=Ca_14529.1;
CaGSNP_1969	Ca_LG_5	6088875	T/A	genic	C.arietinum	GLEAN_PASA	6088421	6089832	-	ID=Ca_05706.1.exon1;Parent=Ca_05706.1;
CaGSNP_1972	scaffold01723	63045	T/A	genic	C.arietinum	GLEAN_PASA	63026	63185	+	ID=Ca_16360.1.exon13;Parent=Ca_16360.1;
CaGSNP_1973	scaffold00402	10900	T/A	genic	C.arietinum	GLEAN_PASA	10834	11104	-	ID=Ca_12478.1.exon3;Parent=Ca_12478.1;
CaGSNP_198	scaffold01361	64093	A/C	genic	C.arietinum	EVM_PASA	63775	64698	+	ID=Ca_15597.1.exon17;Parent=Ca_15597.1;
CaGSNP_1994	scaffold00494	2983	T/A	genic	C.arietinum	GLEAN_PASA	2973	3036	-	ID=Ca_12879.1.exon9;Parent=Ca_12879.1;
CaGSNP_1996	scaffold01216	49454	T/A	genic	C.arietinum	EVM	49332	49906	-	ID=Ca_15240.1.exon1;Parent=Ca_15240.1;
CaGSNP_1998	scaffold02055	42397	T/A	genic	C.arietinum	GLEAN_PASA	41529	42592	+	ID=Ca_16840.1.exon2;Parent=Ca_16840.1;
CaGSNP_1999	scaffold01347	10056	T/A	genic	C.arietinum	GLEAN_PASA	9788	10156	+	ID=Ca_10170.1.exon13;Parent=Ca_10170.1;
CaGSNP_2	scaffold12165	3414	A/C	genic	C.arietinum	GLEAN	3312	3716	-	ID=Ca_20439.1.exon1;Parent=Ca_20439.1;
CaGSNP_20	scaffold00226	49658	A/C	genic	C.arietinum	GLEAN	49552	49713	-	ID=Ca_11420.1.exon1;Parent=Ca_11420.1;
CaGSNP_200	scaffold01880	6602	A/C	genic	C.arietinum	GLEAN_PASA	6500	6690	-	ID=Ca_16592.1.exon2;Parent=Ca_16592.1;
CaGSNP_2012	scaffold02119	25584	T/A	genic	C.arietinum	EVM_PASA	25309	26055	+	ID=Ca_16946.1.exon3;Parent=Ca_16946.1;
CaGSNP_2016	scaffold02297	25241	T/A	genic	C.arietinum	GLEAN_PASA	25168	25342	+	ID=Ca_17242.1.exon2;Parent=Ca_17242.1;
CaGSNP_202	scaffold02528	17179	A/C	genic	C.arietinum	GLEAN_PASA	17028	17216	+	ID=Ca_17567.1.exon2;Parent=Ca_17567.1;
CaGSNP_2025	scaffold03971	15901	T/A	genic	C.arietinum	GLEAN_PASA	15836	16682	+	ID=Ca_10574.1.exon29;Parent=Ca_10574.1;
CaGSNP_2029	scaffold00327	75744	T/A	genic	C.arietinum	EVM_PASA	75590	75746	-	ID=Ca_12058.1.exon9;Parent=Ca_12058.1;
CaGSNP_203	Ca_LG_1	8219717	A/C	genic	C.arietinum	GLEAN_PASA	8219614	8220123	-	ID=Ca_00619.1.exon6;Parent=Ca_00619.1;
CaGSNP_2048	scaffold02427	33186	T/A	genic	C.arietinum	GLEAN_PASA	33133	33215	-	ID=Ca_17426.1.exon10;Parent=Ca_17426.1;
CaGSNP_205	Ca_LG_2	15905877	A/C	genic	C.arietinum	GLEAN	15905579	15906353	+	ID=Ca_02075.1.exon3;Parent=Ca_02075.1;
CaGSNP_2052	Ca_LG_1	5061066	T/A	genic	C.arietinum	GLEAN_PASA	5061011	5061186	-	ID=Ca_00422.1.exon3;Parent=Ca_00422.1;
CaGSNP_2064	Ca_LG_4	17026071	T/A	genic	C.arietinum	GLEAN_PASA	17025847	17026098	-	ID=Ca_04952.1.exon1;Parent=Ca_04952.1;
CaGSNP_2066	Ca_LG_5	1435590	T/A	genic	C.arietinum	GLEAN_PASA	1435516	1436028	+	ID=Ca_05307.1.exon4;Parent=Ca_05307.1;
CaGSNP_2069	scaffold07289	4117	T/A	genic	C.arietinum	GLEAN_PASA	4114	4388	-	ID=Ca_19872.1.exon4;Parent=Ca_19872.1;
CaGSNP_207	Ca_LG_4	5533572	A/C	genic	C.arietinum	EVM_PASA	5532791	5533707	-	ID=Ca_04247.1.exon8;Parent=Ca_04247.1;
CaGSNP_2070	Ca_LG_6	6792786	T/A	genic	C.arietinum	GLEAN_PASA	6792736	6792798	+	ID=Ca_06979.1.exon6;Parent=Ca_06979.1;
CaGSNP_2093	scaffold01170	46417	A/T	genic	C.arietinum	GLEAN_PASA	45656	46686	-	ID=Ca_10054.1.exon2;Parent=Ca_10054.1;
CaGSNP_2095	scaffold03026	31679	A/T	genic	C.arietinum	GLEAN	31534	31850	-	ID=Ca_18080.1.exon2;Parent=Ca_18080.1;
CaGSNP_2107	scaffold02562	22965	C/T	genic	C.arietinum	GLEAN_PASA	22955	23047	+	ID=Ca_17605.1.exon5;Parent=Ca_17605.1;
CaGSNP_211	Ca_LG_6	2055044	A/C	genic	C.arietinum	GLEAN_PASA	2054890	2055399	+	ID=Ca_06580.1.exon12;Parent=Ca_06580.1;
CaGSNP_2116	scaffold00271	85381	C/T	genic	C.arietinum	GLEAN_PASA	84995	85660	-	ID=Ca_11741.1.exon4;Parent=Ca_11741.1;
CaGSNP_2118	scaffold00488	98764	C/T	genic	C.arietinum	GLEAN_PASA	98581	99301	-	ID=Ca_09302.1.exon6;Parent=Ca_09302.1;
CaGSNP_212	Ca_LG_6	8432509	A/C	genic	C.arietinum	GLEAN_PASA	8431416	8432564	-	ID=Ca_07111.1.exon13;Parent=Ca_07111.1;
CaGSNP_2120	scaffold00557	58584	C/T	genic	C.arietinum	GLEAN_PASA	58464	58616	+	ID=Ca_13181.1.exon5;Parent=Ca_13181.1;
CaGSNP_213	scaffold08433	2030	A/C	genic	C.arietinum	GLEAN_PASA	1861	2205	+	ID=Ca_20039.1.exon1;Parent=Ca_20039.1;
CaGSNP_2136	scaffold00077	132386	T/C	genic	C.arietinum	GLEAN_PASA	132265	132462	-	ID=Ca_10695.1.exon3;Parent=Ca_10695.1;
CaGSNP_2141	Ca_LG_3	8498709	T/C	genic	C.arietinum	GLEAN_PASA	8498631	8498821	-	ID=Ca_02773.1.exon11;Parent=Ca_02773.1;
CaGSNP_2143	scaffold00696	123806	T/C	genic	C.arietinum	GLEAN_PASA	123549	123965	+	ID=Ca_13723.1.exon24;Parent=Ca_13723.1;
CaGSNP_2148	scaffold02562	22327	C/T	genic	C.arietinum	GLEAN_PASA	22323	22483	+	ID=Ca_17605.1.exon3;Parent=Ca_17605.1;
CaGSNP_2149	Ca_LG_2	6089048	T/C	genic	C.arietinum	GLEAN_PASA	6088956	6089997	+	ID=Ca_01465.1.exon4;Parent=Ca_01465.1;
CaGSNP_2151	Ca_LG_2	14169300	C/T	genic	C.arietinum	GLEAN_PASA	14169249	14169363	+	ID=Ca_01923.1.exon2;Parent=Ca_01923.1;
CaGSNP_2164	Ca_LG_4	1770350	C/T	genic	C.arietinum	GLEAN_PASA	1769086	1770634	-	ID=Ca_03999.1.exon2;Parent=Ca_03999.1;
CaGSNP_2166	Ca_LG_4	8848071	C/T	genic	C.arietinum	GLEAN_PASA	8848001	8848783	+	ID=Ca_04461.1.exon3;Parent=Ca_04461.1;
CaGSNP_2167	Ca_LG_4	11089940	C/T	genic	C.arietinum	EVM_PASA	11089648	11090878	-	ID=Ca_04656.1.exon1;Parent=Ca_04656.1;
CaGSNP_2172	scaffold00440	11562	C/T	genic	C.arietinum	GLEAN_PASA	11216	12422	+	ID=Ca_12645.1.exon11;Parent=Ca_12645.1;
CaGSNP_2174	scaffold00611	106960	C/T	genic	C.arietinum	GLEAN_PASA	106808	107235	+	ID=Ca_13410.1.exon2;Parent=Ca_13410.1;
CaGSNP_2178	Ca_LG_6	4799905	C/T	genic	C.arietinum	GLEAN_PASA	4799886	4799934	+	ID=Ca_06824.1.exon13;Parent=Ca_06824.1;
CaGSNP_2179	Ca_LG_6	4805527	C/T	genic	C.arietinum	GLEAN_PASA	4805395	4805587	-	ID=Ca_06825.1.exon9;Parent=Ca_06825.1;
CaGSNP_2183	Ca_LG_6	5881201	C/T	genic	C.arietinum	GLEAN_PASA	5881183	5881242	-	ID=Ca_06896.1.exon3;Parent=Ca_06896.1;
CaGSNP_2189	Ca_LG_6	5946749	C/T	genic	C.arietinum	EVM_PASA	5946117	5948661	+	ID=Ca_06902.1.exon5;Parent=Ca_06902.1;
CaGSNP_2193	Ca_LG_6	6995748	C/T	genic	C.arietinum	GLEAN_PASA	6995609	6995840	+	ID=Ca_07004.1.exon2;Parent=Ca_07004.1;
CaGSNP_2196	Ca_LG_2	6017319	T/C	genic	C.arietinum	GLEAN_PASA	6017207	6018090	-	ID=Ca_01455.1.exon4;Parent=Ca_01455.1;
CaGSNP_2199	Ca_LG_2	6103902	T/C	genic	C.arietinum	GLEAN_PASA	6103754	6103968	+	ID=Ca_01469.1.exon3;Parent=Ca_01469.1;
CaGSNP_22	scaffold00254	74521	A/C	genic	C.arietinum	GLEAN_PASA	74216	74888	+	ID=Ca_11567.1.exon1;Parent=Ca_11567.1;
CaGSNP_221	Ca_LG_4	9855664	C/A	genic	C.arietinum	EVM_PASA	9855373	9855739	+	ID=Ca_04552.1.exon6;Parent=Ca_04552.1;
CaGSNP_2211	scaffold00994	225573	T/C	genic	C.arietinum	EVM	225447	226138	-	ID=Ca_09660.1.exon2;Parent=Ca_09660.1;
CaGSNP_2212	scaffold01291	70030	T/C	genic	C.arietinum	GLEAN_PASA	69669	70823	+	ID=Ca_15445.1.exon1;Parent=Ca_15445.1;
CaGSNP_2217	scaffold01603	33453	T/C	genic	C.arietinum	GLEAN_PASA	32770	33619	+	ID=Ca_16123.1.exon2;Parent=Ca_16123.1;
CaGSNP_2222	scaffold00984	48266	T/C	genic	C.arietinum	GLEAN	48246	48437	+	ID=Ca_09879.1.exon1;Parent=Ca_09879.1;
CaGSNP_2229	Ca_LG_1	1486046	T/C	genic	C.arietinum	GLEAN_PASA	1485802	1486317	-	ID=Ca_00148.1.exon1;Parent=Ca_00148.1;
CaGSNP_2230	Ca_LG_1	3191486	T/C	genic	C.arietinum	GLEAN_PASA	3191269	3191574	-	ID=Ca_00323.1.exon5;Parent=Ca_00323.1;
CaGSNP_2234	scaffold02724	35052	T/C	genic	C.arietinum	EVM	34984	35086	-	ID=Ca_17796.1.exon2;Parent=Ca_17796.1;
CaGSNP_2238	scaffold03647	9538	T/C	genic	C.arietinum	GLEAN_PASA	8611	10003	-	ID=Ca_18512.1.exon1;Parent=Ca_18512.1;
CaGSNP_225	Ca_LG_6	6045978	C/A	genic	C.arietinum	GLEAN_PASA	6045630	6046396	+	ID=Ca_06915.1.exon5;Parent=Ca_06915.1;
CaGSNP_2251	scaffold00271	85777	T/C	genic	C.arietinum	GLEAN_PASA	85775	85968	-	ID=Ca_11741.1.exon3;Parent=Ca_11741.1;
CaGSNP_2253	Ca_LG_4	3875094	T/C	genic	C.arietinum	GLEAN_PASA	3874960	3875157	-	ID=Ca_04150.1.exon18;Parent=Ca_04150.1;
CaGSNP_2260	Ca_LG_5	11038446	T/C	genic	C.arietinum	GLEAN_PASA	11038019	11038545	-	ID=Ca_06160.1.exon4;Parent=Ca_06160.1;
CaGSNP_2267	Ca_LG_7	6252936	T/C	genic	C.arietinum	GLEAN_PASA	6252622	6253389	+	ID=Ca_07786.1.exon1;Parent=Ca_07786.1;
CaGSNP_2271	scaffold01191	75429	T/C	genic	C.arietinum	GLEAN	75215	75598	-	ID=Ca_15183.1.exon1;Parent=Ca_15183.1;
CaGSNP_2274	scaffold00640	121004	C/T	genic	C.arietinum	GLEAN_PASA	120556	121551	+	ID=Ca_13542.1.exon6;Parent=Ca_13542.1;
CaGSNP_2284	scaffold00368	61843	T/C	genic	C.arietinum	GLEAN_PASA	61746	62572	+	ID=Ca_12325.1.exon2;Parent=Ca_12325.1;
CaGSNP_2293	scaffold01583	43893	T/C	genic	C.arietinum	EVM_PASA	43867	44046	+	ID=Ca_16090.1.exon5;Parent=Ca_16090.1;
CaGSNP_2294	scaffold01937	55399	T/C	genic	C.arietinum	GLEAN_PASA	55287	55621	-	ID=Ca_16690.1.exon2;Parent=Ca_16690.1;
CaGSNP_23	Ca_LG_4	4219027	A/C	genic	C.arietinum	GLEAN_PASA	4218652	4219520	+	ID=Ca_04182.1.exon1;Parent=Ca_04182.1;
CaGSNP_2300	Ca_LG_1	2491051	T/C	genic	C.arietinum	GLEAN_PASA	2490945	2491055	+	ID=Ca_00264.1.exon6;Parent=Ca_00264.1;
CaGSNP_2302	Ca_LG_1	5489825	C/T	genic	C.arietinum	GLEAN_PASA	5489564	5490086	-	ID=Ca_00469.1.exon1;Parent=Ca_00469.1;
CaGSNP_2308	scaffold04447	5029	T/C	genic	C.arietinum	GLEAN_PASA	4952	5430	-	ID=Ca_18940.1.exon2;Parent=Ca_18940.1;
CaGSNP_2318	Ca_LG_3	23111353	T/C	genic	C.arietinum	GLEAN_PASA	23110897	23111724	-	ID=Ca_03859.1.exon1;Parent=Ca_03859.1;
CaGSNP_2322	scaffold05518	1990	T/C	genic	C.arietinum	GLEAN_PASA	1959	2126	-	ID=Ca_19379.1.exon5;Parent=Ca_19379.1;
CaGSNP_2327	scaffold00225	233127	T/C	genic	C.arietinum	EVM	232725	233267	+	ID=Ca_11414.1.exon2;Parent=Ca_11414.1;
CaGSNP_2331	Ca_LG_4	16950056	T/C	genic	C.arietinum	GLEAN_PASA	16949885	16950088	-	ID=Ca_04948.1.exon3;Parent=Ca_04948.1;
CaGSNP_2333	scaffold00488	64537	T/C	genic	C.arietinum	GLEAN_PASA	64391	64539	-	ID=Ca_09300.1.exon8;Parent=Ca_09300.1;
CaGSNP_2334	Ca_LG_5	1464549	T/C	genic	C.arietinum	GLEAN_PASA	1462501	1464694	+	ID=Ca_05311.2.exon1;Parent=Ca_05311.2;
CaGSNP_2340	scaffold00626	97784	T/C	genic	C.arietinum	GLEAN	97633	98148	-	ID=Ca_13486.1.exon1;Parent=Ca_13486.1;
CaGSNP_2343	scaffold00767	70218	T/C	genic	C.arietinum	GLEAN_PASA	70163	70331	-	ID=Ca_13951.1.exon2;Parent=Ca_13951.1;
CaGSNP_2350	Ca_LG_8	10160852	T/C	genic	C.arietinum	GLEAN_PASA	10160799	10160858	-	ID=Ca_08717.1.exon14;Parent=Ca_08717.1;
CaGSNP_2354	scaffold06604	479	T/C	genic	C.arietinum	GLEAN_PASA	448	1157	+	ID=Ca_19706.1.exon1;Parent=Ca_19706.1;
CaGSNP_2356	scaffold00463	10298	C/T	genic	C.arietinum	GLEAN_PASA	9921	10792	+	ID=Ca_12715.1.exon3;Parent=Ca_12715.1;
CaGSNP_2357	scaffold01389	10306	T/C	genic	C.arietinum	GLEAN	9955	10512	-	ID=Ca_15676.1.exon2;Parent=Ca_15676.1;
CaGSNP_236	Ca_LG_2	5507928	A/C	genic	C.arietinum	GLEAN	5507060	5508643	+	ID=Ca_01414.1.exon1;Parent=Ca_01414.1;
CaGSNP_2365	scaffold13504	66258	T/C	genic	C.arietinum	GLEAN	66048	66535	+	ID=Ca_09257.1.exon3;Parent=Ca_09257.1;
CaGSNP_2395	scaffold28410	258	T/C	genic	C.arietinum	EVM_PASA	165	1142	+	ID=Ca_20911.1.exon2;Parent=Ca_20911.1;
CaGSNP_2398	scaffold03463	13555	T/C	genic	C.arietinum	GLEAN	13290	13558	+	ID=Ca_10544.1.exon2;Parent=Ca_10544.1;
CaGSNP_2406	scaffold01237	18841	T/C	genic	C.arietinum	GLEAN	18473	18939	-	ID=Ca_15298.1.exon4;Parent=Ca_15298.1;
CaGSNP_2413	Ca_LG_2	5595412	T/G	genic	C.arietinum	GLEAN_PASA	5594586	5596076	-	ID=Ca_01423.1.exon2;Parent=Ca_01423.1;
CaGSNP_2414	scaffold00907	193071	T/G	genic	C.arietinum	EVM_PASA	193016	193189	-	ID=Ca_09675.1.exon5;Parent=Ca_09675.1;
CaGSNP_2416	scaffold00185	103016	T/G	genic	C.arietinum	GLEAN_PASA	102888	103322	-	ID=Ca_08855.1.exon1;Parent=Ca_08855.1;
CaGSNP_2418	Ca_LG_1	1937348	T/G	genic	C.arietinum	GLEAN_PASA	1935189	1939213	+	ID=Ca_00203.1.exon1;Parent=Ca_00203.1;
CaGSNP_2419	Ca_LG_2	8397968	T/G	genic	C.arietinum	GLEAN_PASA	8397473	8398152	+	ID=Ca_01667.2.exon1;Parent=Ca_01667.2;
CaGSNP_2420	Ca_LG_3	18976057	T/G	genic	C.arietinum	EVM_PASA	18976002	18977188	-	ID=Ca_03521.1.exon1;Parent=Ca_03521.1;
CaGSNP_2421	scaffold00549	114557	T/G	genic	C.arietinum	GLEAN_PASA	114472	114981	-	ID=Ca_13136.1.exon1;Parent=Ca_13136.1;
CaGSNP_2422	scaffold00719	108923	T/G	genic	C.arietinum	GLEAN_PASA	108672	109729	-	ID=Ca_13784.1.exon1;Parent=Ca_13784.1;
CaGSNP_2423	Ca_LG_6	3958872	T/G	genic	C.arietinum	GLEAN_PASA	3958580	3959006	-	ID=Ca_06739.3.exon5;Parent=Ca_06739.3;
CaGSNP_2428	Ca_LG_8	4341462	T/G	genic	C.arietinum	GLEAN_PASA	4341251	4341859	-	ID=Ca_08242.1.exon2;Parent=Ca_08242.1;
CaGSNP_2431	scaffold02337	15523	T/G	genic	C.arietinum	GLEAN_PASA	14994	15726	-	ID=Ca_17290.1.exon5;Parent=Ca_17290.1;
CaGSNP_2439	Ca_LG_3	16051314	T/G	genic	C.arietinum	GLEAN_PASA	16051264	16051470	+	ID=Ca_03231.1.exon8;Parent=Ca_03231.1;
CaGSNP_2445	Ca_LG_4	16548553	T/G	genic	C.arietinum	GLEAN_PASA	16548550	16548632	-	ID=Ca_04916.1.exon3;Parent=Ca_04916.1;
CaGSNP_2446	scaffold00360	173992	T/G	genic	C.arietinum	GLEAN_PASA	173557	174096	-	ID=Ca_12306.1.exon5;Parent=Ca_12306.1;
CaGSNP_2447	Ca_LG_5	689741	T/G	genic	C.arietinum	GLEAN_PASA	688771	689777	-	ID=Ca_05280.3.exon5;Parent=Ca_05280.3;
CaGSNP_2449	scaffold00938	55425	T/G	genic	C.arietinum	GLEAN_PASA	54927	55469	-	ID=Ca_14525.2.exon6;Parent=Ca_14525.2;
CaGSNP_2450	scaffold00675	25498	T/G	genic	C.arietinum	GLEAN	25305	25627	+	ID=Ca_09584.1.exon2;Parent=Ca_09584.1;
CaGSNP_2451	Ca_LG_8	4867807	T/G	genic	C.arietinum	GLEAN_PASA	4867027	4868060	-	ID=Ca_08303.1.exon1;Parent=Ca_08303.1;
CaGSNP_2452	Ca_LG_8	5937891	T/G	genic	C.arietinum	GLEAN_PASA	5936690	5939010	+	ID=Ca_08406.1.exon2;Parent=Ca_08406.1;
CaGSNP_2467	scaffold02437	24605	G/T	genic	C.arietinum	GLEAN_PASA	24486	24746	+	ID=Ca_17437.1.exon8;Parent=Ca_17437.1;
CaGSNP_2469	Ca_LG_3	6434304	G/T	genic	C.arietinum	GLEAN_PASA	6434269	6434590	+	ID=Ca_02669.1.exon3;Parent=Ca_02669.1;
CaGSNP_247	scaffold01678	51583	A/C	genic	C.arietinum	GLEAN_PASA	51507	52044	+	ID=Ca_16269.1.exon9;Parent=Ca_16269.1;
CaGSNP_2472	Ca_LG_4	9856777	G/T	genic	C.arietinum	EVM_PASA	9856637	9859733	+	ID=Ca_04552.1.exon10;Parent=Ca_04552.1;
CaGSNP_2475	Ca_LG_6	6103720	G/T	genic	C.arietinum	GLEAN_PASA	6103411	6104280	-	ID=Ca_06920.1.exon1;Parent=Ca_06920.1;
CaGSNP_2477	Ca_LG_6	6928791	G/T	genic	C.arietinum	GLEAN_PASA	6928772	6928992	+	ID=Ca_06996.1.exon8;Parent=Ca_06996.1;
CaGSNP_2486	scaffold00762	90081	T/G	genic	C.arietinum	GLEAN_PASA	89614	90172	+	ID=Ca_09680.1.exon1;Parent=Ca_09680.1;
CaGSNP_2489	scaffold00829	10074	T/G	genic	C.arietinum	EVM_PASA	9402	11900	+	ID=Ca_09724.1.exon1;Parent=Ca_09724.1;
CaGSNP_249	Ca_LG_2	1868860	A/C	genic	C.arietinum	GLEAN_PASA	1868713	1869031	+	ID=Ca_01162.1.exon4;Parent=Ca_01162.1;
CaGSNP_2491	scaffold00876	42330	T/G	genic	C.arietinum	GLEAN_PASA	41900	42410	-	ID=Ca_09791.1.exon22;Parent=Ca_09791.1;
CaGSNP_2492	scaffold01626	51521	T/G	genic	C.arietinum	GLEAN_PASA	51109	51841	+	ID=Ca_16178.1.exon14;Parent=Ca_16178.1;
CaGSNP_2493	scaffold01712	6722	T/G	genic	C.arietinum	EVM_PASA	4549	7106	-	ID=Ca_16330.1.exon1;Parent=Ca_16330.1;
CaGSNP_2496	scaffold01825	37430	T/G	genic	C.arietinum	GLEAN_PASA	37407	37891	-	ID=Ca_16487.1.exon4;Parent=Ca_16487.1;
CaGSNP_250	scaffold00977	124203	A/C	genic	C.arietinum	GLEAN_PASA	123964	124904	+	ID=Ca_09148.1.exon2;Parent=Ca_09148.1;
CaGSNP_2503	Ca_LG_1	10525418	T/G	genic	C.arietinum	GLEAN_PASA	10525109	10525573	-	ID=Ca_00783.1.exon7;Parent=Ca_00783.1;
CaGSNP_2508	scaffold01473	83797	T/G	genic	C.arietinum	EVM_PASA	83717	84201	+	ID=Ca_10286.1.exon8;Parent=Ca_10286.1;
CaGSNP_2509	scaffold03563	1613	T/G	genic	C.arietinum	EVM_PASA	868	2349	+	ID=Ca_18458.1.exon2;Parent=Ca_18458.1;
CaGSNP_251	scaffold04897	2916	A/C	genic	C.arietinum	EVM_PASA	2641	3127	+	ID=Ca_19144.1.exon1;Parent=Ca_19144.1;
CaGSNP_2510	scaffold03758	16098	T/G	genic	C.arietinum	GLEAN_PASA	15172	16316	-	ID=Ca_18587.1.exon1;Parent=Ca_18587.1;
CaGSNP_2511	Ca_LG_2	2402200	T/G	genic	C.arietinum	GLEAN_PASA	2402167	2402337	-	ID=Ca_01205.1.exon4;Parent=Ca_01205.1;
CaGSNP_2513	scaffold05885	6131	T/G	genic	C.arietinum	GLEAN_PASA	5432	7007	+	ID=Ca_10498.1.exon2;Parent=Ca_10498.1;
CaGSNP_2517	Ca_LG_3	16188666	T/G	genic	C.arietinum	GLEAN_PASA	16188492	16188955	-	ID=Ca_03248.1.exon4;Parent=Ca_03248.1;
CaGSNP_2524	scaffold00077	179625	T/G	genic	C.arietinum	EVM_PASA	179463	179997	+	ID=Ca_10700.1.exon4;Parent=Ca_10700.1;
CaGSNP_2528	scaffold00225	19811	T/G	genic	C.arietinum	GLEAN_PASA	19669	20037	+	ID=Ca_11401.1.exon2;Parent=Ca_11401.1;
CaGSNP_2535	Ca_LG_4	2609258	T/G	genic	C.arietinum	GLEAN_PASA	2609083	2609601	-	ID=Ca_04061.1.exon3;Parent=Ca_04061.1;
CaGSNP_2536	Ca_LG_4	5678706	T/G	genic	C.arietinum	GLEAN_PASA	5678009	5678982	+	ID=Ca_04259.1.exon1;Parent=Ca_04259.1;
CaGSNP_2537	Ca_LG_4	10249171	T/G	genic	C.arietinum	GLEAN_PASA	10249115	10249179	+	ID=Ca_04586.1.exon3;Parent=Ca_04586.1;
CaGSNP_2541	scaffold00360	8251	T/G	genic	C.arietinum	GLEAN_PASA	8158	8426	+	ID=Ca_12294.1.exon4;Parent=Ca_12294.1;
CaGSNP_2542	scaffold00419	31796	T/G	genic	C.arietinum	GLEAN_PASA	31661	31926	+	ID=Ca_12563.1.exon14;Parent=Ca_12563.1;
CaGSNP_2547	scaffold00539	39144	T/G	genic	C.arietinum	EVM_PASA	38611	39584	-	ID=Ca_13100.1.exon1;Parent=Ca_13100.1;
CaGSNP_2550	Ca_LG_5	9946926	T/G	genic	C.arietinum	GLEAN_PASA	9946480	9947189	-	ID=Ca_06081.1.exon2;Parent=Ca_06081.1;
CaGSNP_2551	scaffold00558	80335	T/G	genic	C.arietinum	EVM_PASA	80249	80381	+	ID=Ca_13191.1.exon22;Parent=Ca_13191.1;
CaGSNP_2552	scaffold00637	124476	T/G	genic	C.arietinum	GLEAN	123092	124527	+	ID=Ca_13528.1.exon2;Parent=Ca_13528.1;
CaGSNP_2557	Ca_LG_6	4999533	T/G	genic	C.arietinum	GLEAN_PASA	4999400	4999982	+	ID=Ca_06844.1.exon11;Parent=Ca_06844.1;
CaGSNP_2558	Ca_LG_6	6985129	T/G	genic	C.arietinum	GLEAN_PASA	6984141	6985767	+	ID=Ca_07002.1.exon2;Parent=Ca_07002.1;
CaGSNP_2560	Ca_LG_6	9245293	T/G	genic	C.arietinum	GLEAN_PASA	9245036	9245467	+	ID=Ca_07158.1.exon2;Parent=Ca_07158.1;
CaGSNP_2566	Ca_LG_7	1558730	T/G	genic	C.arietinum	GLEAN_PASA	1558315	1558856	+	ID=Ca_07485.1.exon2;Parent=Ca_07485.1;
CaGSNP_2571	Ca_LG_8	8432968	T/G	genic	C.arietinum	EVM	8432966	8433083	-	ID=Ca_08610.1.exon11;Parent=Ca_08610.1;
CaGSNP_2575	scaffold02114	40465	T/G	genic	C.arietinum	GLEAN_PASA	40048	40989	+	ID=Ca_16942.1.exon1;Parent=Ca_16942.1;
CaGSNP_2576	scaffold02387	41249	G/T	genic	C.arietinum	GLEAN_PASA	40933	41556	-	ID=Ca_17358.1.exon1;Parent=Ca_17358.1;
CaGSNP_2577	Ca_LG_1	2084421	T/G	genic	C.arietinum	GLEAN_PASA	2084020	2085225	-	ID=Ca_00219.1.exon1;Parent=Ca_00219.1;
CaGSNP_2578	Ca_LG_1	6037738	T/G	genic	C.arietinum	GLEAN_PASA	6037469	6038032	-	ID=Ca_00513.1.exon1;Parent=Ca_00513.1;
CaGSNP_258	scaffold00581	34444	A/C	genic	C.arietinum	GLEAN_PASA	34106	34484	-	ID=Ca_13275.1.exon10;Parent=Ca_13275.1;
CaGSNP_2580	scaffold03290	30275	T/G	genic	C.arietinum	GLEAN	29965	30373	-	ID=Ca_18284.1.exon1;Parent=Ca_18284.1;
CaGSNP_2581	Ca_LG_2	15951077	T/G	genic	C.arietinum	GLEAN_PASA	15950978	15951267	-	ID=Ca_02078.1.exon1;Parent=Ca_02078.1;
CaGSNP_2582	scaffold04214	402	T/G	genic	C.arietinum	EVM	252	437	-	ID=Ca_18838.1.exon1;Parent=Ca_18838.1;
CaGSNP_2583	scaffold05044	11899	T/G	genic	C.arietinum	GLEAN_PASA	10382	11962	+	ID=Ca_19198.1.exon1;Parent=Ca_19198.1;
CaGSNP_2585	scaffold00321	172605	T/G	genic	C.arietinum	EVM_PASA	172371	172937	+	ID=Ca_12029.1.exon2;Parent=Ca_12029.1;
CaGSNP_2587	Ca_LG_4	334803	T/G	genic	C.arietinum	GLEAN_PASA	334778	334880	+	ID=Ca_03904.1.exon2;Parent=Ca_03904.1;
CaGSNP_2589	Ca_LG_4	8536783	T/G	genic	C.arietinum	GLEAN_PASA	8536599	8537076	+	ID=Ca_04451.1.exon2;Parent=Ca_04451.1;
CaGSNP_2590	Ca_LG_4	11457402	T/G	genic	C.arietinum	GLEAN_PASA	11457175	11457485	+	ID=Ca_04685.1.exon10;Parent=Ca_04685.1;
CaGSNP_2591	Ca_LG_4	12748483	T/G	genic	C.arietinum	GLEAN_PASA	12747573	12748634	+	ID=Ca_04789.1.exon2;Parent=Ca_04789.1;
CaGSNP_2592	scaffold00671	60374	T/G	genic	C.arietinum	EVM_PASA	60279	60417	+	ID=Ca_13633.1.exon6;Parent=Ca_13633.1;
CaGSNP_2595	scaffold00922	82183	T/G	genic	C.arietinum	GLEAN_PASA	81871	82460	+	ID=Ca_14465.1.exon1;Parent=Ca_14465.1;
CaGSNP_2597	scaffold01045	65965	T/G	genic	C.arietinum	GLEAN_PASA	64945	66286	-	ID=Ca_14845.1.exon1;Parent=Ca_14845.1;
CaGSNP_2601	Ca_LG_6	4804555	G/T	genic	C.arietinum	GLEAN_PASA	4804000	4804556	-	ID=Ca_06825.1.exon10;Parent=Ca_06825.1;
CaGSNP_2604	scaffold01721	19501	T/G	genic	C.arietinum	GLEAN_PASA	19427	19581	+	ID=Ca_16345.1.exon2;Parent=Ca_16345.1;
CaGSNP_2607	scaffold16742	53706	T/G	genic	C.arietinum	GLEAN	53325	54083	+	ID=Ca_09908.1.exon1;Parent=Ca_09908.1;
CaGSNP_261	scaffold00729	47139	A/C	genic	C.arietinum	GLEAN_PASA	46985	47256	+	ID=Ca_13826.1.exon1;Parent=Ca_13826.1;
CaGSNP_2613	Ca_LG_3	126485	T/G	genic	C.arietinum	GLEAN_PASA	124554	126800	+	ID=Ca_02178.1.exon1;Parent=Ca_02178.1;
CaGSNP_2615	Ca_LG_3	21624166	T/G	genic	C.arietinum	GLEAN_PASA	21623966	21624371	+	ID=Ca_03755.1.exon6;Parent=Ca_03755.1;
CaGSNP_2616	scaffold00198	221637	T/G	genic	C.arietinum	GLEAN_PASA	221518	222398	+	ID=Ca_11269.1.exon14;Parent=Ca_11269.1;
CaGSNP_2618	scaffold00252	41089	T/G	genic	C.arietinum	GLEAN_PASA	40893	42004	-	ID=Ca_11556.1.exon1;Parent=Ca_11556.1;
CaGSNP_2620	scaffold00274	114414	T/G	genic	C.arietinum	GLEAN	114337	114535	+	ID=Ca_11767.1.exon3;Parent=Ca_11767.1;
CaGSNP_2625	Ca_LG_5	4837586	T/G	genic	C.arietinum	GLEAN_PASA	4837497	4837653	+	ID=Ca_05583.1.exon6;Parent=Ca_05583.1;
CaGSNP_2626	Ca_LG_5	6204622	T/G	genic	C.arietinum	GLEAN_PASA	6204377	6204954	-	ID=Ca_05717.1.exon1;Parent=Ca_05717.1;
CaGSNP_2628	Ca_LG_5	9724592	T/G	genic	C.arietinum	GLEAN_PASA	9724497	9724701	+	ID=Ca_06057.1.exon1;Parent=Ca_06057.1;
CaGSNP_2636	scaffold09991	1317	T/G	genic	C.arietinum	GLEAN	1274	1408	+	ID=Ca_20259.1.exon2;Parent=Ca_20259.1;
CaGSNP_2638	Ca_LG_8	357386	T/G	genic	C.arietinum	GLEAN_PASA	357222	357682	-	ID=Ca_08007.1.exon1;Parent=Ca_08007.1;
CaGSNP_264	scaffold00879	55937	A/C	genic	C.arietinum	GLEAN_PASA	55702	56187	+	ID=Ca_14371.1.exon1;Parent=Ca_14371.1;
CaGSNP_2640	Ca_LG_8	1365835	T/G	genic	C.arietinum	GLEAN_PASA	1363566	1366534	+	ID=Ca_08092.1.exon1;Parent=Ca_08092.1;
CaGSNP_2642	scaffold01236	440084	T/G	genic	C.arietinum	GLEAN_PASA	439775	440131	-	ID=Ca_09054.1.exon7;Parent=Ca_09054.1;
CaGSNP_2644	Ca_LG_3	930269	T/G	genic	C.arietinum	GLEAN_PASA	930236	930711	-	ID=Ca_02232.1.exon1;Parent=Ca_02232.1;
CaGSNP_2645	Ca_LG_3	1705565	T/G	genic	C.arietinum	EVM_PASA	1705404	1705701	+	ID=Ca_02326.1.exon3;Parent=Ca_02326.1;
CaGSNP_2646	Ca_LG_3	3884585	T/G	genic	C.arietinum	GLEAN_PASA	3884528	3884681	+	ID=Ca_02485.1.exon5;Parent=Ca_02485.1;
CaGSNP_2647	Ca_LG_3	19912161	T/G	genic	C.arietinum	GLEAN_PASA	19911780	19912587	+	ID=Ca_03621.1.exon2;Parent=Ca_03621.1;
CaGSNP_2648	Ca_LG_4	7153309	T/G	genic	C.arietinum	EVM_PASA	7153184	7153317	-	ID=Ca_04315.1.exon8;Parent=Ca_04315.1;
CaGSNP_2649	scaffold00778	75513	T/G	genic	C.arietinum	EVM_PASA	75354	75633	+	ID=Ca_14013.1.exon4;Parent=Ca_14013.1;
CaGSNP_2650	scaffold01291	45277	T/G	genic	C.arietinum	GLEAN_PASA	45248	45335	+	ID=Ca_15442.1.exon2;Parent=Ca_15442.1;
CaGSNP_2662	Ca_LG_3	4347515	T/G	genic	C.arietinum	GLEAN_PASA	4347476	4347516	-	ID=Ca_02539.1.exon7;Parent=Ca_02539.1;
CaGSNP_2663	scaffold05072	3144	T/G	genic	C.arietinum	GLEAN_PASA	2713	4908	-	ID=Ca_19207.1.exon1;Parent=Ca_19207.1;
CaGSNP_2665	Ca_LG_4	10613217	T/G	genic	C.arietinum	GLEAN_PASA	10612979	10613530	-	ID=Ca_04607.1.exon1;Parent=Ca_04607.1;
CaGSNP_267	scaffold01045	16966	A/C	genic	C.arietinum	GLEAN_PASA	16582	17003	-	ID=Ca_14838.1.exon2;Parent=Ca_14838.1;
CaGSNP_2670	scaffold00861	76228	T/G	genic	C.arietinum	GLEAN_PASA	75951	76338	+	ID=Ca_14323.1.exon4;Parent=Ca_14323.1;
CaGSNP_2671	Ca_LG_7	1828880	T/G	genic	C.arietinum	GLEAN_PASA	1828745	1829346	+	ID=Ca_07506.1.exon4;Parent=Ca_07506.1;
CaGSNP_2673	Ca_LG_8	1399529	T/G	genic	C.arietinum	GLEAN_PASA	1398964	1399704	+	ID=Ca_08097.1.exon1;Parent=Ca_08097.1;
CaGSNP_2679	Ca_LG_1	10441697	C/A	genic	C.arietinum	GLEAN_PASA	10441187	10442549	+	ID=Ca_00776.1.exon5;Parent=Ca_00776.1;
CaGSNP_268	Ca_LG_8	574899	A/C	genic	C.arietinum	GLEAN_PASA	573113	575712	-	ID=Ca_08021.2.exon1;Parent=Ca_08021.2;
CaGSNP_2687	Ca_LG_1	11521732	G/T	genic	C.arietinum	GLEAN_PASA	11521144	11522142	+	ID=Ca_00890.1.exon6;Parent=Ca_00890.1;
CaGSNP_2688	Ca_LG_1	12137403	T/G	genic	C.arietinum	GLEAN_PASA	12133860	12138129	+	ID=Ca_00929.1.exon2;Parent=Ca_00929.1;
CaGSNP_2689	Ca_LG_1	12162855	A/C	genic	C.arietinum	GLEAN_PASA	12162530	12162905	-	ID=Ca_00932.10.exon4;Parent=Ca_00932.10;
CaGSNP_2691	Ca_LG_1	13651658	T/C	genic	C.arietinum	GLEAN_PASA	13651620	13651785	+	ID=Ca_00974.1.exon3;Parent=Ca_00974.1;
CaGSNP_2695	Ca_LG_1	1375997	A/C	genic	C.arietinum	GLEAN_PASA	1375053	1376016	-	ID=Ca_00138.1.exon3;Parent=Ca_00138.1;
CaGSNP_2696	Ca_LG_1	1463211	T/G	genic	C.arietinum	GLEAN_PASA	1462063	1463891	+	ID=Ca_00146.1.exon1;Parent=Ca_00146.1;
CaGSNP_2697	Ca_LG_1	1728010	A/C	genic	C.arietinum	GLEAN_PASA	1726799	1728167	-	ID=Ca_00178.1.exon5;Parent=Ca_00178.1;
CaGSNP_2698	Ca_LG_1	1746868	T/G	genic	C.arietinum	GLEAN_PASA	1746827	1746888	+	ID=Ca_00179.1.exon9;Parent=Ca_00179.1;
CaGSNP_270	Ca_LG_1	2437920	A/C	genic	C.arietinum	GLEAN_PASA	2437862	2438038	+	ID=Ca_00257.1.exon8;Parent=Ca_00257.1;
CaGSNP_2701	Ca_LG_1	2067261	A/C	genic	C.arietinum	GLEAN_PASA	2066934	2068031	+	ID=Ca_00218.1.exon1;Parent=Ca_00218.1;
CaGSNP_2704	Ca_LG_1	3151866	A/C	genic	C.arietinum	GLEAN	3151606	3152310	+	ID=Ca_00319.1.exon1;Parent=Ca_00319.1;
CaGSNP_2705	Ca_LG_1	3370815	A/C	genic	C.arietinum	GLEAN_PASA	3370772	3370967	-	ID=Ca_00344.1.exon4;Parent=Ca_00344.1;
CaGSNP_2708	Ca_LG_1	3570670	T/G	genic	C.arietinum	GLEAN	3570602	3570723	+	ID=Ca_00363.1.exon8;Parent=Ca_00363.1;
CaGSNP_271	scaffold00119	250406	A/C	genic	C.arietinum	GLEAN_PASA	250399	250642	+	ID=Ca_10937.1.exon8;Parent=Ca_10937.1;
CaGSNP_2710	Ca_LG_1	436854	A/C	genic	C.arietinum	GLEAN	436737	436925	+	ID=Ca_00020.1.exon5;Parent=Ca_00020.1;
CaGSNP_2711	Ca_LG_1	5059365	C/A	genic	C.arietinum	GLEAN_PASA	5058948	5059509	-	ID=Ca_00422.1.exon6;Parent=Ca_00422.1;
CaGSNP_2715	Ca_LG_1	5605888	T/G	genic	C.arietinum	GLEAN_PASA	5605207	5606096	+	ID=Ca_00480.1.exon1;Parent=Ca_00480.1;
CaGSNP_2716	Ca_LG_1	5747092	A/C	genic	C.arietinum	GLEAN	5746725	5748113	+	ID=Ca_00494.1.exon1;Parent=Ca_00494.1;
CaGSNP_2717	Ca_LG_1	5776303	T/G	genic	C.arietinum	EVM_PASA	5776254	5776567	+	ID=Ca_00497.1.exon2;Parent=Ca_00497.1;
CaGSNP_2719	Ca_LG_1	6141133	A/C	genic	C.arietinum	GLEAN_PASA	6140441	6141580	-	ID=Ca_00523.1.exon4;Parent=Ca_00523.1;
CaGSNP_272	scaffold00156	164806	A/C	genic	C.arietinum	EVM_PASA	164288	165157	-	ID=Ca_11027.1.exon2;Parent=Ca_11027.1;
CaGSNP_2720	Ca_LG_1	6255122	G/C	genic	C.arietinum	GLEAN_PASA	6254917	6255708	+	ID=Ca_00533.1.exon1;Parent=Ca_00533.1;
CaGSNP_2721	Ca_LG_1	6333293	A/C	genic	C.arietinum	GLEAN_PASA	6333236	6335152	-	ID=Ca_00543.1.exon1;Parent=Ca_00543.1;
CaGSNP_2722	Ca_LG_1	6945801	A/C	genic	C.arietinum	EVM_PASA	6945685	6945802	-	ID=Ca_00565.1.exon10;Parent=Ca_00565.1;
CaGSNP_2723	Ca_LG_1	7194355	T/G	genic	C.arietinum	GLEAN_PASA	7194279	7194368	-	ID=Ca_00574.1.exon13;Parent=Ca_00574.1;
CaGSNP_2726	Ca_LG_1	780903	T/G	genic	C.arietinum	GLEAN_PASA	780802	781096	+	ID=Ca_00063.1.exon2;Parent=Ca_00063.1;
CaGSNP_2728	Ca_LG_1	8390584	A/C	genic	C.arietinum	EVM_PASA	8389775	8390643	-	ID=Ca_00638.1.exon11;Parent=Ca_00638.1;
CaGSNP_273	scaffold00227	183230	A/C	genic	C.arietinum	GLEAN_PASA	182880	185543	-	ID=Ca_11456.1.exon2;Parent=Ca_11456.1;
CaGSNP_2730	Ca_LG_1	9216596	A/C	genic	C.arietinum	GLEAN_PASA	9216323	9216859	-	ID=Ca_00694.1.exon3;Parent=Ca_00694.1;
CaGSNP_274	Ca_LG_4	21192547	A/C	genic	C.arietinum	GLEAN	21192385	21192702	-	ID=Ca_05168.1.exon1;Parent=Ca_05168.1;
CaGSNP_2743	scaffold11373	2528	T/G	genic	C.arietinum	GLEAN	2353	2565	+	ID=Ca_20387.1.exon2;Parent=Ca_20387.1;
CaGSNP_2746	scaffold00762	93864	T/C	genic	C.arietinum	GLEAN_PASA	93553	93921	+	ID=Ca_09680.1.exon8;Parent=Ca_09680.1;
CaGSNP_2748	scaffold01345	19362	T/G	genic	C.arietinum	GLEAN_PASA	19273	19428	+	ID=Ca_15562.1.exon5;Parent=Ca_15562.1;
CaGSNP_2749	scaffold01345	25195	G/A	genic	C.arietinum	GLEAN_PASA	25084	25274	+	ID=Ca_15562.1.exon11;Parent=Ca_15562.1;
CaGSNP_2754	scaffold01372	24008	G/A	genic	C.arietinum	GLEAN_PASA	23676	24344	+	ID=Ca_15622.1.exon3;Parent=Ca_15622.1;
CaGSNP_276	scaffold00476	148100	A/C	genic	C.arietinum	GLEAN_PASA	147770	148863	-	ID=Ca_12802.1.exon1;Parent=Ca_12802.1;
CaGSNP_2768	scaffold01380	36047	T/G	genic	C.arietinum	GLEAN_PASA	34778	36240	+	ID=Ca_15653.1.exon1;Parent=Ca_15653.1;
CaGSNP_2775	scaffold01426	73768	A/C	genic	C.arietinum	GLEAN_PASA	73029	74428	-	ID=Ca_15777.1.exon1;Parent=Ca_15777.1;
CaGSNP_278	Ca_LG_5	5048631	A/C	genic	C.arietinum	GLEAN_PASA	5048451	5048711	-	ID=Ca_05607.1.exon2;Parent=Ca_05607.1;
CaGSNP_2780	scaffold01448	23865	A/C	genic	C.arietinum	GLEAN_PASA	23843	24004	+	ID=Ca_15824.1.exon6;Parent=Ca_15824.1;
CaGSNP_2784	scaffold01471	46132	A/C	genic	C.arietinum	GLEAN_PASA	45923	46644	+	ID=Ca_15868.1.exon1;Parent=Ca_15868.1;
CaGSNP_2785	scaffold16831	10762	A/C	genic	C.arietinum	EVM_PASA	10683	10964	-	ID=Ca_09729.1.exon2;Parent=Ca_09729.1;
CaGSNP_2786	scaffold01478	58210	T/A	genic	C.arietinum	GLEAN_PASA	58159	58277	-	ID=Ca_15887.1.exon9;Parent=Ca_15887.1;
CaGSNP_279	Ca_LG_5	10700522	A/C	genic	C.arietinum	GLEAN_PASA	10699340	10701877	-	ID=Ca_06125.1.exon2;Parent=Ca_06125.1;
CaGSNP_2799	scaffold01540	55434	A/C	genic	C.arietinum	GLEAN_PASA	55389	55593	-	ID=Ca_16031.1.exon7;Parent=Ca_16031.1;
CaGSNP_280	Ca_LG_6	10710378	A/C	genic	C.arietinum	GLEAN_PASA	10710321	10710524	-	ID=Ca_07317.1.exon15;Parent=Ca_07317.1;
CaGSNP_2800	scaffold12948	2825	A/G	genic	C.arietinum	GLEAN_PASA	2435	2962	-	ID=Ca_20493.1.exon1;Parent=Ca_20493.1;
CaGSNP_2801	scaffold01544	17623	T/C	genic	C.arietinum	GLEAN_PASA	17303	18416	+	ID=Ca_16036.1.exon2;Parent=Ca_16036.1;
CaGSNP_2802	scaffold01548	29248	T/G	genic	C.arietinum	GLEAN_PASA	29195	29489	+	ID=Ca_16045.1.exon2;Parent=Ca_16045.1;
CaGSNP_281	scaffold00812	110138	A/C	genic	C.arietinum	GLEAN_PASA	110080	110858	+	ID=Ca_14148.1.exon2;Parent=Ca_14148.1;
CaGSNP_2811	scaffold01600	22193	C/T	genic	C.arietinum	GLEAN_PASA	21327	22541	-	ID=Ca_16117.1.exon3;Parent=Ca_16117.1;
CaGSNP_2814	scaffold01624	35518	T/C	genic	C.arietinum	GLEAN_PASA	34731	36381	+	ID=Ca_16174.1.exon1;Parent=Ca_16174.1;
CaGSNP_282	scaffold00836	9794	A/C	genic	C.arietinum	EVM_PASA	9723	9866	+	ID=Ca_14226.1.exon5;Parent=Ca_14226.1;
CaGSNP_2825	scaffold13989	1551	A/G	genic	C.arietinum	GLEAN	1443	1601	+	ID=Ca_20554.1.exon1;Parent=Ca_20554.1;
CaGSNP_2827	scaffold01698	19220	A/G	genic	C.arietinum	EVM	19077	19550	+	ID=Ca_16299.1.exon2;Parent=Ca_16299.1;
CaGSNP_2828	scaffold02835	184893	G/T	genic	C.arietinum	GLEAN_PASA	183178	185277	+	ID=Ca_09835.1.exon1;Parent=Ca_09835.1;
CaGSNP_2831	scaffold01706	9978	G/T	genic	C.arietinum	EVM_PASA	9914	10029	+	ID=Ca_16309.1.exon5;Parent=Ca_16309.1;
CaGSNP_2836	scaffold14239	2080	A/G	genic	C.arietinum	GLEAN	2005	2478	+	ID=Ca_20562.1.exon4;Parent=Ca_20562.1;
CaGSNP_284	scaffold10866	3708	A/C	genic	C.arietinum	GLEAN_PASA	3557	4495	+	ID=Ca_20341.1.exon3;Parent=Ca_20341.1;
CaGSNP_2845	scaffold01806	23228	A/C	genic	C.arietinum	GLEAN_PASA	23142	23363	+	ID=Ca_16455.1.exon11;Parent=Ca_16455.1;
CaGSNP_2846	scaffold01811	1937	C/A	genic	C.arietinum	EVM_PASA	1668	1991	-	ID=Ca_16463.1.exon4;Parent=Ca_16463.1;
CaGSNP_2850	scaffold01838	16458	T/G	genic	C.arietinum	GLEAN_PASA	16068	17135	-	ID=Ca_16517.1.exon2;Parent=Ca_16517.1;
CaGSNP_2851	scaffold01846	18639	T/G	genic	C.arietinum	GLEAN_PASA	18591	18718	+	ID=Ca_16541.1.exon5;Parent=Ca_16541.1;
CaGSNP_2855	scaffold01903	32853	A/C	genic	C.arietinum	GLEAN_PASA	31452	33862	-	ID=Ca_16636.2.exon2;Parent=Ca_16636.2;
CaGSNP_2856	scaffold01911	38635	A/T	genic	C.arietinum	GLEAN	38269	38871	-	ID=Ca_16653.1.exon2;Parent=Ca_16653.1;
CaGSNP_286	scaffold01850	31048	A/G	genic	C.arietinum	GLEAN_PASA	31031	31261	+	ID=Ca_16547.1.exon5;Parent=Ca_16547.1;
CaGSNP_2870	scaffold01989	8869	A/C	genic	C.arietinum	EVM_PASA	8809	9081	+	ID=Ca_16767.1.exon2;Parent=Ca_16767.1;
CaGSNP_2873	scaffold02060	43358	T/C	genic	C.arietinum	GLEAN_PASA	43220	44040	-	ID=Ca_16849.1.exon1;Parent=Ca_16849.1;
CaGSNP_2876	scaffold01056	20531	C/A	genic	C.arietinum	EVM_PASA	20280	20615	-	ID=Ca_09963.1.exon2;Parent=Ca_09963.1;
CaGSNP_2877	scaffold02076	22073	T/C	genic	C.arietinum	GLEAN_PASA	21251	23008	-	ID=Ca_16876.1.exon1;Parent=Ca_16876.1;
CaGSNP_2879	scaffold02080	9470	A/C	genic	C.arietinum	GLEAN_PASA	9072	9565	-	ID=Ca_16878.1.exon4;Parent=Ca_16878.1;
CaGSNP_288	scaffold16815	331	A/G	genic	C.arietinum	EVM	8	761	-	ID=Ca_20676.1.exon2;Parent=Ca_20676.1;
CaGSNP_2886	scaffold02975	92132	T/G	genic	C.arietinum	GLEAN_PASA	91281	93538	+	ID=Ca_09997.1.exon1;Parent=Ca_09997.1;
CaGSNP_2887	scaffold02133	29122	T/A	genic	C.arietinum	GLEAN_PASA	28485	29327	+	ID=Ca_16971.1.exon12;Parent=Ca_16971.1;
CaGSNP_2891	scaffold02142	30162	A/G	genic	C.arietinum	GLEAN_PASA	28670	33338	-	ID=Ca_16997.1.exon2;Parent=Ca_16997.1;
CaGSNP_2893	scaffold02162	6091	C/G	genic	C.arietinum	GLEAN_PASA	5067	7598	+	ID=Ca_17028.1.exon1;Parent=Ca_17028.1;
CaGSNP_2902	scaffold01155	27008	C/T	genic	C.arietinum	GLEAN	27006	27102	-	ID=Ca_10039.1.exon11;Parent=Ca_10039.1;
CaGSNP_2913	scaffold01180	20980	T/G	genic	C.arietinum	EVM_PASA	20944	21099	+	ID=Ca_10061.1.exon4;Parent=Ca_10061.1;
CaGSNP_2914	scaffold02297	25024	T/C	genic	C.arietinum	GLEAN_PASA	24882	25082	+	ID=Ca_17242.1.exon1;Parent=Ca_17242.1;
CaGSNP_2918	scaffold02357	21734	A/C	genic	C.arietinum	GLEAN_PASA	19812	22245	-	ID=Ca_17324.1.exon4;Parent=Ca_17324.1;
CaGSNP_292	scaffold02401	12927	A/G	genic	C.arietinum	EVM_PASA	12637	13044	+	ID=Ca_17380.1.exon5;Parent=Ca_17380.1;
CaGSNP_2920	scaffold02384	16879	A/C	genic	C.arietinum	GLEAN_PASA	16683	17215	-	ID=Ca_17355.1.exon1;Parent=Ca_17355.1;
CaGSNP_2924	scaffold02389	38908	T/G	genic	C.arietinum	GLEAN	37781	39385	+	ID=Ca_17359.1.exon16;Parent=Ca_17359.1;
CaGSNP_2929	scaffold02437	21853	A/T	genic	C.arietinum	GLEAN_PASA	21689	21937	+	ID=Ca_17437.1.exon5;Parent=Ca_17437.1;
CaGSNP_2933	scaffold02445	11740	T/C	genic	C.arietinum	GLEAN_PASA	11727	12619	+	ID=Ca_17448.1.exon3;Parent=Ca_17448.1;
CaGSNP_2938	scaffold02460	30271	A/G	genic	C.arietinum	EVM_PASA	29992	32122	-	ID=Ca_17478.1.exon1;Parent=Ca_17478.1;
CaGSNP_2941	scaffold01262	53567	C/A	genic	C.arietinum	GLEAN	53342	53607	+	ID=Ca_10108.1.exon12;Parent=Ca_10108.1;
CaGSNP_2942	scaffold01262	57793	C/T	genic	C.arietinum	GLEAN_PASA	57341	57889	-	ID=Ca_10109.1.exon7;Parent=Ca_10109.1;
CaGSNP_2943	scaffold02470	42220	T/G	genic	C.arietinum	GLEAN_PASA	42089	43183	+	ID=Ca_17492.1.exon3;Parent=Ca_17492.1;
CaGSNP_2944	scaffold02476	22518	T/G	genic	C.arietinum	GLEAN_PASA	21360	23935	+	ID=Ca_17496.1.exon2;Parent=Ca_17496.1;
CaGSNP_2947	scaffold00216	143693	T/G	genic	C.arietinum	GLEAN_PASA	142704	143908	+	ID=Ca_08913.1.exon3;Parent=Ca_08913.1;
CaGSNP_2955	scaffold02562	35512	A/G	genic	C.arietinum	GLEAN	35340	35525	+	ID=Ca_17606.1.exon6;Parent=Ca_17606.1;
CaGSNP_2960	scaffold02651	38826	T/G	genic	C.arietinum	GLEAN_PASA	38727	38916	+	ID=Ca_17707.1.exon4;Parent=Ca_17707.1;
CaGSNP_2963	Ca_LG_2	11393816	G/A	genic	C.arietinum	GLEAN_PASA	11393701	11393817	+	ID=Ca_01765.1.exon3;Parent=Ca_01765.1;
CaGSNP_2964	Ca_LG_2	11394247	G/A	genic	C.arietinum	GLEAN_PASA	11394207	11394335	+	ID=Ca_01765.1.exon4;Parent=Ca_01765.1;
CaGSNP_2980	Ca_LG_2	14160600	A/G	genic	C.arietinum	GLEAN_PASA	14160399	14161160	-	ID=Ca_01922.1.exon3;Parent=Ca_01922.1;
CaGSNP_2983	Ca_LG_2	14225000	T/C	genic	C.arietinum	EVM_PASA	14224898	14225066	-	ID=Ca_01927.1.exon1;Parent=Ca_01927.1;
CaGSNP_2984	Ca_LG_2	14493837	G/T	genic	C.arietinum	GLEAN_PASA	14493474	14493908	-	ID=Ca_01950.1.exon1;Parent=Ca_01950.1;
CaGSNP_2989	Ca_LG_2	15223724	A/G	genic	C.arietinum	GLEAN_PASA	15223543	15223988	-	ID=Ca_02013.3.exon3;Parent=Ca_02013.3;
CaGSNP_2991	Ca_LG_2	16138961	A/G	genic	C.arietinum	GLEAN_PASA	16138476	16139020	-	ID=Ca_02098.1.exon5;Parent=Ca_02098.1;
CaGSNP_2992	Ca_LG_2	16741272	A/C	genic	C.arietinum	GLEAN	16741150	16741407	-	ID=Ca_02125.1.exon1;Parent=Ca_02125.1;
CaGSNP_2995	Ca_LG_2	2664707	T/G	genic	C.arietinum	GLEAN_PASA	2664567	2664833	-	ID=Ca_01228.1.exon2;Parent=Ca_01228.1;
CaGSNP_2997	Ca_LG_2	302577	C/T	genic	C.arietinum	GLEAN_PASA	302154	304521	+	ID=Ca_01048.1.exon1;Parent=Ca_01048.1;
CaGSNP_300	Ca_LG_2	6589542	A/G	genic	C.arietinum	GLEAN_PASA	6589477	6589608	+	ID=Ca_01503.1.exon4;Parent=Ca_01503.1;
CaGSNP_3002	Ca_LG_2	3567747	A/C	genic	C.arietinum	GLEAN_PASA	3567201	3568225	+	ID=Ca_01292.1.exon2;Parent=Ca_01292.1;
CaGSNP_3010	Ca_LG_2	4552083	A/C	genic	C.arietinum	GLEAN_PASA	4552029	4552088	+	ID=Ca_01354.1.exon3;Parent=Ca_01354.1;
CaGSNP_3013	Ca_LG_2	5632049	T/G	genic	C.arietinum	GLEAN_PASA	5631741	5632104	+	ID=Ca_01428.1.exon1;Parent=Ca_01428.1;
CaGSNP_3014	Ca_LG_2	5661445	T/G	genic	C.arietinum	GLEAN_PASA	5661374	5661607	-	ID=Ca_01430.1.exon8;Parent=Ca_01430.1;
CaGSNP_3016	Ca_LG_2	574020	T/G	genic	C.arietinum	GLEAN_PASA	574002	574111	+	ID=Ca_01064.1.exon4;Parent=Ca_01064.1;
CaGSNP_3017	Ca_LG_2	575529	T/C	genic	C.arietinum	GLEAN_PASA	575506	575585	+	ID=Ca_01064.1.exon9;Parent=Ca_01064.1;
CaGSNP_3018	Ca_LG_2	6107404	A/T	genic	C.arietinum	GLEAN_PASA	6106852	6107654	-	ID=Ca_01470.1.exon1;Parent=Ca_01470.1;
CaGSNP_3022	Ca_LG_2	6147600	C/T	genic	C.arietinum	GLEAN_PASA	6147184	6149133	-	ID=Ca_01474.1.exon1;Parent=Ca_01474.1;
CaGSNP_3024	Ca_LG_2	6697281	T/G	genic	C.arietinum	GLEAN_PASA	6696783	6697591	+	ID=Ca_01513.1.exon2;Parent=Ca_01513.1;
CaGSNP_3025	Ca_LG_2	6968273	T/G	genic	C.arietinum	GLEAN_PASA	6967564	6968514	-	ID=Ca_01536.1.exon2;Parent=Ca_01536.1;
CaGSNP_3027	Ca_LG_2	7430532	G/C	genic	C.arietinum	GLEAN_PASA	7430409	7430801	+	ID=Ca_01579.1.exon1;Parent=Ca_01579.1;
CaGSNP_3028	Ca_LG_2	7630113	A/C	genic	C.arietinum	GLEAN_PASA	7629913	7631085	-	ID=Ca_01602.1.exon1;Parent=Ca_01602.1;
CaGSNP_3036	Ca_LG_2	8264550	A/G	genic	C.arietinum	GLEAN_PASA	8264480	8264653	+	ID=Ca_01660.1.exon4;Parent=Ca_01660.1;
CaGSNP_3038	Ca_LG_2	9873100	A/C	genic	C.arietinum	EVM_PASA	9872993	9873247	+	ID=Ca_01706.1.exon6;Parent=Ca_01706.1;
CaGSNP_3040	scaffold02660	17068	T/G	genic	C.arietinum	GLEAN_PASA	16517	17232	+	ID=Ca_17718.1.exon1;Parent=Ca_17718.1;
CaGSNP_3041	scaffold02667	28752	G/T	genic	C.arietinum	GLEAN_PASA	28481	28993	-	ID=Ca_17729.1.exon2;Parent=Ca_17729.1;
CaGSNP_3048	scaffold02748	18472	T/G	genic	C.arietinum	GLEAN_PASA	18008	18722	+	ID=Ca_17820.1.exon2;Parent=Ca_17820.1;
CaGSNP_3053	scaffold01437	69813	A/C	genic	C.arietinum	GLEAN_PASA	69119	70166	-	ID=Ca_10253.1.exon1;Parent=Ca_10253.1;
CaGSNP_3054	scaffold02845	1860	T/C	genic	C.arietinum	GLEAN_PASA	1775	2019	-	ID=Ca_17914.1.exon4;Parent=Ca_17914.1;
CaGSNP_3061	scaffold23984	916	A/C	genic	C.arietinum	EVM	834	1118	+	ID=Ca_20847.1.exon2;Parent=Ca_20847.1;
CaGSNP_3065	scaffold01566	157099	T/C	genic	C.arietinum	GLEAN_PASA	156898	157317	-	ID=Ca_10319.1.exon1;Parent=Ca_10319.1;
CaGSNP_3066	scaffold24829	572	T/C	genic	C.arietinum	EVM_PASA	1	1324	-	ID=Ca_20859.1.exon1;Parent=Ca_20859.1;
CaGSNP_3070	scaffold03081	11587	T/G	genic	C.arietinum	EVM_PASA	10685	12585	-	ID=Ca_18133.2.exon3;Parent=Ca_18133.2;
CaGSNP_3084	scaffold03271	17296	C/T	genic	C.arietinum	GLEAN_PASA	16876	17478	-	ID=Ca_18272.1.exon2;Parent=Ca_18272.1;
CaGSNP_3086	scaffold03326	10605	T/C	genic	C.arietinum	GLEAN	10533	10992	-	ID=Ca_18304.1.exon1;Parent=Ca_18304.1;
CaGSNP_3088	scaffold01737	45190	G/T	genic	C.arietinum	GLEAN	45008	45196	+	ID=Ca_10373.1.exon21;Parent=Ca_10373.1;
CaGSNP_3089	scaffold03357	25040	T/G	genic	C.arietinum	GLEAN_PASA	24993	25142	+	ID=Ca_18326.1.exon7;Parent=Ca_18326.1;
CaGSNP_3090	scaffold03357	25664	A/C	genic	C.arietinum	GLEAN_PASA	25600	25943	+	ID=Ca_18326.2.exon9;Parent=Ca_18326.2;
CaGSNP_3095	scaffold03429	23349	A/G	genic	C.arietinum	GLEAN_PASA	22347	25368	+	ID=Ca_18368.1.exon3;Parent=Ca_18368.1;
CaGSNP_3097	scaffold03429	26838	A/T	genic	C.arietinum	GLEAN_PASA	26104	28648	+	ID=Ca_18368.1.exon4;Parent=Ca_18368.1;
CaGSNP_31	Ca_LG_8	4982805	A/C	genic	C.arietinum	GLEAN_PASA	4981840	4984929	+	ID=Ca_08318.1.exon1;Parent=Ca_08318.1;
CaGSNP_310	Ca_LG_3	4146675	A/G	genic	C.arietinum	GLEAN_PASA	4146440	4146805	-	ID=Ca_02515.1.exon1;Parent=Ca_02515.1;
CaGSNP_3103	scaffold03563	26068	T/G	genic	C.arietinum	GLEAN_PASA	24608	26544	+	ID=Ca_18459.1.exon1;Parent=Ca_18459.1;
CaGSNP_3106	scaffold02551	41343	T/G	genic	C.arietinum	GLEAN_PASA	40042	41545	+	ID=Ca_10429.1.exon1;Parent=Ca_10429.1;
CaGSNP_3110	scaffold01236	88092	T/G	genic	C.arietinum	EVM_PASA	87883	88959	+	ID=Ca_09039.1.exon2;Parent=Ca_09039.1;
CaGSNP_3112	scaffold03761	12140	A/C	genic	C.arietinum	GLEAN_PASA	11651	12185	-	ID=Ca_18592.1.exon2;Parent=Ca_18592.1;
CaGSNP_3119	Ca_LG_3	11146473	A/C	genic	C.arietinum	GLEAN_PASA	11146227	11146609	+	ID=Ca_02912.1.exon1;Parent=Ca_02912.1;
CaGSNP_312	Ca_LG_3	4387022	A/G	genic	C.arietinum	GLEAN_PASA	4386978	4387135	-	ID=Ca_02548.1.exon4;Parent=Ca_02548.1;
CaGSNP_3128	Ca_LG_3	11740585	A/C	genic	C.arietinum	GLEAN_PASA	11740001	11741315	+	ID=Ca_02968.1.exon2;Parent=Ca_02968.1;
CaGSNP_313	Ca_LG_3	4401074	A/G	genic	C.arietinum	GLEAN_PASA	4401072	4401321	+	ID=Ca_02550.2.exon5;Parent=Ca_02550.2;
CaGSNP_3130	Ca_LG_3	11965669	T/G	genic	C.arietinum	GLEAN_PASA	11965126	11966172	-	ID=Ca_02989.1.exon1;Parent=Ca_02989.1;
CaGSNP_3131	Ca_LG_3	12543821	T/G	genic	C.arietinum	GLEAN_PASA	12543766	12543868	+	ID=Ca_03032.1.exon5;Parent=Ca_03032.1;
CaGSNP_3134	Ca_LG_3	16657795	G/A	genic	C.arietinum	GLEAN_PASA	16656915	16658567	-	ID=Ca_03289.1.exon1;Parent=Ca_03289.1;
CaGSNP_314	Ca_LG_3	4409758	A/G	genic	C.arietinum	GLEAN_PASA	4409302	4409841	-	ID=Ca_02552.1.exon8;Parent=Ca_02552.1;
CaGSNP_3140	Ca_LG_3	17840040	A/C	genic	C.arietinum	GLEAN_PASA	17839914	17840115	+	ID=Ca_03393.1.exon1;Parent=Ca_03393.1;
CaGSNP_3141	Ca_LG_3	17848272	T/G	genic	C.arietinum	GLEAN	17847559	17848570	+	ID=Ca_03394.1.exon1;Parent=Ca_03394.1;
CaGSNP_3142	Ca_LG_3	17854023	T/G	genic	C.arietinum	GLEAN	17853310	17854321	+	ID=Ca_03395.1.exon1;Parent=Ca_03395.1;
CaGSNP_3143	Ca_LG_3	18101910	A/C	genic	C.arietinum	GLEAN_PASA	18101475	18102596	-	ID=Ca_03430.1.exon3;Parent=Ca_03430.1;
CaGSNP_3145	Ca_LG_3	18273003	T/G	genic	C.arietinum	GLEAN_PASA	18272631	18273248	+	ID=Ca_03448.1.exon1;Parent=Ca_03448.1;
CaGSNP_3146	Ca_LG_3	18440955	A/C	genic	C.arietinum	GLEAN_PASA	18439830	18441210	-	ID=Ca_03465.1.exon21;Parent=Ca_03465.1;
CaGSNP_3151	Ca_LG_3	19113358	T/A	genic	C.arietinum	GLEAN_PASA	19112969	19115150	+	ID=Ca_03534.1.exon1;Parent=Ca_03534.1;
CaGSNP_3152	Ca_LG_3	19636950	T/G	genic	C.arietinum	GLEAN	19636782	19636997	-	ID=Ca_03578.1.exon1;Parent=Ca_03578.1;
CaGSNP_3153	Ca_LG_3	20040743	T/C	genic	C.arietinum	GLEAN_PASA	20040052	20040842	+	ID=Ca_03638.1.exon4;Parent=Ca_03638.1;
CaGSNP_3155	Ca_LG_3	20603589	A/C	genic	C.arietinum	GLEAN_PASA	20602720	20603632	-	ID=Ca_03691.1.exon11;Parent=Ca_03691.1;
CaGSNP_3156	Ca_LG_3	21209780	T/C	genic	C.arietinum	GLEAN_PASA	21209268	21211865	-	ID=Ca_03720.1.exon1;Parent=Ca_03720.1;
CaGSNP_3159	Ca_LG_3	21621224	A/C	genic	C.arietinum	GLEAN_PASA	21621063	21621315	+	ID=Ca_03755.1.exon3;Parent=Ca_03755.1;
CaGSNP_316	Ca_LG_3	22737981	A/G	genic	C.arietinum	GLEAN_PASA	22737706	22738146	+	ID=Ca_03824.1.exon4;Parent=Ca_03824.1;
CaGSNP_3160	Ca_LG_3	22693284	A/T	genic	C.arietinum	GLEAN_PASA	22692000	22693494	-	ID=Ca_03821.1.exon1;Parent=Ca_03821.1;
CaGSNP_3162	Ca_LG_3	23056479	T/G	genic	C.arietinum	GLEAN_PASA	23055768	23056808	-	ID=Ca_03852.1.exon2;Parent=Ca_03852.1;
CaGSNP_3163	Ca_LG_3	23144481	T/C	genic	C.arietinum	GLEAN_PASA	23144324	23144715	-	ID=Ca_03864.1.exon1;Parent=Ca_03864.1;
CaGSNP_3167	Ca_LG_3	3582950	T/G	genic	C.arietinum	GLEAN_PASA	3582789	3582980	-	ID=Ca_02453.1.exon15;Parent=Ca_02453.1;
CaGSNP_317	Ca_LG_3	22980522	A/G	genic	C.arietinum	GLEAN_PASA	22979619	22980794	+	ID=Ca_03844.1.exon1;Parent=Ca_03844.1;
CaGSNP_3174	Ca_LG_3	4305468	C/A	genic	C.arietinum	GLEAN_PASA	4305228	4305781	+	ID=Ca_02535.1.exon12;Parent=Ca_02535.1;
CaGSNP_3176	Ca_LG_3	5804696	A/C	genic	C.arietinum	GLEAN_PASA	5804456	5804770	+	ID=Ca_02600.1.exon1;Parent=Ca_02600.1;
CaGSNP_3177	Ca_LG_3	6012086	T/G	genic	C.arietinum	GLEAN_PASA	6011791	6012200	+	ID=Ca_02620.1.exon2;Parent=Ca_02620.1;
CaGSNP_3179	Ca_LG_3	6499735	C/A	genic	C.arietinum	GLEAN_PASA	6499628	6499792	-	ID=Ca_02679.1.exon4;Parent=Ca_02679.1;
CaGSNP_318	Ca_LG_3	22992410	A/G	genic	C.arietinum	GLEAN_PASA	22990240	22993008	-	ID=Ca_03845.1.exon2;Parent=Ca_03845.1;
CaGSNP_3180	Ca_LG_3	6593488	C/T	genic	C.arietinum	EVM_PASA	6592635	6594324	-	ID=Ca_02686.1.exon4;Parent=Ca_02686.1;
CaGSNP_3181	Ca_LG_3	6716633	A/C	genic	C.arietinum	GLEAN_PASA	6716478	6716681	+	ID=Ca_02697.1.exon1;Parent=Ca_02697.1;
CaGSNP_3185	Ca_LG_3	6758332	G/A	genic	C.arietinum	GLEAN_PASA	6758243	6759156	+	ID=Ca_02701.1.exon3;Parent=Ca_02701.1;
CaGSNP_3187	Ca_LG_3	6776547	C/T	genic	C.arietinum	GLEAN_PASA	6776403	6776702	-	ID=Ca_02705.1.exon6;Parent=Ca_02705.1;
CaGSNP_3188	Ca_LG_3	7105481	A/C	genic	C.arietinum	GLEAN_PASA	7103839	7107524	-	ID=Ca_02735.1.exon4;Parent=Ca_02735.1;
CaGSNP_3190	scaffold02278	258152	T/G	genic	C.arietinum	EVM_PASA	258149	258278	-	ID=Ca_09066.1.exon11;Parent=Ca_09066.1;
CaGSNP_3191	scaffold03861	1662	A/C	genic	C.arietinum	GLEAN	1442	1678	+	ID=Ca_18638.1.exon1;Parent=Ca_18638.1;
CaGSNP_3201	scaffold03925	20407	A/T	genic	C.arietinum	GLEAN_PASA	20113	21284	+	ID=Ca_18680.1.exon1;Parent=Ca_18680.1;
CaGSNP_3209	scaffold03989	15353	C/A	genic	C.arietinum	GLEAN_PASA	15264	16305	+	ID=Ca_18717.1.exon1;Parent=Ca_18717.1;
CaGSNP_3212	scaffold02424	77422	G/T	genic	C.arietinum	EVM	77371	77451	+	ID=Ca_10501.1.exon12;Parent=Ca_10501.1;
CaGSNP_3226	scaffold04073	15713	A/C	genic	C.arietinum	GLEAN	15628	15948	+	ID=Ca_18760.1.exon2;Parent=Ca_18760.1;
CaGSNP_3232	scaffold04160	17125	T/A	genic	C.arietinum	GLEAN_PASA	17067	17155	+	ID=Ca_18806.1.exon5;Parent=Ca_18806.1;
CaGSNP_3234	scaffold04207	4796	T/G	genic	C.arietinum	GLEAN_PASA	3698	4966	-	ID=Ca_18836.2.exon12;Parent=Ca_18836.2;
CaGSNP_324	scaffold00113	230204	A/G	genic	C.arietinum	GLEAN_PASA	230193	230302	+	ID=Ca_10903.1.exon10;Parent=Ca_10903.1;
CaGSNP_3253	scaffold04448	15163	G/A	genic	C.arietinum	GLEAN_PASA	14702	16220	+	ID=Ca_18943.1.exon5;Parent=Ca_18943.1;
CaGSNP_3259	scaffold04564	10879	A/C	genic	C.arietinum	GLEAN_PASA	10675	10971	+	ID=Ca_19002.1.exon1;Parent=Ca_19002.1;
CaGSNP_3269	scaffold04652	15252	A/C	genic	C.arietinum	EVM_PASA	15214	15488	-	ID=Ca_19041.1.exon3;Parent=Ca_19041.1;
CaGSNP_3275	scaffold04888	12994	T/G	genic	C.arietinum	GLEAN_PASA	12873	13267	+	ID=Ca_19137.1.exon9;Parent=Ca_19137.1;
CaGSNP_3277	scaffold41219	604	A/G	genic	C.arietinum	EVM_PASA	1	842	-	ID=Ca_21114.1.exon1;Parent=Ca_21114.1;
CaGSNP_3278	Ca_LG_4	10297474	A/T	genic	C.arietinum	GLEAN_PASA	10297087	10297696	+	ID=Ca_04590.1.exon2;Parent=Ca_04590.1;
CaGSNP_3280	Ca_LG_4	11038479	A/C	genic	C.arietinum	GLEAN_PASA	11038123	11038480	-	ID=Ca_04650.1.exon2;Parent=Ca_04650.1;
CaGSNP_3286	Ca_LG_4	1414218	T/G	genic	C.arietinum	GLEAN_PASA	1413608	1414315	+	ID=Ca_03992.1.exon4;Parent=Ca_03992.1;
CaGSNP_329	scaffold06201	9029	A/G	genic	C.arietinum	GLEAN_PASA	8878	9097	-	ID=Ca_19602.1.exon1;Parent=Ca_19602.1;
CaGSNP_3290	Ca_LG_4	16009861	A/C	genic	C.arietinum	GLEAN_PASA	16009581	16010451	-	ID=Ca_04861.1.exon12;Parent=Ca_04861.1;
CaGSNP_3291	Ca_LG_4	16362424	T/G	genic	C.arietinum	GLEAN_PASA	16361354	16362691	+	ID=Ca_04902.1.exon1;Parent=Ca_04902.1;
CaGSNP_3296	Ca_LG_4	16795332	A/C	genic	C.arietinum	EVM_PASA	16795266	16796257	+	ID=Ca_04935.1.exon8;Parent=Ca_04935.1;
CaGSNP_3297	Ca_LG_4	16802460	C/G	genic	C.arietinum	GLEAN_PASA	16802218	16803028	+	ID=Ca_04936.1.exon6;Parent=Ca_04936.1;
CaGSNP_3301	Ca_LG_4	18043875	A/C	genic	C.arietinum	GLEAN_PASA	18042505	18044768	-	ID=Ca_04975.1.exon2;Parent=Ca_04975.1;
CaGSNP_3302	Ca_LG_4	18198422	A/C	genic	C.arietinum	EVM_PASA	18198043	18198444	-	ID=Ca_04995.1.exon6;Parent=Ca_04995.1;
CaGSNP_3303	Ca_LG_4	18643701	A/C	genic	C.arietinum	GLEAN_PASA	18642327	18644429	+	ID=Ca_05028.1.exon3;Parent=Ca_05028.1;
CaGSNP_3304	Ca_LG_4	18929079	T/G	genic	C.arietinum	GLEAN_PASA	18928956	18929243	-	ID=Ca_05061.1.exon2;Parent=Ca_05061.1;
CaGSNP_3306	Ca_LG_4	20317283	T/G	genic	C.arietinum	GLEAN_PASA	20316748	20317870	+	ID=Ca_05086.1.exon3;Parent=Ca_05086.1;
CaGSNP_3307	Ca_LG_4	20331211	A/C	genic	C.arietinum	GLEAN_PASA	20331041	20331679	+	ID=Ca_05087.1.exon20;Parent=Ca_05087.1;
CaGSNP_3308	Ca_LG_4	20371848	G/A	genic	C.arietinum	EVM_PASA	20371634	20371921	-	ID=Ca_05093.1.exon1;Parent=Ca_05093.1;
CaGSNP_3309	Ca_LG_4	20386459	A/C	genic	C.arietinum	GLEAN_PASA	20385566	20386540	+	ID=Ca_05094.1.exon4;Parent=Ca_05094.1;
CaGSNP_3311	Ca_LG_4	20557275	A/C	genic	C.arietinum	GLEAN_PASA	20557061	20557350	+	ID=Ca_05104.1.exon2;Parent=Ca_05104.1;
CaGSNP_3313	Ca_LG_4	20736492	G/C	genic	C.arietinum	GLEAN_PASA	20735177	20737299	+	ID=Ca_05126.1.exon2;Parent=Ca_05126.1;
CaGSNP_3315	Ca_LG_4	20907973	T/G	genic	C.arietinum	GLEAN_PASA	20907530	20908210	-	ID=Ca_05138.1.exon2;Parent=Ca_05138.1;
CaGSNP_3317	Ca_LG_4	21144274	T/C	genic	C.arietinum	GLEAN_PASA	21144174	21144437	+	ID=Ca_05166.1.exon5;Parent=Ca_05166.1;
CaGSNP_3318	Ca_LG_4	21191258	A/T	genic	C.arietinum	GLEAN	21191152	21191316	-	ID=Ca_05168.1.exon4;Parent=Ca_05168.1;
CaGSNP_3319	Ca_LG_4	21229885	A/C	genic	C.arietinum	GLEAN_PASA	21229816	21229974	+	ID=Ca_05170.1.exon17;Parent=Ca_05170.1;
CaGSNP_3321	Ca_LG_4	21887275	C/A	genic	C.arietinum	GLEAN_PASA	21887028	21887775	-	ID=Ca_05216.1.exon1;Parent=Ca_05216.1;
CaGSNP_3328	Ca_LG_4	2750818	T/C	genic	C.arietinum	GLEAN_PASA	2749377	2751142	+	ID=Ca_04071.1.exon2;Parent=Ca_04071.1;
CaGSNP_3332	Ca_LG_4	2882615	A/C	genic	C.arietinum	GLEAN_PASA	2882564	2882666	-	ID=Ca_04082.1.exon22;Parent=Ca_04082.1;
CaGSNP_3333	Ca_LG_4	3326281	T/G	genic	C.arietinum	GLEAN_PASA	3326267	3326380	+	ID=Ca_04114.1.exon2;Parent=Ca_04114.1;
CaGSNP_3339	Ca_LG_4	3798614	G/A	genic	C.arietinum	GLEAN_PASA	3798588	3799036	+	ID=Ca_04143.1.exon7;Parent=Ca_04143.1;
CaGSNP_3345	Ca_LG_4	3875312	A/C	genic	C.arietinum	GLEAN_PASA	3875288	3876447	-	ID=Ca_04150.1.exon17;Parent=Ca_04150.1;
CaGSNP_3353	Ca_LG_4	4531355	G/C	genic	C.arietinum	GLEAN_PASA	4531015	4531647	+	ID=Ca_04195.1.exon5;Parent=Ca_04195.1;
CaGSNP_3356	Ca_LG_4	4613648	A/C	genic	C.arietinum	GLEAN_PASA	4613177	4614476	-	ID=Ca_04202.1.exon2;Parent=Ca_04202.1;
CaGSNP_3358	Ca_LG_4	4701465	G/C	genic	C.arietinum	EVM_PASA	4701332	4701886	-	ID=Ca_04206.1.exon2;Parent=Ca_04206.1;
CaGSNP_3359	Ca_LG_4	4766538	C/T	genic	C.arietinum	GLEAN_PASA	4765717	4766896	+	ID=Ca_04210.1.exon2;Parent=Ca_04210.1;
CaGSNP_336	scaffold00776	18777	A/G	genic	C.arietinum	GLEAN_PASA	18476	19470	+	ID=Ca_13993.1.exon2;Parent=Ca_13993.1;
CaGSNP_3367	Ca_LG_4	4771490	T/C	genic	C.arietinum	GLEAN_PASA	4771436	4771495	-	ID=Ca_04211.1.exon2;Parent=Ca_04211.1;
CaGSNP_3370	Ca_LG_4	4837373	T/G	genic	C.arietinum	GLEAN_PASA	4837216	4838792	+	ID=Ca_04215.1.exon3;Parent=Ca_04215.1;
CaGSNP_3373	Ca_LG_4	5571123	T/C	genic	C.arietinum	GLEAN_PASA	5570765	5571867	-	ID=Ca_04250.1.exon1;Parent=Ca_04250.1;
CaGSNP_3374	Ca_LG_4	5610460	A/T	genic	C.arietinum	GLEAN_PASA	5610007	5610585	-	ID=Ca_04253.1.exon9;Parent=Ca_04253.1;
CaGSNP_3380	Ca_LG_4	7176085	T/G	genic	C.arietinum	GLEAN_PASA	7176031	7176350	+	ID=Ca_04316.1.exon16;Parent=Ca_04316.1;
CaGSNP_3383	Ca_LG_4	7601679	T/G	genic	C.arietinum	GLEAN_PASA	7600155	7602619	+	ID=Ca_04358.1.exon1;Parent=Ca_04358.1;
CaGSNP_3384	Ca_LG_4	7623385	A/C	genic	C.arietinum	GLEAN_PASA	7622715	7623785	-	ID=Ca_04361.1.exon1;Parent=Ca_04361.1;
CaGSNP_3385	Ca_LG_4	7649928	A/C	genic	C.arietinum	GLEAN_PASA	7649070	7650197	-	ID=Ca_04363.2.exon1;Parent=Ca_04363.2;
CaGSNP_3386	Ca_LG_4	771305	T/G	genic	C.arietinum	GLEAN_PASA	770403	771579	-	ID=Ca_03936.2.exon3;Parent=Ca_03936.2;
CaGSNP_3387	Ca_LG_4	7782169	A/T	genic	C.arietinum	GLEAN_PASA	7781170	7784506	+	ID=Ca_04373.1.exon11;Parent=Ca_04373.1;
CaGSNP_3391	Ca_LG_4	8066470	A/G	genic	C.arietinum	GLEAN_PASA	8064567	8066857	-	ID=Ca_04401.1.exon2;Parent=Ca_04401.1;
CaGSNP_3392	Ca_LG_4	8131402	T/G	genic	C.arietinum	GLEAN_PASA	8131167	8131559	-	ID=Ca_04406.1.exon4;Parent=Ca_04406.1;
CaGSNP_3394	Ca_LG_4	8311201	A/C	genic	C.arietinum	GLEAN_PASA	8311092	8311288	+	ID=Ca_04426.1.exon12;Parent=Ca_04426.1;
CaGSNP_3395	Ca_LG_4	889512	A/G	genic	C.arietinum	GLEAN	889445	889609	-	ID=Ca_03946.1.exon2;Parent=Ca_03946.1;
CaGSNP_3399	Ca_LG_4	9362780	A/C	genic	C.arietinum	GLEAN_PASA	9361796	9363275	-	ID=Ca_04504.1.exon2;Parent=Ca_04504.1;
CaGSNP_340	Ca_LG_8	10089756	A/G	genic	C.arietinum	GLEAN_PASA	10089675	10090083	+	ID=Ca_08707.1.exon3;Parent=Ca_08707.1;
CaGSNP_3402	Ca_LG_4	9726657	T/G	genic	C.arietinum	GLEAN_PASA	9726630	9727621	+	ID=Ca_04540.1.exon11;Parent=Ca_04540.1;
CaGSNP_3407	scaffold05004	13870	A/G	genic	C.arietinum	GLEAN_PASA	13782	14567	+	ID=Ca_19182.1.exon2;Parent=Ca_19182.1;
CaGSNP_3409	scaffold41968	468	C/T	genic	C.arietinum	GLEAN_PASA	221	759	+	ID=Ca_21123.1.exon2;Parent=Ca_21123.1;
CaGSNP_342	scaffold01123	72827	A/G	genic	C.arietinum	GLEAN_PASA	72132	73147	-	ID=Ca_15020.1.exon1;Parent=Ca_15020.1;
CaGSNP_3425	scaffold05156	5209	A/C	genic	C.arietinum	GLEAN_PASA	4969	5612	-	ID=Ca_19234.1.exon1;Parent=Ca_19234.1;
CaGSNP_3430	scaffold00077	192451	T/A	genic	C.arietinum	GLEAN_PASA	191935	192902	-	ID=Ca_10703.1.exon1;Parent=Ca_10703.1;
CaGSNP_3432	scaffold00078	260772	A/C	genic	C.arietinum	EVM_PASA	260712	261962	-	ID=Ca_10731.1.exon1;Parent=Ca_10731.1;
CaGSNP_3434	scaffold00079	312423	T/G	genic	C.arietinum	GLEAN_PASA	312056	312463	-	ID=Ca_10761.1.exon9;Parent=Ca_10761.1;
CaGSNP_3435	scaffold00093	329743	A/G	genic	C.arietinum	GLEAN_PASA	329641	329803	-	ID=Ca_10830.1.exon3;Parent=Ca_10830.1;
CaGSNP_3447	scaffold05336	11748	G/T	genic	C.arietinum	GLEAN_PASA	11445	12094	+	ID=Ca_19316.1.exon6;Parent=Ca_19316.1;
CaGSNP_3453	scaffold00158	221645	T/G	genic	C.arietinum	GLEAN_PASA	221429	221776	+	ID=Ca_11082.1.exon2;Parent=Ca_11082.1;
CaGSNP_3454	scaffold00158	255013	T/G	genic	C.arietinum	GLEAN	253327	255184	-	ID=Ca_11089.1.exon2;Parent=Ca_11089.1;
CaGSNP_3455	scaffold00159	143183	A/C	genic	C.arietinum	GLEAN_PASA	143121	143265	-	ID=Ca_11100.1.exon3;Parent=Ca_11100.1;
CaGSNP_3456	scaffold05386	1972	A/C	genic	C.arietinum	GLEAN_PASA	1915	2092	+	ID=Ca_19332.1.exon2;Parent=Ca_19332.1;
CaGSNP_3457	scaffold00166	234029	T/G	genic	C.arietinum	GLEAN_PASA	233933	234091	+	ID=Ca_11162.1.exon1;Parent=Ca_11162.1;
CaGSNP_3458	scaffold00173	228438	A/C	genic	C.arietinum	GLEAN	228337	228542	-	ID=Ca_11181.1.exon2;Parent=Ca_11181.1;
CaGSNP_3461	scaffold00192	123468	T/C	genic	C.arietinum	EVM_PASA	122271	124024	+	ID=Ca_11221.1.exon6;Parent=Ca_11221.1;
CaGSNP_3465	scaffold00192	195026	A/G	genic	C.arietinum	GLEAN_PASA	194659	195175	+	ID=Ca_11228.1.exon4;Parent=Ca_11228.1;
CaGSNP_3469	scaffold00198	248265	A/C	genic	C.arietinum	GLEAN_PASA	248023	248421	+	ID=Ca_11271.2.exon5;Parent=Ca_11271.2;
CaGSNP_3470	scaffold00201	14683	A/C	genic	C.arietinum	GLEAN_PASA	14570	15130	-	ID=Ca_11275.1.exon2;Parent=Ca_11275.1;
CaGSNP_3472	scaffold00203	40378	T/G	genic	C.arietinum	GLEAN_PASA	39801	40606	-	ID=Ca_11303.1.exon4;Parent=Ca_11303.1;
CaGSNP_3473	scaffold00205	228291	T/C	genic	C.arietinum	GLEAN_PASA	227970	228488	+	ID=Ca_11340.1.exon1;Parent=Ca_11340.1;
CaGSNP_3476	scaffold00208	78487	G/C	genic	C.arietinum	GLEAN_PASA	75934	79345	+	ID=Ca_11378.1.exon1;Parent=Ca_11378.1;
CaGSNP_3481	scaffold00226	46479	A/T	genic	C.arietinum	GLEAN	46202	46561	-	ID=Ca_11420.1.exon8;Parent=Ca_11420.1;
CaGSNP_3482	scaffold05588	4822	T/G	genic	C.arietinum	GLEAN_PASA	4535	5030	+	ID=Ca_19408.1.exon1;Parent=Ca_19408.1;
CaGSNP_3484	scaffold05620	2545	T/G	genic	C.arietinum	GLEAN_PASA	2505	2854	+	ID=Ca_19422.1.exon6;Parent=Ca_19422.1;
CaGSNP_349	Ca_LG_3	11599239	A/G	genic	C.arietinum	EVM_PASA	11598800	11599371	-	ID=Ca_02954.1.exon2;Parent=Ca_02954.1;
CaGSNP_3490	scaffold00254	95189	T/G	genic	C.arietinum	EVM_PASA	93558	96644	+	ID=Ca_11568.1.exon1;Parent=Ca_11568.1;
CaGSNP_3491	scaffold00257	100170	T/G	genic	C.arietinum	GLEAN_PASA	100045	100378	-	ID=Ca_11587.1.exon3;Parent=Ca_11587.1;
CaGSNP_3493	scaffold00262	127987	A/G	genic	C.arietinum	GLEAN_PASA	127717	128115	+	ID=Ca_11645.1.exon3;Parent=Ca_11645.1;
CaGSNP_3498	scaffold00264	141173	A/C	genic	C.arietinum	GLEAN_PASA	140388	141752	-	ID=Ca_11686.1.exon2;Parent=Ca_11686.1;
CaGSNP_3499	scaffold00264	202046	A/C	genic	C.arietinum	EVM_PASA	201594	202105	-	ID=Ca_11694.1.exon3;Parent=Ca_11694.1;
CaGSNP_3501	scaffold00270	70514	T/A	genic	C.arietinum	GLEAN_PASA	70309	71243	+	ID=Ca_11715.1.exon18;Parent=Ca_11715.1;
CaGSNP_3509	scaffold00295	126811	A/C	genic	C.arietinum	GLEAN_PASA	126711	126890	-	ID=Ca_11887.1.exon3;Parent=Ca_11887.1;
CaGSNP_3510	scaffold05871	9590	C/A	genic	C.arietinum	GLEAN_PASA	9506	9689	-	ID=Ca_19502.2.exon2;Parent=Ca_19502.2;
CaGSNP_3516	scaffold00316	72296	A/C	genic	C.arietinum	GLEAN_PASA	72175	72388	+	ID=Ca_12008.1.exon2;Parent=Ca_12008.1;
CaGSNP_352	scaffold06051	7196	A/G	genic	C.arietinum	GLEAN_PASA	4136	9077	+	ID=Ca_19562.1.exon2;Parent=Ca_19562.1;
CaGSNP_3522	Ca_LG_5	12148739	A/C	genic	C.arietinum	GLEAN_PASA	12148708	12148795	-	ID=Ca_06256.1.exon7;Parent=Ca_06256.1;
CaGSNP_3524	Ca_LG_5	12759693	T/A	genic	C.arietinum	GLEAN_PASA	12759137	12760170	+	ID=Ca_06310.1.exon3;Parent=Ca_06310.1;
CaGSNP_3527	Ca_LG_5	14344088	T/G	genic	C.arietinum	GLEAN_PASA	14343379	14344182	-	ID=Ca_06389.2.exon1;Parent=Ca_06389.2;
CaGSNP_3528	Ca_LG_5	1440855	T/G	genic	C.arietinum	GLEAN_PASA	1440595	1441001	+	ID=Ca_05308.1.exon8;Parent=Ca_05308.1;
CaGSNP_3531	Ca_LG_5	1483315	T/G	genic	C.arietinum	GLEAN_PASA	1483156	1483358	-	ID=Ca_05314.1.exon5;Parent=Ca_05314.1;
CaGSNP_3532	Ca_LG_5	1615972	A/C	genic	C.arietinum	GLEAN_PASA	1615755	1616655	-	ID=Ca_05325.1.exon4;Parent=Ca_05325.1;
CaGSNP_3534	Ca_LG_5	3416019	T/A	genic	C.arietinum	GLEAN_PASA	3416009	3416182	-	ID=Ca_05494.1.exon2;Parent=Ca_05494.1;
CaGSNP_3537	Ca_LG_5	5694190	T/G	genic	C.arietinum	GLEAN_PASA	5693442	5695141	+	ID=Ca_05662.1.exon1;Parent=Ca_05662.1;
CaGSNP_3538	Ca_LG_5	5700019	C/T	genic	C.arietinum	GLEAN_PASA	5699290	5701500	-	ID=Ca_05663.1.exon4;Parent=Ca_05663.1;
CaGSNP_3539	Ca_LG_5	6547200	T/G	genic	C.arietinum	GLEAN_PASA	6547148	6547332	-	ID=Ca_05745.1.exon8;Parent=Ca_05745.1;
CaGSNP_3543	Ca_LG_5	7699239	T/G	genic	C.arietinum	GLEAN_PASA	7698799	7699389	-	ID=Ca_05857.1.exon1;Parent=Ca_05857.1;
CaGSNP_3544	Ca_LG_5	9149925	T/G	genic	C.arietinum	GLEAN_PASA	9149729	9150129	-	ID=Ca_06007.1.exon1;Parent=Ca_06007.1;
CaGSNP_3547	scaffold00327	106782	A/G	genic	C.arietinum	EVM_PASA	106732	106810	+	ID=Ca_12062.1.exon11;Parent=Ca_12062.1;
CaGSNP_355	scaffold01231	77083	A/G	genic	C.arietinum	GLEAN_PASA	76905	77143	-	ID=Ca_15285.1.exon5;Parent=Ca_15285.1;
CaGSNP_356	scaffold01231	77529	A/G	genic	C.arietinum	GLEAN_PASA	77491	77577	-	ID=Ca_15285.1.exon3;Parent=Ca_15285.1;
CaGSNP_3563	scaffold00332	51099	T/G	genic	C.arietinum	GLEAN_PASA	50869	51165	+	ID=Ca_12099.1.exon3;Parent=Ca_12099.1;
CaGSNP_3564	scaffold00332	7138	C/T	genic	C.arietinum	EVM_PASA	7102	7293	-	ID=Ca_12098.1.exon27;Parent=Ca_12098.1;
CaGSNP_3565	scaffold00332	86990	A/G	genic	C.arietinum	GLEAN_PASA	86905	86992	-	ID=Ca_12102.1.exon9;Parent=Ca_12102.1;
CaGSNP_3571	scaffold00341	32686	A/C	genic	C.arietinum	GLEAN_PASA	32112	33905	-	ID=Ca_12150.1.exon3;Parent=Ca_12150.1;
CaGSNP_3572	scaffold00343	50038	A/C	genic	C.arietinum	GLEAN_PASA	49633	50571	-	ID=Ca_12177.1.exon1;Parent=Ca_12177.1;
CaGSNP_3583	scaffold00364	82829	T/G	genic	C.arietinum	EVM_PASA	82651	83573	+	ID=Ca_12318.1.exon10;Parent=Ca_12318.1;
CaGSNP_3591	scaffold00398	169852	T/G	genic	C.arietinum	GLEAN_PASA	168746	170046	+	ID=Ca_12461.1.exon1;Parent=Ca_12461.1;
CaGSNP_3594	scaffold00417	38550	A/C	genic	C.arietinum	EVM_PASA	38443	39065	+	ID=Ca_12540.1.exon7;Parent=Ca_12540.1;
CaGSNP_3597	scaffold00423	103678	G/A	genic	C.arietinum	GLEAN_PASA	103639	103806	-	ID=Ca_12600.1.exon5;Parent=Ca_12600.1;
CaGSNP_3599	scaffold00423	60478	C/T	genic	C.arietinum	GLEAN_PASA	60327	60534	+	ID=Ca_12596.1.exon3;Parent=Ca_12596.1;
CaGSNP_3606	scaffold00440	151234	A/T	genic	C.arietinum	GLEAN_PASA	151141	151342	-	ID=Ca_12653.1.exon1;Parent=Ca_12653.1;
CaGSNP_3607	scaffold00440	8156	T/C	genic	C.arietinum	GLEAN_PASA	8097	8253	+	ID=Ca_12645.1.exon5;Parent=Ca_12645.1;
CaGSNP_3609	scaffold00447	139080	A/C	genic	C.arietinum	GLEAN_PASA	139034	139187	+	ID=Ca_12670.1.exon5;Parent=Ca_12670.1;
CaGSNP_3611	scaffold06566	2633	A/C	genic	C.arietinum	GLEAN_PASA	2240	2983	+	ID=Ca_19699.1.exon1;Parent=Ca_19699.1;
CaGSNP_3618	scaffold00467	132360	A/G	genic	C.arietinum	GLEAN_PASA	131798	132466	-	ID=Ca_12750.1.exon10;Parent=Ca_12750.1;
CaGSNP_3621	scaffold00473	161758	C/T	genic	C.arietinum	GLEAN	161706	161926	+	ID=Ca_12782.1.exon3;Parent=Ca_12782.1;
CaGSNP_3624	scaffold00481	133173	T/G	genic	C.arietinum	GLEAN_PASA	133034	133661	-	ID=Ca_12836.1.exon4;Parent=Ca_12836.1;
CaGSNP_3625	scaffold00487	151606	T/G	genic	C.arietinum	EVM_PASA	151512	151633	+	ID=Ca_12849.1.exon10;Parent=Ca_12849.1;
CaGSNP_3626	scaffold00490	65411	T/G	genic	C.arietinum	EVM_PASA	64819	66847	-	ID=Ca_12855.1.exon3;Parent=Ca_12855.1;
CaGSNP_3636	scaffold00517	84714	A/C	genic	C.arietinum	EVM_PASA	83341	86139	+	ID=Ca_13000.1.exon1;Parent=Ca_13000.1;
CaGSNP_3639	scaffold06911	3686	A/C	genic	C.arietinum	GLEAN_PASA	3445	3730	-	ID=Ca_19786.2.exon8;Parent=Ca_19786.2;
CaGSNP_364	Ca_LG_8	10092448	A/G	genic	C.arietinum	GLEAN_PASA	10092361	10092609	-	ID=Ca_08708.1.exon3;Parent=Ca_08708.1;
CaGSNP_3644	scaffold00544	140418	T/C	genic	C.arietinum	GLEAN_PASA	140356	140466	-	ID=Ca_13124.1.exon3;Parent=Ca_13124.1;
CaGSNP_3649	Ca_LG_6	10662694	A/C	genic	C.arietinum	GLEAN_PASA	10662596	10662764	+	ID=Ca_07308.1.exon3;Parent=Ca_07308.1;
CaGSNP_3652	Ca_LG_6	11299967	A/G	genic	C.arietinum	GLEAN_PASA	11299168	11300095	-	ID=Ca_07365.1.exon1;Parent=Ca_07365.1;
CaGSNP_3653	Ca_LG_6	1719311	T/G	genic	C.arietinum	GLEAN_PASA	1719248	1719442	+	ID=Ca_06553.1.exon5;Parent=Ca_06553.1;
CaGSNP_3654	Ca_LG_6	3439456	T/G	genic	C.arietinum	GLEAN_PASA	3439040	3439978	+	ID=Ca_06685.1.exon6;Parent=Ca_06685.1;
CaGSNP_3655	Ca_LG_6	3955706	A/T	genic	C.arietinum	GLEAN_PASA	3954678	3955931	-	ID=Ca_06738.1.exon2;Parent=Ca_06738.1;
CaGSNP_3656	Ca_LG_6	4641674	A/C	genic	C.arietinum	GLEAN_PASA	4641235	4641732	+	ID=Ca_06807.1.exon3;Parent=Ca_06807.1;
CaGSNP_3658	Ca_LG_6	4651071	A/C	genic	C.arietinum	GLEAN_PASA	4650980	4651192	-	ID=Ca_06808.1.exon10;Parent=Ca_06808.1;
CaGSNP_3662	Ca_LG_6	4806376	T/C	genic	C.arietinum	GLEAN_PASA	4806290	4806532	-	ID=Ca_06825.1.exon7;Parent=Ca_06825.1;
CaGSNP_3663	Ca_LG_6	4807094	A/T	genic	C.arietinum	GLEAN_PASA	4806947	4807599	-	ID=Ca_06825.1.exon5;Parent=Ca_06825.1;
CaGSNP_3664	Ca_LG_6	4836668	A/G	genic	C.arietinum	GLEAN_PASA	4836573	4837498	+	ID=Ca_06829.1.exon1;Parent=Ca_06829.1;
CaGSNP_3665	Ca_LG_6	4868416	T/G	genic	C.arietinum	GLEAN_PASA	4868202	4869003	+	ID=Ca_06832.1.exon5;Parent=Ca_06832.1;
CaGSNP_3666	Ca_LG_6	5607991	T/G	genic	C.arietinum	EVM_PASA	5607824	5608078	-	ID=Ca_06869.1.exon23;Parent=Ca_06869.1;
CaGSNP_3672	Ca_LG_6	6059773	C/T	genic	C.arietinum	GLEAN_PASA	6059711	6059822	+	ID=Ca_06917.1.exon4;Parent=Ca_06917.1;
CaGSNP_3678	Ca_LG_6	7326413	T/G	genic	C.arietinum	GLEAN_PASA	7326259	7326706	+	ID=Ca_07026.1.exon4;Parent=Ca_07026.1;
CaGSNP_3679	Ca_LG_6	733038	A/C	genic	C.arietinum	GLEAN_PASA	732672	733637	-	ID=Ca_06490.1.exon3;Parent=Ca_06490.1;
CaGSNP_3684	Ca_LG_6	816746	T/G	genic	C.arietinum	EVM_PASA	816632	816984	+	ID=Ca_06501.1.exon1;Parent=Ca_06501.1;
CaGSNP_3685	Ca_LG_6	8731124	G/C	genic	C.arietinum	GLEAN	8724674	8731448	-	ID=Ca_07137.1.exon8;Parent=Ca_07137.1;
CaGSNP_3687	Ca_LG_6	8740748	T/G	genic	C.arietinum	GLEAN	8736979	8741762	-	ID=Ca_07137.1.exon2;Parent=Ca_07137.1;
CaGSNP_3688	Ca_LG_6	9728112	T/A	genic	C.arietinum	GLEAN_PASA	9726837	9728454	+	ID=Ca_07209.1.exon1;Parent=Ca_07209.1;
CaGSNP_3689	Ca_LG_6	9897705	T/A	genic	C.arietinum	GLEAN_PASA	9896704	9900515	-	ID=Ca_07231.1.exon3;Parent=Ca_07231.1;
CaGSNP_369	scaffold02120	47685	A/G	genic	C.arietinum	GLEAN_PASA	47683	47797	-	ID=Ca_16950.1.exon2;Parent=Ca_16950.1;
CaGSNP_3691	scaffold07085	5492	A/C	genic	C.arietinum	EVM_PASA	5336	5518	-	ID=Ca_19827.1.exon3;Parent=Ca_19827.1;
CaGSNP_3693	scaffold00571	94774	A/C	genic	C.arietinum	GLEAN_PASA	94695	94874	-	ID=Ca_13232.1.exon6;Parent=Ca_13232.1;
CaGSNP_370	scaffold01353	6577	A/G	genic	C.arietinum	EVM_PASA	5884	6693	-	ID=Ca_10176.1.exon15;Parent=Ca_10176.1;
CaGSNP_3700	scaffold00581	23351	A/C	genic	C.arietinum	EVM_PASA	23123	24214	-	ID=Ca_13273.1.exon1;Parent=Ca_13273.1;
CaGSNP_3711	scaffold07304	5659	T/C	genic	C.arietinum	GLEAN	5572	6051	+	ID=Ca_19876.1.exon1;Parent=Ca_19876.1;
CaGSNP_3716	scaffold05105	202672	T/A	genic	C.arietinum	EVM_PASA	202559	202788	-	ID=Ca_09407.1.exon1;Parent=Ca_09407.1;
CaGSNP_3717	scaffold00620	42159	T/G	genic	C.arietinum	GLEAN_PASA	40109	42816	+	ID=Ca_13446.1.exon1;Parent=Ca_13446.1;
CaGSNP_3718	scaffold00620	5571	A/C	genic	C.arietinum	GLEAN_PASA	5127	6195	-	ID=Ca_13442.1.exon1;Parent=Ca_13442.1;
CaGSNP_372	scaffold31305	831	A/G	genic	C.arietinum	GLEAN_PASA	334	1050	-	ID=Ca_20948.1.exon1;Parent=Ca_20948.1;
CaGSNP_3728	scaffold03653	11005	T/G	genic	C.arietinum	GLEAN	9985	11298	-	ID=Ca_09423.1.exon6;Parent=Ca_09423.1;
CaGSNP_3732	scaffold00651	104130	A/G	genic	C.arietinum	GLEAN_PASA	103984	104847	+	ID=Ca_13587.1.exon2;Parent=Ca_13587.1;
CaGSNP_3734	scaffold00651	81313	T/G	genic	C.arietinum	GLEAN_PASA	81000	81512	+	ID=Ca_13585.2.exon1;Parent=Ca_13585.2;
CaGSNP_3742	scaffold00698	96099	C/T	genic	C.arietinum	GLEAN_PASA	95915	96928	-	ID=Ca_13735.1.exon1;Parent=Ca_13735.1;
CaGSNP_3749	scaffold00729	48009	T/G	genic	C.arietinum	GLEAN_PASA	47354	48120	+	ID=Ca_13826.2.exon2;Parent=Ca_13826.2;
CaGSNP_3752	Ca_LG_7	2018136	T/G	genic	C.arietinum	GLEAN_PASA	2017219	2020133	+	ID=Ca_07517.1.exon1;Parent=Ca_07517.1;
CaGSNP_3753	Ca_LG_7	2705539	A/C	genic	C.arietinum	GLEAN_PASA	2704987	2707205	-	ID=Ca_07558.1.exon1;Parent=Ca_07558.1;
CaGSNP_3754	Ca_LG_7	2895784	G/T	genic	C.arietinum	GLEAN_PASA	2895772	2895912	+	ID=Ca_07581.1.exon3;Parent=Ca_07581.1;
CaGSNP_3759	Ca_LG_7	5036776	T/G	genic	C.arietinum	GLEAN_PASA	5036171	5036906	-	ID=Ca_07694.1.exon1;Parent=Ca_07694.1;
CaGSNP_3761	Ca_LG_7	5332132	T/G	genic	C.arietinum	GLEAN_PASA	5332114	5332322	+	ID=Ca_07716.1.exon1;Parent=Ca_07716.1;
CaGSNP_3762	Ca_LG_7	5601880	T/G	genic	C.arietinum	GLEAN_PASA	5601488	5602146	+	ID=Ca_07732.1.exon1;Parent=Ca_07732.1;
CaGSNP_3763	Ca_LG_7	6099580	T/G	genic	C.arietinum	GLEAN_PASA	6099538	6099629	+	ID=Ca_07772.1.exon6;Parent=Ca_07772.1;
CaGSNP_3764	Ca_LG_7	61999	T/C	genic	C.arietinum	GLEAN_PASA	61416	62240	-	ID=Ca_07392.1.exon4;Parent=Ca_07392.1;
CaGSNP_3765	Ca_LG_7	6441060	T/A	genic	C.arietinum	EVM_PASA	6440251	6441278	+	ID=Ca_07804.1.exon2;Parent=Ca_07804.1;
CaGSNP_3766	Ca_LG_7	6450367	G/A	genic	C.arietinum	GLEAN_PASA	6450274	6450706	+	ID=Ca_07805.1.exon12;Parent=Ca_07805.1;
CaGSNP_3769	Ca_LG_7	7232958	T/G	genic	C.arietinum	GLEAN_PASA	7232938	7233036	+	ID=Ca_07872.1.exon5;Parent=Ca_07872.1;
CaGSNP_377	scaffold00321	181278	A/G	genic	C.arietinum	EVM_PASA	181207	181949	+	ID=Ca_12029.1.exon5;Parent=Ca_12029.1;
CaGSNP_3770	Ca_LG_7	7266213	C/A	genic	C.arietinum	GLEAN_PASA	7265999	7266652	+	ID=Ca_07873.1.exon4;Parent=Ca_07873.1;
CaGSNP_3773	Ca_LG_7	789696	T/C	genic	C.arietinum	GLEAN_PASA	789369	790706	-	ID=Ca_07446.1.exon1;Parent=Ca_07446.1;
CaGSNP_3775	Ca_LG_7	8209406	T/G	genic	C.arietinum	GLEAN_PASA	8209198	8209547	-	ID=Ca_07936.1.exon6;Parent=Ca_07936.1;
CaGSNP_3776	Ca_LG_7	8343153	T/A	genic	C.arietinum	GLEAN_PASA	8342174	8343598	-	ID=Ca_07949.1.exon2;Parent=Ca_07949.1;
CaGSNP_3780	scaffold00751	114869	T/G	genic	C.arietinum	GLEAN_PASA	114774	115119	+	ID=Ca_13922.1.exon2;Parent=Ca_13922.1;
CaGSNP_3781	scaffold00752	60914	A/C	genic	C.arietinum	GLEAN_PASA	60753	61121	+	ID=Ca_13928.1.exon1;Parent=Ca_13928.1;
CaGSNP_3785	scaffold00777	102406	A/C	genic	C.arietinum	EVM_PASA	102167	102936	+	ID=Ca_14005.1.exon8;Parent=Ca_14005.1;
CaGSNP_3787	scaffold00782	114569	T/A	genic	C.arietinum	EVM	114356	114841	-	ID=Ca_14035.1.exon3;Parent=Ca_14035.1;
CaGSNP_379	Ca_LG_4	16219684	A/G	genic	C.arietinum	EVM	16219327	16220013	-	ID=Ca_04887.1.exon2;Parent=Ca_04887.1;
CaGSNP_3792	scaffold00797	21644	T/G	genic	C.arietinum	GLEAN_PASA	21366	21757	-	ID=Ca_14086.2.exon2;Parent=Ca_14086.2;
CaGSNP_3793	scaffold00798	44801	A/C	genic	C.arietinum	GLEAN_PASA	44625	44940	-	ID=Ca_14097.1.exon1;Parent=Ca_14097.1;
CaGSNP_3800	scaffold00810	78351	A/G	genic	C.arietinum	GLEAN_PASA	77852	78919	-	ID=Ca_14139.1.exon2;Parent=Ca_14139.1;
CaGSNP_3803	scaffold00823	22390	A/C	genic	C.arietinum	GLEAN_PASA	21753	23375	-	ID=Ca_14187.1.exon2;Parent=Ca_14187.1;
CaGSNP_3809	scaffold00833	26291	A/C	genic	C.arietinum	EVM_PASA	26239	26407	+	ID=Ca_14218.1.exon5;Parent=Ca_14218.1;
CaGSNP_3814	scaffold00848	69852	T/A	genic	C.arietinum	GLEAN_PASA	69756	70488	-	ID=Ca_14264.1.exon1;Parent=Ca_14264.1;
CaGSNP_3816	scaffold00850	86766	A/G	genic	C.arietinum	GLEAN_PASA	86690	86823	+	ID=Ca_14275.1.exon3;Parent=Ca_14275.1;
CaGSNP_3818	scaffold00643	114748	A/C	genic	C.arietinum	GLEAN	114463	114849	-	ID=Ca_09510.1.exon1;Parent=Ca_09510.1;
CaGSNP_3819	scaffold00854	50926	T/A	genic	C.arietinum	EVM_PASA	50538	50947	-	ID=Ca_14304.1.exon2;Parent=Ca_14304.1;
CaGSNP_3826	scaffold00893	34553	C/A	genic	C.arietinum	GLEAN_PASA	34314	34618	-	ID=Ca_14401.2.exon3;Parent=Ca_14401.2;
CaGSNP_3835	Ca_LG_8	10099055	C/T	genic	C.arietinum	GLEAN_PASA	10099011	10099111	+	ID=Ca_08709.1.exon9;Parent=Ca_08709.1;
CaGSNP_3836	Ca_LG_8	10125933	A/C	genic	C.arietinum	GLEAN_PASA	10125475	10127005	+	ID=Ca_08711.1.exon29;Parent=Ca_08711.1;
CaGSNP_3837	Ca_LG_8	10138991	T/G	genic	C.arietinum	GLEAN_PASA	10138407	10139615	+	ID=Ca_08713.1.exon1;Parent=Ca_08713.1;
CaGSNP_3838	Ca_LG_8	115690	A/C	genic	C.arietinum	EVM_PASA	115685	115930	+	ID=Ca_07980.1.exon6;Parent=Ca_07980.1;
CaGSNP_384	Ca_LG_7	6940972	A/G	genic	C.arietinum	GLEAN_PASA	6940941	6941627	+	ID=Ca_07848.2.exon4;Parent=Ca_07848.2;
CaGSNP_3840	Ca_LG_8	289239	A/G	genic	C.arietinum	GLEAN_PASA	288863	289682	+	ID=Ca_07999.1.exon3;Parent=Ca_07999.1;
CaGSNP_3841	Ca_LG_8	317902	G/A	genic	C.arietinum	GLEAN_PASA	317699	318244	+	ID=Ca_08002.1.exon4;Parent=Ca_08002.1;
CaGSNP_3847	Ca_LG_8	355989	A/C	genic	C.arietinum	GLEAN_PASA	355922	356032	-	ID=Ca_08007.1.exon5;Parent=Ca_08007.1;
CaGSNP_3848	Ca_LG_8	3692656	A/C	genic	C.arietinum	GLEAN_PASA	3692203	3692898	+	ID=Ca_08169.5.exon2;Parent=Ca_08169.5;
CaGSNP_3849	Ca_LG_8	3946044	A/C	genic	C.arietinum	GLEAN_PASA	3946029	3946160	-	ID=Ca_08200.1.exon4;Parent=Ca_08200.1;
CaGSNP_3852	Ca_LG_8	4650612	A/C	genic	C.arietinum	GLEAN_PASA	4650433	4650979	-	ID=Ca_08277.1.exon11;Parent=Ca_08277.1;
CaGSNP_3853	Ca_LG_8	4845385	T/G	genic	C.arietinum	GLEAN_PASA	4845166	4846607	-	ID=Ca_08299.1.exon1;Parent=Ca_08299.1;
CaGSNP_3854	Ca_LG_8	4954451	C/A	genic	C.arietinum	GLEAN_PASA	4954355	4954561	-	ID=Ca_08314.1.exon1;Parent=Ca_08314.1;
CaGSNP_3855	Ca_LG_8	5174546	A/C	genic	C.arietinum	GLEAN_PASA	5174399	5175564	+	ID=Ca_08334.1.exon3;Parent=Ca_08334.1;
CaGSNP_3856	Ca_LG_8	5205673	A/C	genic	C.arietinum	EVM	5205290	5205708	+	ID=Ca_08336.1.exon6;Parent=Ca_08336.1;
CaGSNP_3857	Ca_LG_8	5253422	A/C	genic	C.arietinum	GLEAN_PASA	5253052	5255333	-	ID=Ca_08339.1.exon1;Parent=Ca_08339.1;
CaGSNP_3858	Ca_LG_8	5406458	A/C	genic	C.arietinum	EVM_PASA	5404843	5408168	+	ID=Ca_08347.1.exon2;Parent=Ca_08347.1;
CaGSNP_3859	Ca_LG_8	589887	A/C	genic	C.arietinum	GLEAN_PASA	589545	591223	-	ID=Ca_08025.1.exon2;Parent=Ca_08025.1;
CaGSNP_3860	Ca_LG_8	6212340	A/C	genic	C.arietinum	GLEAN_PASA	6212092	6212556	-	ID=Ca_08430.1.exon17;Parent=Ca_08430.1;
CaGSNP_3861	Ca_LG_8	7020009	T/G	genic	C.arietinum	GLEAN_PASA	7019949	7020040	-	ID=Ca_08512.1.exon3;Parent=Ca_08512.1;
CaGSNP_3863	Ca_LG_8	758819	C/A	genic	C.arietinum	GLEAN_PASA	758536	759246	+	ID=Ca_08051.1.exon2;Parent=Ca_08051.1;
CaGSNP_3864	Ca_LG_8	7877654	T/G	genic	C.arietinum	GLEAN_PASA	7877556	7877702	+	ID=Ca_08555.1.exon11;Parent=Ca_08555.1;
CaGSNP_3865	Ca_LG_8	8188484	A/C	genic	C.arietinum	GLEAN_PASA	8188283	8188502	-	ID=Ca_08587.1.exon5;Parent=Ca_08587.1;
CaGSNP_3866	Ca_LG_8	8238163	C/A	genic	C.arietinum	GLEAN_PASA	8237346	8239525	-	ID=Ca_08594.1.exon4;Parent=Ca_08594.1;
CaGSNP_3870	Ca_LG_8	8714835	A/C	genic	C.arietinum	EVM_PASA	8713727	8715659	-	ID=Ca_08637.1.exon1;Parent=Ca_08637.1;
CaGSNP_3878	scaffold00927	12026	T/G	genic	C.arietinum	GLEAN_PASA	11901	13017	-	ID=Ca_14489.1.exon2;Parent=Ca_14489.1;
CaGSNP_3888	scaffold00940	74939	G/A	genic	C.arietinum	EVM_PASA	74912	75029	-	ID=Ca_14535.1.exon12;Parent=Ca_14535.1;
CaGSNP_3889	scaffold09239	2325	G/C	genic	C.arietinum	GLEAN_PASA	2286	3031	-	ID=Ca_20177.1.exon1;Parent=Ca_20177.1;
CaGSNP_3893	scaffold00954	88609	T/A	genic	C.arietinum	GLEAN_PASA	88042	88725	-	ID=Ca_14606.1.exon1;Parent=Ca_14606.1;
CaGSNP_3894	scaffold09397	4019	T/G	genic	C.arietinum	EVM	3978	4187	-	ID=Ca_20196.1.exon1;Parent=Ca_20196.1;
CaGSNP_390	Ca_LG_4	7885258	A/G	genic	C.arietinum	GLEAN_PASA	7885202	7885559	+	ID=Ca_04384.1.exon2;Parent=Ca_04384.1;
CaGSNP_3904	scaffold01016	93642	A/C	genic	C.arietinum	GLEAN_PASA	93282	93668	-	ID=Ca_14741.1.exon5;Parent=Ca_14741.1;
CaGSNP_3910	scaffold01034	25723	A/C	genic	C.arietinum	GLEAN_PASA	25510	26086	-	ID=Ca_14801.1.exon1;Parent=Ca_14801.1;
CaGSNP_3919	scaffold01045	86035	T/G	genic	C.arietinum	GLEAN_PASA	85946	86115	-	ID=Ca_14848.1.exon7;Parent=Ca_14848.1;
CaGSNP_3927	scaffold01081	37593	T/C	genic	C.arietinum	GLEAN_PASA	37174	38680	+	ID=Ca_14910.1.exon2;Parent=Ca_14910.1;
CaGSNP_3935	scaffold00046	421202	T/G	genic	C.arietinum	GLEAN_PASA	421005	421931	+	ID=Ca_08769.1.exon4;Parent=Ca_08769.1;
CaGSNP_3936	scaffold00877	92634	T/A	genic	C.arietinum	GLEAN	92249	92899	-	ID=Ca_09596.1.exon1;Parent=Ca_09596.1;
CaGSNP_3942	scaffold01112	29714	T/G	genic	C.arietinum	GLEAN_PASA	29322	29975	+	ID=Ca_14979.2.exon1;Parent=Ca_14979.2;
CaGSNP_3943	scaffold01120	80917	T/G	genic	C.arietinum	GLEAN_PASA	80847	80973	-	ID=Ca_14997.1.exon6;Parent=Ca_14997.1;
CaGSNP_3957	scaffold01173	6484	T/G	genic	C.arietinum	GLEAN_PASA	6246	6620	-	ID=Ca_15140.1.exon2;Parent=Ca_15140.1;
CaGSNP_3972	scaffold01226	83176	T/C	genic	C.arietinum	GLEAN_PASA	82160	84777	-	ID=Ca_15264.1.exon1;Parent=Ca_15264.1;
CaGSNP_3974	scaffold01230	4839	A/C	genic	C.arietinum	GLEAN_PASA	4534	5452	+	ID=Ca_15276.1.exon5;Parent=Ca_15276.1;
CaGSNP_3975	scaffold02301	19328	T/G	genic	C.arietinum	GLEAN_PASA	19196	19814	-	ID=Ca_09641.1.exon1;Parent=Ca_09641.1;
CaGSNP_3976	scaffold01241	67284	G/T	genic	C.arietinum	EVM_PASA	67168	67650	-	ID=Ca_15305.1.exon1;Parent=Ca_15305.1;
CaGSNP_40	Ca_LG_8	398332	C/A	genic	C.arietinum	GLEAN_PASA	397739	398698	-	ID=Ca_08010.1.exon1;Parent=Ca_08010.1;
CaGSNP_411	scaffold02446	24443	A/G	genic	C.arietinum	GLEAN_PASA	24417	24600	-	ID=Ca_17452.1.exon4;Parent=Ca_17452.1;
CaGSNP_412	scaffold02478	37185	A/G	genic	C.arietinum	GLEAN	37084	37226	+	ID=Ca_17501.1.exon2;Parent=Ca_17501.1;
CaGSNP_418	Ca_LG_1	6859622	A/G	genic	C.arietinum	GLEAN_PASA	6859613	6859685	+	ID=Ca_00561.1.exon6;Parent=Ca_00561.1;
CaGSNP_419	scaffold02667	17367	A/G	genic	C.arietinum	GLEAN_PASA	17182	18338	+	ID=Ca_17727.1.exon2;Parent=Ca_17727.1;
CaGSNP_42	scaffold03073	164898	A/C	genic	C.arietinum	EVM_PASA	163070	164962	+	ID=Ca_08818.1.exon2;Parent=Ca_08818.1;
CaGSNP_421	scaffold00233	233077	A/G	genic	C.arietinum	GLEAN_PASA	230649	233387	-	ID=Ca_08997.1.exon1;Parent=Ca_08997.1;
CaGSNP_428	Ca_LG_2	7241760	A/G	genic	C.arietinum	GLEAN_PASA	7240657	7243034	-	ID=Ca_01564.1.exon1;Parent=Ca_01564.1;
CaGSNP_431	scaffold04349	2544	A/G	genic	C.arietinum	GLEAN_PASA	2422	3030	+	ID=Ca_18899.1.exon1;Parent=Ca_18899.1;
CaGSNP_432	scaffold04353	12790	A/G	genic	C.arietinum	GLEAN_PASA	12067	13539	+	ID=Ca_18904.1.exon1;Parent=Ca_18904.1;
CaGSNP_45	Ca_LG_1	13692610	A/C	genic	C.arietinum	GLEAN_PASA	13692303	13693585	+	ID=Ca_00981.1.exon1;Parent=Ca_00981.1;
CaGSNP_450	Ca_LG_4	9345307	A/G	genic	C.arietinum	GLEAN_PASA	9345202	9345374	+	ID=Ca_04501.2.exon2;Parent=Ca_04501.2;
CaGSNP_456	Ca_LG_5	4413238	A/G	genic	C.arietinum	GLEAN_PASA	4413130	4413435	-	ID=Ca_05530.2.exon11;Parent=Ca_05530.2;
CaGSNP_460	scaffold00642	51825	A/G	genic	C.arietinum	GLEAN	51775	52051	-	ID=Ca_13547.1.exon3;Parent=Ca_13547.1;
CaGSNP_47	Ca_LG_2	6908937	A/C	genic	C.arietinum	GLEAN_PASA	6908861	6909879	+	ID=Ca_01530.1.exon1;Parent=Ca_01530.1;
CaGSNP_470	scaffold01289	42358	G/A	genic	C.arietinum	GLEAN_PASA	42318	42517	+	ID=Ca_15425.1.exon3;Parent=Ca_15425.1;
CaGSNP_473	scaffold02437	17890	G/A	genic	C.arietinum	GLEAN_PASA	17388	18308	+	ID=Ca_17437.1.exon1;Parent=Ca_17437.1;
CaGSNP_478	Ca_LG_3	6435997	G/A	genic	C.arietinum	GLEAN_PASA	6435860	6436079	+	ID=Ca_02669.1.exon5;Parent=Ca_02669.1;
CaGSNP_48	scaffold04017	17797	A/C	genic	C.arietinum	GLEAN_PASA	17760	18051	+	ID=Ca_18732.1.exon5;Parent=Ca_18732.1;
CaGSNP_485	Ca_LG_4	1228391	G/A	genic	C.arietinum	GLEAN_PASA	1227367	1228524	-	ID=Ca_03974.1.exon2;Parent=Ca_03974.1;
CaGSNP_487	Ca_LG_4	11540314	G/A	genic	C.arietinum	EVM_PASA	11540209	11540418	-	ID=Ca_04694.1.exon11;Parent=Ca_04694.1;
CaGSNP_492	Ca_LG_4	16565082	G/A	genic	C.arietinum	GLEAN_PASA	16565039	16565347	+	ID=Ca_04918.1.exon8;Parent=Ca_04918.1;
CaGSNP_497	Ca_LG_6	5857703	G/A	genic	C.arietinum	GLEAN_PASA	5857624	5857704	+	ID=Ca_06892.1.exon14;Parent=Ca_06892.1;
CaGSNP_498	Ca_LG_6	5942121	G/A	genic	C.arietinum	EVM_PASA	5941932	5944989	+	ID=Ca_06902.1.exon4;Parent=Ca_06902.1;
CaGSNP_50	scaffold00192	115493	A/C	genic	C.arietinum	EVM_PASA	115489	116025	+	ID=Ca_11221.1.exon1;Parent=Ca_11221.1;
CaGSNP_51	scaffold00225	143614	A/C	genic	C.arietinum	EVM_PASA	143561	143748	-	ID=Ca_11410.1.exon5;Parent=Ca_11410.1;
CaGSNP_510	scaffold02278	282914	G/A	genic	C.arietinum	GLEAN_PASA	282459	283820	+	ID=Ca_09067.1.exon1;Parent=Ca_09067.1;
CaGSNP_518	Ca_LG_2	527061	G/A	genic	C.arietinum	GLEAN_PASA	524327	527541	+	ID=Ca_01062.1.exon8;Parent=Ca_01062.1;
CaGSNP_521	scaffold00186	170856	G/A	genic	C.arietinum	GLEAN	170840	170984	+	ID=Ca_11194.1.exon4;Parent=Ca_11194.1;
CaGSNP_53	scaffold00262	128619	A/C	genic	C.arietinum	GLEAN_PASA	128459	128698	+	ID=Ca_11645.1.exon4;Parent=Ca_11645.1;
CaGSNP_54	Ca_LG_4	2396528	A/C	genic	C.arietinum	GLEAN	2396068	2397183	-	ID=Ca_04041.1.exon6;Parent=Ca_04041.1;
CaGSNP_544	Ca_LG_3	3635915	G/A	genic	C.arietinum	GLEAN_PASA	3635891	3635933	-	ID=Ca_02457.1.exon6;Parent=Ca_02457.1;
CaGSNP_547	scaffold00157	4402	G/A	genic	C.arietinum	GLEAN_PASA	3915	4790	+	ID=Ca_11033.1.exon2;Parent=Ca_11033.1;
CaGSNP_549	scaffold00691	26460	G/A	genic	C.arietinum	GLEAN_PASA	26116	26998	+	ID=Ca_13702.1.exon9;Parent=Ca_13702.1;
CaGSNP_551	Ca_LG_7	5972513	A/G	genic	C.arietinum	GLEAN_PASA	5972478	5972561	+	ID=Ca_07761.1.exon6;Parent=Ca_07761.1;
CaGSNP_556	Ca_LG_3	5955064	G/A	genic	C.arietinum	GLEAN_PASA	5954797	5955067	-	ID=Ca_02614.1.exon6;Parent=Ca_02614.1;
CaGSNP_558	scaffold00201	15395	A/G	genic	C.arietinum	GLEAN_PASA	15264	15439	-	ID=Ca_11275.1.exon1;Parent=Ca_11275.1;
CaGSNP_560	scaffold00400	137447	A/G	genic	C.arietinum	EVM_PASA	137231	138007	-	ID=Ca_12474.1.exon3;Parent=Ca_12474.1;
CaGSNP_563	Ca_LG_3	2679441	A/G	genic	C.arietinum	GLEAN_PASA	2678520	2679568	-	ID=Ca_02355.1.exon6;Parent=Ca_02355.1;
CaGSNP_567	Ca_LG_7	174201	A/G	genic	C.arietinum	GLEAN	173984	174348	-	ID=Ca_07396.1.exon3;Parent=Ca_07396.1;
CaGSNP_571	scaffold08711	2968	A/G	genic	C.arietinum	GLEAN_PASA	2915	2995	+	ID=Ca_20092.1.exon8;Parent=Ca_20092.1;
CaGSNP_581	Ca_LG_4	11674605	G/A	genic	C.arietinum	GLEAN_PASA	11674544	11674834	-	ID=Ca_04707.1.exon2;Parent=Ca_04707.1;
CaGSNP_593	scaffold01194	71444	A/T	genic	C.arietinum	GLEAN_PASA	71272	71476	+	ID=Ca_10070.1.exon3;Parent=Ca_10070.1;
CaGSNP_6	scaffold00167	274127	A/C	genic	C.arietinum	GLEAN_PASA	274029	274202	-	ID=Ca_08852.1.exon6;Parent=Ca_08852.1;
CaGSNP_601	Ca_LG_3	4182356	A/T	genic	C.arietinum	GLEAN_PASA	4182267	4183151	+	ID=Ca_02519.1.exon2;Parent=Ca_02519.1;
CaGSNP_608	scaffold00225	173201	A/T	genic	C.arietinum	GLEAN_PASA	173178	173240	+	ID=Ca_11411.1.exon18;Parent=Ca_11411.1;
CaGSNP_61	scaffold07036	1504	A/C	genic	C.arietinum	GLEAN_PASA	1435	1596	-	ID=Ca_19816.1.exon3;Parent=Ca_19816.1;
CaGSNP_615	Ca_LG_7	2295317	A/T	genic	C.arietinum	GLEAN_PASA	2295048	2295830	+	ID=Ca_07533.1.exon2;Parent=Ca_07533.1;
CaGSNP_618	Ca_LG_2	5537769	A/T	genic	C.arietinum	GLEAN	5537690	5537866	-	ID=Ca_01418.1.exon5;Parent=Ca_01418.1;
CaGSNP_621	Ca_LG_2	6103617	A/T	genic	C.arietinum	GLEAN_PASA	6102994	6103669	+	ID=Ca_01469.1.exon2;Parent=Ca_01469.1;
CaGSNP_622	Ca_LG_3	1200777	A/T	genic	C.arietinum	GLEAN_PASA	1200466	1201052	+	ID=Ca_02267.1.exon3;Parent=Ca_02267.1;
CaGSNP_624	scaffold04962	9128	A/T	genic	C.arietinum	GLEAN	8941	9485	-	ID=Ca_19165.1.exon2;Parent=Ca_19165.1;
CaGSNP_632	scaffold31346	563	A/T	genic	C.arietinum	EVM_PASA	1	1050	+	ID=Ca_20951.1.exon1;Parent=Ca_20951.1;
CaGSNP_648	scaffold02119	24495	A/T	genic	C.arietinum	EVM_PASA	24276	24754	+	ID=Ca_16946.1.exon2;Parent=Ca_16946.1;
CaGSNP_649	scaffold00185	156800	A/T	genic	C.arietinum	GLEAN_PASA	156529	157196	-	ID=Ca_08860.1.exon2;Parent=Ca_08860.1;
CaGSNP_65	Ca_LG_5	12955233	A/C	genic	C.arietinum	GLEAN_PASA	12955131	12955327	-	ID=Ca_06324.1.exon9;Parent=Ca_06324.1;
CaGSNP_657	scaffold03971	7656	A/T	genic	C.arietinum	GLEAN_PASA	7640	7758	+	ID=Ca_10574.1.exon13;Parent=Ca_10574.1;
CaGSNP_661	scaffold00441	126260	A/T	genic	C.arietinum	GLEAN_PASA	124888	126433	-	ID=Ca_09239.1.exon11;Parent=Ca_09239.1;
CaGSNP_665	scaffold00505	41793	T/A	genic	C.arietinum	GLEAN_PASA	41713	41871	-	ID=Ca_12939.1.exon7;Parent=Ca_12939.1;
CaGSNP_683	scaffold00198	81694	T/A	genic	C.arietinum	EVM	81566	82665	-	ID=Ca_11261.1.exon7;Parent=Ca_11261.1;
CaGSNP_685	Ca_LG_4	937980	T/A	genic	C.arietinum	GLEAN_PASA	937870	937990	-	ID=Ca_03951.1.exon2;Parent=Ca_03951.1;
CaGSNP_69	Ca_LG_7	3826724	A/C	genic	C.arietinum	GLEAN_PASA	3826652	3826823	+	ID=Ca_07641.1.exon14;Parent=Ca_07641.1;
CaGSNP_692	scaffold00463	72141	T/A	genic	C.arietinum	GLEAN_PASA	71879	72591	+	ID=Ca_12724.1.exon9;Parent=Ca_12724.1;
CaGSNP_696	Ca_LG_6	5611311	T/A	genic	C.arietinum	EVM_PASA	5611053	5611485	-	ID=Ca_06869.1.exon18;Parent=Ca_06869.1;
CaGSNP_70	Ca_LG_7	6950270	A/C	genic	C.arietinum	GLEAN_PASA	6949986	6950474	-	ID=Ca_07849.1.exon3;Parent=Ca_07849.1;
CaGSNP_700	Ca_LG_1	7489471	T/A	genic	C.arietinum	GLEAN_PASA	7489404	7489834	+	ID=Ca_00593.1.exon4;Parent=Ca_00593.1;
CaGSNP_705	scaffold38899	39	A/T	genic	C.arietinum	EVM_PASA	35	89	-	ID=Ca_21071.1.exon3;Parent=Ca_21071.1;
CaGSNP_707	scaffold00934	258810	A/T	genic	C.arietinum	GLEAN	258576	258966	+	ID=Ca_09368.1.exon3;Parent=Ca_09368.1;
CaGSNP_71	Ca_LG_7	8369404	A/C	genic	C.arietinum	GLEAN_PASA	8369350	8369805	-	ID=Ca_07952.1.exon2;Parent=Ca_07952.1;
CaGSNP_711	Ca_LG_2	12796796	T/A	genic	C.arietinum	GLEAN	12796716	12796907	+	ID=Ca_01833.1.exon2;Parent=Ca_01833.1;
CaGSNP_716	Ca_LG_3	15332029	A/T	genic	C.arietinum	EVM	15331729	15332748	-	ID=Ca_03190.1.exon1;Parent=Ca_03190.1;
CaGSNP_718	scaffold46097	346	A/T	genic	C.arietinum	EVM	302	673	+	ID=Ca_21174.1.exon1;Parent=Ca_21174.1;
CaGSNP_723	Ca_LG_3	995109	A/T	genic	C.arietinum	GLEAN	994983	995358	-	ID=Ca_02242.1.exon20;Parent=Ca_02242.1;
CaGSNP_73	scaffold00659	21546	A/C	genic	C.arietinum	GLEAN_PASA	21365	22038	-	ID=Ca_09560.1.exon1;Parent=Ca_09560.1;
CaGSNP_737	Ca_LG_3	6720703	A/C	genic	C.arietinum	GLEAN_PASA	6720484	6721734	+	ID=Ca_02697.1.exon7;Parent=Ca_02697.1;
CaGSNP_740	Ca_LG_4	1323302	A/C	genic	C.arietinum	GLEAN_PASA	1323004	1324895	+	ID=Ca_03984.1.exon2;Parent=Ca_03984.1;
CaGSNP_741	Ca_LG_4	11459017	A/C	genic	C.arietinum	GLEAN_PASA	11458753	11459052	+	ID=Ca_04685.1.exon13;Parent=Ca_04685.1;
CaGSNP_757	scaffold01484	47403	A/C	genic	C.arietinum	EVM_PASA	45388	47999	+	ID=Ca_15907.1.exon4;Parent=Ca_15907.1;
CaGSNP_768	scaffold50507	309	A/C	genic	C.arietinum	EVM_PASA	44	703	+	ID=Ca_21242.1.exon1;Parent=Ca_21242.1;
CaGSNP_77	Ca_LG_8	5893757	A/C	genic	C.arietinum	GLEAN_PASA	5893621	5896501	+	ID=Ca_08402.1.exon1;Parent=Ca_08402.1;
CaGSNP_770	Ca_LG_4	11399082	A/C	genic	C.arietinum	GLEAN_PASA	11398182	11399280	-	ID=Ca_04679.1.exon4;Parent=Ca_04679.1;
CaGSNP_771	scaffold06024	8532	A/C	genic	C.arietinum	GLEAN_PASA	7749	8561	-	ID=Ca_19556.1.exon1;Parent=Ca_19556.1;
CaGSNP_773	scaffold00478	63920	A/C	genic	C.arietinum	GLEAN_PASA	63839	63997	-	ID=Ca_12819.1.exon3;Parent=Ca_12819.1;
CaGSNP_774	scaffold00544	54773	A/C	genic	C.arietinum	GLEAN_PASA	54056	56699	-	ID=Ca_13117.1.exon1;Parent=Ca_13117.1;
CaGSNP_776	scaffold00603	77497	A/C	genic	C.arietinum	GLEAN_PASA	76265	79010	-	ID=Ca_13354.1.exon1;Parent=Ca_13354.1;
CaGSNP_778	Ca_LG_6	9507954	A/C	genic	C.arietinum	GLEAN_PASA	9507506	9509039	+	ID=Ca_07189.1.exon1;Parent=Ca_07189.1;
CaGSNP_779	scaffold00850	20380	A/C	genic	C.arietinum	GLEAN_PASA	15641	21084	-	ID=Ca_14269.1.exon1;Parent=Ca_14269.1;
CaGSNP_785	scaffold01131	49647	A/C	genic	C.arietinum	GLEAN_PASA	49632	49955	+	ID=Ca_15035.1.exon11;Parent=Ca_15035.1;
CaGSNP_788	scaffold00331	97359	C/A	genic	C.arietinum	GLEAN	97289	97375	+	ID=Ca_12089.1.exon5;Parent=Ca_12089.1;
CaGSNP_789	scaffold00331	181554	C/A	genic	C.arietinum	GLEAN_PASA	181491	182038	-	ID=Ca_12096.1.exon1;Parent=Ca_12096.1;
CaGSNP_792	Ca_LG_1	3328510	C/A	genic	C.arietinum	GLEAN_PASA	3326494	3329089	+	ID=Ca_00339.1.exon1;Parent=Ca_00339.1;
CaGSNP_80	scaffold01841	27482	A/C	genic	C.arietinum	GLEAN_PASA	27210	27792	-	ID=Ca_16532.1.exon2;Parent=Ca_16532.1;
CaGSNP_802	Ca_LG_1	2446350	C/A	genic	C.arietinum	GLEAN_PASA	2446103	2446430	-	ID=Ca_00259.1.exon18;Parent=Ca_00259.1;
CaGSNP_803	Ca_LG_1	9014610	C/A	genic	C.arietinum	GLEAN_PASA	9012838	9014775	+	ID=Ca_00676.1.exon2;Parent=Ca_00676.1;
CaGSNP_809	Ca_LG_3	6833926	C/A	genic	C.arietinum	EVM	6833724	6833944	-	ID=Ca_02709.1.exon2;Parent=Ca_02709.1;
CaGSNP_82	Ca_LG_2	14449506	A/C	genic	C.arietinum	GLEAN_PASA	14449290	14449585	-	ID=Ca_01945.1.exon2;Parent=Ca_01945.1;
CaGSNP_824	Ca_LG_8	8547790	C/A	genic	C.arietinum	GLEAN_PASA	8547776	8548480	-	ID=Ca_08623.1.exon4;Parent=Ca_08623.1;
CaGSNP_825	Ca_LG_8	10161149	C/A	genic	C.arietinum	GLEAN_PASA	10161120	10161179	-	ID=Ca_08717.1.exon12;Parent=Ca_08717.1;
CaGSNP_83	Ca_LG_3	6357520	A/C	genic	C.arietinum	GLEAN_PASA	6357268	6357704	+	ID=Ca_02661.1.exon13;Parent=Ca_02661.1;
CaGSNP_846	scaffold01989	16703	C/A	genic	C.arietinum	GLEAN_PASA	16599	16755	-	ID=Ca_16768.1.exon7;Parent=Ca_16768.1;
CaGSNP_85	scaffold00093	38552	A/C	genic	C.arietinum	GLEAN_PASA	38395	38589	-	ID=Ca_10802.1.exon9;Parent=Ca_10802.1;
CaGSNP_858	Ca_LG_3	21762698	C/A	genic	C.arietinum	GLEAN_PASA	21762688	21762791	-	ID=Ca_03768.1.exon3;Parent=Ca_03768.1;
CaGSNP_866	Ca_LG_4	22000430	C/A	genic	C.arietinum	GLEAN_PASA	22000000	22000687	+	ID=Ca_05232.1.exon5;Parent=Ca_05232.1;
CaGSNP_88	scaffold00481	126578	A/C	genic	C.arietinum	GLEAN_PASA	126164	126634	-	ID=Ca_12836.1.exon8;Parent=Ca_12836.1;
CaGSNP_881	scaffold00806	95483	C/A	genic	C.arietinum	GLEAN_PASA	95456	95563	-	ID=Ca_14118.1.exon19;Parent=Ca_14118.1;
CaGSNP_882	scaffold00927	11010	C/A	genic	C.arietinum	GLEAN_PASA	10674	11552	-	ID=Ca_14489.1.exon4;Parent=Ca_14489.1;
CaGSNP_887	scaffold00055	320039	A/C	genic	C.arietinum	GLEAN	320036	320122	-	ID=Ca_08802.1.exon2;Parent=Ca_08802.1;
CaGSNP_890	Ca_LG_2	14682646	A/C	genic	C.arietinum	GLEAN_PASA	14682596	14682711	+	ID=Ca_01963.1.exon8;Parent=Ca_01963.1;
CaGSNP_893	scaffold00143	166909	A/C	genic	C.arietinum	GLEAN_PASA	166763	167211	-	ID=Ca_11013.1.exon8;Parent=Ca_11013.1;
CaGSNP_896	Ca_LG_5	8600386	A/C	genic	C.arietinum	GLEAN_PASA	8599924	8600697	-	ID=Ca_05947.1.exon11;Parent=Ca_05947.1;
CaGSNP_899	Ca_LG_3	19038579	C/A	genic	C.arietinum	GLEAN_PASA	19038134	19038849	+	ID=Ca_03528.1.exon2;Parent=Ca_03528.1;
CaGSNP_905	Ca_LG_5	3405570	C/A	genic	C.arietinum	GLEAN	3405562	3405856	+	ID=Ca_05493.1.exon10;Parent=Ca_05493.1;
CaGSNP_914	scaffold31268	948	C/G	genic	C.arietinum	EVM	850	1017	+	ID=Ca_20946.1.exon1;Parent=Ca_20946.1;
CaGSNP_92	Ca_LG_7	1443872	A/C	genic	C.arietinum	GLEAN_PASA	1443413	1443976	+	ID=Ca_07476.2.exon3;Parent=Ca_07476.2;
CaGSNP_94	Ca_LG_7	8452798	A/C	genic	C.arietinum	GLEAN_PASA	8452534	8455339	+	ID=Ca_07962.1.exon1;Parent=Ca_07962.1;
CaGSNP_974	scaffold00872	53376	C/G	genic	C.arietinum	GLEAN_PASA	53323	53413	+	ID=Ca_14345.1.exon7;Parent=Ca_14345.1;
CaGSNP_978	Ca_LG_3	11490712	G/C	genic	C.arietinum	GLEAN_PASA	11490680	11491143	-	ID=Ca_02943.1.exon20;Parent=Ca_02943.1;
CaGSNP_982	scaffold02415	1781	G/C	genic	C.arietinum	GLEAN_PASA	1699	2853	-	ID=Ca_17408.1.exon4;Parent=Ca_17408.1;
CaGSNP_983	Ca_LG_3	18500277	G/C	genic	C.arietinum	GLEAN_PASA	18499666	18500726	+	ID=Ca_03470.1.exon2;Parent=Ca_03470.1;
CaGSNP_990	Ca_LG_6	5967285	G/C	genic	C.arietinum	EVM	5966964	5968010	+	ID=Ca_06905.1.exon1;Parent=Ca_06905.1;
CaGSNP_992	Ca_LG_8	546487	G/C	genic	C.arietinum	GLEAN_PASA	546388	546730	+	ID=Ca_08019.1.exon7;Parent=Ca_08019.1;
CaGSNP_997	scaffold02424	32061	C/G	genic	C.arietinum	EVM_PASA	31561	32564	-	ID=Ca_10499.2.exon2;Parent=Ca_10499.2;
CaGSNP_998	scaffold00660	91152	G/C	genic	C.arietinum	GLEAN_PASA	91106	91232	-	ID=Ca_13604.1.exon6;Parent=Ca_13604.1;
CaGSNP_1	scaffold11230	3199	A/C	intergenic	C.arietinum	--	--	--	--	--
CaGSNP_10	Ca_LG_1	2418782	A/C	intergenic	C.arietinum	--	--	--	--	--
CaGSNP_1001	scaffold25958	485	C/G	intergenic	C.arietinum	--	--	--	--	--
CaGSNP_1002	scaffold65266	326	G/C	intergenic	C.arietinum	--	--	--	--	--
CaGSNP_1003	scaffold00940	4590	G/C	intergenic	C.arietinum	--	--	--	--	--
CaGSNP_1004	scaffold02589	61341	C/G	intergenic	C.arietinum	--	--	--	--	--
CaGSNP_1005	scaffold107867	130	C/T	intergenic	C.arietinum	--	--	--	--	--
CaGSNP_1007	scaffold02297	25686	C/T	intergenic	C.arietinum	--	--	--	--	--
CaGSNP_1009	scaffold20432	1425	C/T	intergenic	C.arietinum	--	--	--	--	--
CaGSNP_101	scaffold00055	318204	A/C	intergenic	C.arietinum	--	--	--	--	--
CaGSNP_1010	scaffold21011	594	C/T	intergenic	C.arietinum	--	--	--	--	--
CaGSNP_1013	Ca_LG_1	2637849	C/T	intergenic	C.arietinum	--	--	--	--	--
CaGSNP_1014	Ca_LG_1	5050172	C/T	intergenic	C.arietinum	--	--	--	--	--
CaGSNP_1017	scaffold02972	24031	C/T	intergenic	C.arietinum	--	--	--	--	--
CaGSNP_1018	scaffold02972	26313	C/T	intergenic	C.arietinum	--	--	--	--	--
CaGSNP_102	scaffold01426	73770	A/C	intergenic	C.arietinum	--	--	--	--	--
CaGSNP_1020	scaffold30934	632	C/T	intergenic	C.arietinum	--	--	--	--	--
CaGSNP_1021	scaffold30934	656	C/T	intergenic	C.arietinum	--	--	--	--	--
CaGSNP_1022	Ca_LG_2	527074	C/T	intergenic	C.arietinum	--	--	--	--	--
CaGSNP_1023	Ca_LG_2	11423023	C/T	intergenic	C.arietinum	--	--	--	--	--
CaGSNP_1024	scaffold31505	84	C/T	intergenic	C.arietinum	--	--	--	--	--
CaGSNP_1026	scaffold32292	336	C/T	intergenic	C.arietinum	--	--	--	--	--
CaGSNP_1027	scaffold04243	14486	C/T	intergenic	C.arietinum	--	--	--	--	--
CaGSNP_1028	scaffold38146	635	C/T	intergenic	C.arietinum	--	--	--	--	--
CaGSNP_103	scaffold12700	3238	A/C	intergenic	C.arietinum	--	--	--	--	--
CaGSNP_1030	Ca_LG_3	3509623	C/T	intergenic	C.arietinum	--	--	--	--	--
CaGSNP_1032	Ca_LG_3	4019505	C/T	intergenic	C.arietinum	--	--	--	--	--
CaGSNP_1034	Ca_LG_3	4146952	C/T	intergenic	C.arietinum	--	--	--	--	--
CaGSNP_1035	Ca_LG_3	4216738	C/T	intergenic	C.arietinum	--	--	--	--	--
CaGSNP_1038	Ca_LG_3	4409778	C/T	intergenic	C.arietinum	--	--	--	--	--
CaGSNP_1039	Ca_LG_3	6833975	C/T	intergenic	C.arietinum	--	--	--	--	--
CaGSNP_104	scaffold119240	105	A/C	intergenic	C.arietinum	--	--	--	--	--
CaGSNP_1041	Ca_LG_3	18543482	C/T	intergenic	C.arietinum	--	--	--	--	--
CaGSNP_1042	Ca_LG_3	22973073	C/T	intergenic	C.arietinum	--	--	--	--	--
CaGSNP_1044	scaffold05062	3660	C/T	intergenic	C.arietinum	--	--	--	--	--
CaGSNP_1045	scaffold05518	2010	C/T	intergenic	C.arietinum	--	--	--	--	--
CaGSNP_1046	scaffold00225	148278	C/T	intergenic	C.arietinum	--	--	--	--	--
CaGSNP_1047	scaffold05884	10492	C/T	intergenic	C.arietinum	--	--	--	--	--
CaGSNP_105	scaffold01769	10227	A/C	intergenic	C.arietinum	--	--	--	--	--
CaGSNP_1050	Ca_LG_4	18369480	C/T	intergenic	C.arietinum	--	--	--	--	--
CaGSNP_1051	Ca_LG_4	20757259	C/T	intergenic	C.arietinum	--	--	--	--	--
CaGSNP_1052	scaffold52863	324	C/T	intergenic	C.arietinum	--	--	--	--	--
CaGSNP_1053	scaffold00385	166925	C/T	intergenic	C.arietinum	--	--	--	--	--
CaGSNP_1056	Ca_LG_5	1471627	C/T	intergenic	C.arietinum	--	--	--	--	--
CaGSNP_1057	Ca_LG_5	1471636	C/T	intergenic	C.arietinum	--	--	--	--	--
CaGSNP_1059	scaffold07289	4396	C/T	intergenic	C.arietinum	--	--	--	--	--
CaGSNP_106	scaffold14998	2176	A/C	intergenic	C.arietinum	--	--	--	--	--
CaGSNP_1062	scaffold71817	101	C/T	intergenic	C.arietinum	--	--	--	--	--
CaGSNP_1064	scaffold00842	89873	C/T	intergenic	C.arietinum	--	--	--	--	--
CaGSNP_1065	scaffold00917	66273	C/T	intergenic	C.arietinum	--	--	--	--	--
CaGSNP_1066	Ca_LG_7	2675261	C/T	intergenic	C.arietinum	--	--	--	--	--
CaGSNP_1067	scaffold00940	7400	C/T	intergenic	C.arietinum	--	--	--	--	--
CaGSNP_1068	scaffold00940	34284	C/T	intergenic	C.arietinum	--	--	--	--	--
CaGSNP_1069	scaffold10040	3710	C/T	intergenic	C.arietinum	--	--	--	--	--
CaGSNP_107	scaffold01918	8691	A/C	intergenic	C.arietinum	--	--	--	--	--
CaGSNP_1071	scaffold94228	205	C/T	intergenic	C.arietinum	--	--	--	--	--
CaGSNP_1072	scaffold02301	74304	C/T	intergenic	C.arietinum	--	--	--	--	--
CaGSNP_1073	Ca_LG_1	2417996	C/T	intergenic	C.arietinum	--	--	--	--	--
CaGSNP_1074	scaffold03147	19449	C/T	intergenic	C.arietinum	--	--	--	--	--
CaGSNP_1075	scaffold31141	549	C/T	intergenic	C.arietinum	--	--	--	--	--
CaGSNP_1076	scaffold31141	586	C/T	intergenic	C.arietinum	--	--	--	--	--
CaGSNP_1077	scaffold33287	414	C/T	intergenic	C.arietinum	--	--	--	--	--
CaGSNP_1078	scaffold04929	13528	C/T	intergenic	C.arietinum	--	--	--	--	--
CaGSNP_108	scaffold01918	9667	A/C	intergenic	C.arietinum	--	--	--	--	--
CaGSNP_1080	scaffold44907	218	C/T	intergenic	C.arietinum	--	--	--	--	--
CaGSNP_1081	scaffold00126	284578	C/T	intergenic	C.arietinum	--	--	--	--	--
CaGSNP_1083	scaffold84287	143	C/T	intergenic	C.arietinum	--	--	--	--	--
CaGSNP_1086	scaffold112655	27	C/T	intergenic	C.arietinum	--	--	--	--	--
CaGSNP_1087	scaffold112655	39	C/T	intergenic	C.arietinum	--	--	--	--	--
CaGSNP_1088	scaffold01347	10104	C/T	intergenic	C.arietinum	--	--	--	--	--
CaGSNP_1090	scaffold24829	744	C/T	intergenic	C.arietinum	--	--	--	--	--
CaGSNP_1091	Ca_LG_2	5698976	C/T	intergenic	C.arietinum	--	--	--	--	--
CaGSNP_1093	Ca_LG_2	6018033	C/T	intergenic	C.arietinum	--	--	--	--	--
CaGSNP_1094	Ca_LG_2	6088304	C/T	intergenic	C.arietinum	--	--	--	--	--
CaGSNP_1095	Ca_LG_2	6089357	C/T	intergenic	C.arietinum	--	--	--	--	--
CaGSNP_1097	Ca_LG_2	6091983	C/T	intergenic	C.arietinum	--	--	--	--	--
CaGSNP_1098	Ca_LG_2	6092420	C/T	intergenic	C.arietinum	--	--	--	--	--
CaGSNP_11	Ca_LG_1	2491481	A/C	intergenic	C.arietinum	--	--	--	--	--
CaGSNP_110	scaffold16815	644	A/C	intergenic	C.arietinum	--	--	--	--	--
CaGSNP_1102	scaffold04962	9287	C/T	intergenic	C.arietinum	--	--	--	--	--
CaGSNP_1103	scaffold00119	197152	C/T	intergenic	C.arietinum	--	--	--	--	--
CaGSNP_1104	scaffold00119	197308	C/T	intergenic	C.arietinum	--	--	--	--	--
CaGSNP_1107	scaffold113166	104	C/T	intergenic	C.arietinum	--	--	--	--	--
CaGSNP_1108	scaffold130812	249	C/T	intergenic	C.arietinum	--	--	--	--	--
CaGSNP_1109	scaffold144714	90	C/T	intergenic	C.arietinum	--	--	--	--	--
CaGSNP_111	scaffold02097	3961	A/C	intergenic	C.arietinum	--	--	--	--	--
CaGSNP_1112	scaffold16815	620	C/T	intergenic	C.arietinum	--	--	--	--	--
CaGSNP_1113	scaffold166905	71	C/T	intergenic	C.arietinum	--	--	--	--	--
CaGSNP_1114	Ca_LG_1	3191499	C/T	intergenic	C.arietinum	--	--	--	--	--
CaGSNP_1116	Ca_LG_3	6812195	C/T	intergenic	C.arietinum	--	--	--	--	--
CaGSNP_1117	Ca_LG_3	12863810	C/T	intergenic	C.arietinum	--	--	--	--	--
CaGSNP_1119	scaffold05247	6750	C/T	intergenic	C.arietinum	--	--	--	--	--
CaGSNP_1120	scaffold00186	258022	C/T	intergenic	C.arietinum	--	--	--	--	--
CaGSNP_1121	scaffold00186	258027	C/T	intergenic	C.arietinum	--	--	--	--	--
CaGSNP_1122	Ca_LG_4	16027271	C/T	intergenic	C.arietinum	--	--	--	--	--
CaGSNP_1123	scaffold55978	251	C/T	intergenic	C.arietinum	--	--	--	--	--
CaGSNP_1124	scaffold07015	6958	C/T	intergenic	C.arietinum	--	--	--	--	--
CaGSNP_1125	scaffold71823	480	C/T	intergenic	C.arietinum	--	--	--	--	--
CaGSNP_1126	scaffold00893	64832	C/T	intergenic	C.arietinum	--	--	--	--	--
CaGSNP_1128	Ca_LG_7	5298237	C/T	intergenic	C.arietinum	--	--	--	--	--
CaGSNP_1129	scaffold92305	304	C/T	intergenic	C.arietinum	--	--	--	--	--
CaGSNP_113	scaffold02148	33402	A/C	intergenic	C.arietinum	--	--	--	--	--
CaGSNP_1130	scaffold01152	21247	C/T	intergenic	C.arietinum	--	--	--	--	--
CaGSNP_1131	scaffold10652	1394	C/T	intergenic	C.arietinum	--	--	--	--	--
CaGSNP_1133	scaffold10837	4068	C/T	intergenic	C.arietinum	--	--	--	--	--
CaGSNP_1134	scaffold00994	225593	C/T	intergenic	C.arietinum	--	--	--	--	--
CaGSNP_1135	scaffold11418	292	C/T	intergenic	C.arietinum	--	--	--	--	--
CaGSNP_1136	scaffold107521	163	C/T	intergenic	C.arietinum	--	--	--	--	--
CaGSNP_1137	scaffold11869	94	C/T	intergenic	C.arietinum	--	--	--	--	--
CaGSNP_1139	scaffold01422	44275	C/T	intergenic	C.arietinum	--	--	--	--	--
CaGSNP_114	scaffold02319	37879	A/C	intergenic	C.arietinum	--	--	--	--	--
CaGSNP_1140	scaffold113166	142	C/T	intergenic	C.arietinum	--	--	--	--	--
CaGSNP_1141	scaffold115107	37	C/T	intergenic	C.arietinum	--	--	--	--	--
CaGSNP_1142	scaffold117181	271	C/T	intergenic	C.arietinum	--	--	--	--	--
CaGSNP_1144	scaffold130812	209	C/T	intergenic	C.arietinum	--	--	--	--	--
CaGSNP_1145	scaffold01769	10327	C/T	intergenic	C.arietinum	--	--	--	--	--
CaGSNP_1146	scaffold01918	8685	C/T	intergenic	C.arietinum	--	--	--	--	--
CaGSNP_1147	scaffold01918	8708	C/T	intergenic	C.arietinum	--	--	--	--	--
CaGSNP_1148	scaffold01918	8725	C/T	intergenic	C.arietinum	--	--	--	--	--
CaGSNP_115	scaffold02319	38008	A/C	intergenic	C.arietinum	--	--	--	--	--
CaGSNP_1150	scaffold16815	629	C/T	intergenic	C.arietinum	--	--	--	--	--
CaGSNP_1151	scaffold02319	38011	C/T	intergenic	C.arietinum	--	--	--	--	--
CaGSNP_1153	scaffold19810	1444	C/T	intergenic	C.arietinum	--	--	--	--	--
CaGSNP_1154	Ca_LG_1	815400	C/T	intergenic	C.arietinum	--	--	--	--	--
CaGSNP_1157	scaffold02670	28435	C/T	intergenic	C.arietinum	--	--	--	--	--
CaGSNP_1158	scaffold03370	535	C/T	intergenic	C.arietinum	--	--	--	--	--
CaGSNP_1159	scaffold28399	77	C/T	intergenic	C.arietinum	--	--	--	--	--
CaGSNP_116	scaffold19810	1497	A/C	intergenic	C.arietinum	--	--	--	--	--
CaGSNP_1160	scaffold03813	11006	C/T	intergenic	C.arietinum	--	--	--	--	--
CaGSNP_1162	scaffold02424	62017	C/T	intergenic	C.arietinum	--	--	--	--	--
CaGSNP_1163	scaffold34430	585	C/T	intergenic	C.arietinum	--	--	--	--	--
CaGSNP_1164	scaffold36738	425	C/T	intergenic	C.arietinum	--	--	--	--	--
CaGSNP_1165	scaffold37878	333	C/T	intergenic	C.arietinum	--	--	--	--	--
CaGSNP_1166	scaffold37878	541	C/T	intergenic	C.arietinum	--	--	--	--	--
CaGSNP_1167	scaffold37878	559	C/T	intergenic	C.arietinum	--	--	--	--	--
CaGSNP_1169	scaffold04832	10585	C/T	intergenic	C.arietinum	--	--	--	--	--
CaGSNP_117	scaffold02478	37295	A/C	intergenic	C.arietinum	--	--	--	--	--
CaGSNP_1170	scaffold04832	10601	C/T	intergenic	C.arietinum	--	--	--	--	--
CaGSNP_1172	Ca_LG_3	8454789	C/T	intergenic	C.arietinum	--	--	--	--	--
CaGSNP_1174	Ca_LG_3	15332497	C/T	intergenic	C.arietinum	--	--	--	--	--
CaGSNP_1175	scaffold05051	11369	C/T	intergenic	C.arietinum	--	--	--	--	--
CaGSNP_1176	scaffold05051	11384	C/T	intergenic	C.arietinum	--	--	--	--	--
CaGSNP_1178	scaffold05450	7615	C/T	intergenic	C.arietinum	--	--	--	--	--
CaGSNP_1179	scaffold00198	221658	C/T	intergenic	C.arietinum	--	--	--	--	--
CaGSNP_1181	scaffold46942	404	C/T	intergenic	C.arietinum	--	--	--	--	--
CaGSNP_1182	scaffold00236	108281	C/T	intergenic	C.arietinum	--	--	--	--	--
CaGSNP_1183	scaffold48559	340	C/T	intergenic	C.arietinum	--	--	--	--	--
CaGSNP_1184	scaffold48559	343	C/T	intergenic	C.arietinum	--	--	--	--	--
CaGSNP_1185	scaffold48712	667	C/T	intergenic	C.arietinum	--	--	--	--	--
CaGSNP_1186	Ca_LG_4	2761588	C/T	intergenic	C.arietinum	--	--	--	--	--
CaGSNP_1187	Ca_LG_4	5755812	C/T	intergenic	C.arietinum	--	--	--	--	--
CaGSNP_1188	Ca_LG_4	16318794	C/T	intergenic	C.arietinum	--	--	--	--	--
CaGSNP_1189	Ca_LG_4	21928532	C/T	intergenic	C.arietinum	--	--	--	--	--
CaGSNP_119	Ca_LG_1	6333411	A/C	intergenic	C.arietinum	--	--	--	--	--
CaGSNP_1190	Ca_LG_4	21928536	C/T	intergenic	C.arietinum	--	--	--	--	--
CaGSNP_1191	scaffold06240	2260	C/T	intergenic	C.arietinum	--	--	--	--	--
CaGSNP_1192	scaffold54505	57	C/T	intergenic	C.arietinum	--	--	--	--	--
CaGSNP_1193	scaffold56456	74	C/T	intergenic	C.arietinum	--	--	--	--	--
CaGSNP_1195	scaffold00447	72008	C/T	intergenic	C.arietinum	--	--	--	--	--
CaGSNP_1196	scaffold00447	73358	C/T	intergenic	C.arietinum	--	--	--	--	--
CaGSNP_1197	scaffold00469	49193	C/T	intergenic	C.arietinum	--	--	--	--	--
CaGSNP_1198	scaffold00473	154924	C/T	intergenic	C.arietinum	--	--	--	--	--
CaGSNP_1199	scaffold06685	7870	C/T	intergenic	C.arietinum	--	--	--	--	--
CaGSNP_12	Ca_LG_1	5004855	A/C	intergenic	C.arietinum	--	--	--	--	--
CaGSNP_120	scaffold02667	17408	A/C	intergenic	C.arietinum	--	--	--	--	--
CaGSNP_1200	scaffold59527	278	C/T	intergenic	C.arietinum	--	--	--	--	--
CaGSNP_1201	scaffold60878	390	C/T	intergenic	C.arietinum	--	--	--	--	--
CaGSNP_1202	scaffold60878	411	C/T	intergenic	C.arietinum	--	--	--	--	--
CaGSNP_1203	Ca_LG_5	15239787	C/T	intergenic	C.arietinum	--	--	--	--	--
CaGSNP_1205	scaffold61970	390	C/T	intergenic	C.arietinum	--	--	--	--	--
CaGSNP_1207	scaffold70306	461	C/T	intergenic	C.arietinum	--	--	--	--	--
CaGSNP_1208	scaffold70306	478	C/T	intergenic	C.arietinum	--	--	--	--	--
CaGSNP_1209	scaffold08052	5210	C/T	intergenic	C.arietinum	--	--	--	--	--
CaGSNP_121	scaffold02251	71840	A/C	intergenic	C.arietinum	--	--	--	--	--
CaGSNP_1210	scaffold71823	307	C/T	intergenic	C.arietinum	--	--	--	--	--
CaGSNP_1211	scaffold00609	108885	C/T	intergenic	C.arietinum	--	--	--	--	--
CaGSNP_1212	scaffold72864	288	C/T	intergenic	C.arietinum	--	--	--	--	--
CaGSNP_1214	scaffold00807	42801	C/T	intergenic	C.arietinum	--	--	--	--	--
CaGSNP_1215	scaffold00807	42847	C/T	intergenic	C.arietinum	--	--	--	--	--
CaGSNP_1216	scaffold08555	4302	C/T	intergenic	C.arietinum	--	--	--	--	--
CaGSNP_1218	scaffold00822	85954	C/T	intergenic	C.arietinum	--	--	--	--	--
CaGSNP_1219	scaffold00861	76237	C/T	intergenic	C.arietinum	--	--	--	--	--
CaGSNP_122	scaffold02972	26333	A/C	intergenic	C.arietinum	--	--	--	--	--
CaGSNP_1220	scaffold79087	209	C/T	intergenic	C.arietinum	--	--	--	--	--
CaGSNP_1222	scaffold83202	260	C/T	intergenic	C.arietinum	--	--	--	--	--
CaGSNP_1223	scaffold01063	55430	C/T	intergenic	C.arietinum	--	--	--	--	--
CaGSNP_1224	scaffold01063	55437	C/T	intergenic	C.arietinum	--	--	--	--	--
CaGSNP_1226	scaffold01066	79503	C/T	intergenic	C.arietinum	--	--	--	--	--
CaGSNP_1227	scaffold10040	3695	C/T	intergenic	C.arietinum	--	--	--	--	--
CaGSNP_1228	Ca_LG_8	201422	C/T	intergenic	C.arietinum	--	--	--	--	--
CaGSNP_1229	scaffold94033	135	C/T	intergenic	C.arietinum	--	--	--	--	--
CaGSNP_123	scaffold02972	26362	A/C	intergenic	C.arietinum	--	--	--	--	--
CaGSNP_1230	scaffold94033	170	C/T	intergenic	C.arietinum	--	--	--	--	--
CaGSNP_1231	scaffold97795	110	C/T	intergenic	C.arietinum	--	--	--	--	--
CaGSNP_1233	Ca_LG_1	5503280	C/T	intergenic	C.arietinum	--	--	--	--	--
CaGSNP_1234	Ca_LG_1	5854373	T/C	intergenic	C.arietinum	--	--	--	--	--
CaGSNP_1235	scaffold23443	713	T/C	intergenic	C.arietinum	--	--	--	--	--
CaGSNP_1236	scaffold03190	14525	T/C	intergenic	C.arietinum	--	--	--	--	--
CaGSNP_1237	scaffold03463	11055	T/C	intergenic	C.arietinum	--	--	--	--	--
CaGSNP_1238	scaffold00331	108758	T/C	intergenic	C.arietinum	--	--	--	--	--
CaGSNP_1239	scaffold56744	62	T/C	intergenic	C.arietinum	--	--	--	--	--
CaGSNP_124	scaffold01565	72677	A/C	intergenic	C.arietinum	--	--	--	--	--
CaGSNP_1240	scaffold00631	71456	T/C	intergenic	C.arietinum	--	--	--	--	--
CaGSNP_1241	scaffold00931	54981	C/T	intergenic	C.arietinum	--	--	--	--	--
CaGSNP_1242	scaffold00401	805	T/C	intergenic	C.arietinum	--	--	--	--	--
CaGSNP_1243	scaffold04938	9147	T/C	intergenic	C.arietinum	--	--	--	--	--
CaGSNP_1247	scaffold01498	11387	T/C	intergenic	C.arietinum	--	--	--	--	--
CaGSNP_1248	scaffold01498	16337	T/C	intergenic	C.arietinum	--	--	--	--	--
CaGSNP_1249	scaffold02514	1020	T/C	intergenic	C.arietinum	--	--	--	--	--
CaGSNP_125	scaffold26758	110	A/C	intergenic	C.arietinum	--	--	--	--	--
CaGSNP_1251	Ca_LG_2	6131704	C/T	intergenic	C.arietinum	--	--	--	--	--
CaGSNP_1253	scaffold00401	726	T/C	intergenic	C.arietinum	--	--	--	--	--
CaGSNP_1254	Ca_LG_3	6544048	T/C	intergenic	C.arietinum	--	--	--	--	--
CaGSNP_1255	Ca_LG_3	6758461	T/C	intergenic	C.arietinum	--	--	--	--	--
CaGSNP_1256	Ca_LG_3	6799102	T/C	intergenic	C.arietinum	--	--	--	--	--
CaGSNP_1257	Ca_LG_3	6799103	T/C	intergenic	C.arietinum	--	--	--	--	--
CaGSNP_1258	scaffold00192	68594	T/C	intergenic	C.arietinum	--	--	--	--	--
CaGSNP_126	Ca_LG_2	5168624	A/C	intergenic	C.arietinum	--	--	--	--	--
CaGSNP_1261	scaffold00271	120137	T/C	intergenic	C.arietinum	--	--	--	--	--
CaGSNP_1262	scaffold00271	120327	T/C	intergenic	C.arietinum	--	--	--	--	--
CaGSNP_1264	Ca_LG_4	8848274	T/C	intergenic	C.arietinum	--	--	--	--	--
CaGSNP_1266	Ca_LG_4	9858208	T/C	intergenic	C.arietinum	--	--	--	--	--
CaGSNP_1267	Ca_LG_4	11539401	T/C	intergenic	C.arietinum	--	--	--	--	--
CaGSNP_1269	Ca_LG_4	11585310	T/C	intergenic	C.arietinum	--	--	--	--	--
CaGSNP_127	Ca_LG_2	5503507	A/C	intergenic	C.arietinum	--	--	--	--	--
CaGSNP_1271	scaffold00463	57798	T/C	intergenic	C.arietinum	--	--	--	--	--
CaGSNP_1273	scaffold00463	151376	T/C	intergenic	C.arietinum	--	--	--	--	--
CaGSNP_1275	Ca_LG_6	4793350	T/C	intergenic	C.arietinum	--	--	--	--	--
CaGSNP_1276	Ca_LG_6	4793852	T/C	intergenic	C.arietinum	--	--	--	--	--
CaGSNP_1277	Ca_LG_6	4818660	T/C	intergenic	C.arietinum	--	--	--	--	--
CaGSNP_1278	Ca_LG_6	6048899	T/C	intergenic	C.arietinum	--	--	--	--	--
CaGSNP_1281	Ca_LG_8	277065	T/C	intergenic	C.arietinum	--	--	--	--	--
CaGSNP_1284	scaffold10837	4528	T/C	intergenic	C.arietinum	--	--	--	--	--
CaGSNP_1285	scaffold17626	1205	T/C	intergenic	C.arietinum	--	--	--	--	--
CaGSNP_1286	scaffold17626	1236	T/C	intergenic	C.arietinum	--	--	--	--	--
CaGSNP_1287	Ca_LG_1	27204	T/C	intergenic	C.arietinum	--	--	--	--	--
CaGSNP_1288	scaffold31268	958	T/C	intergenic	C.arietinum	--	--	--	--	--
CaGSNP_1289	Ca_LG_4	2181583	T/C	intergenic	C.arietinum	--	--	--	--	--
CaGSNP_129	scaffold34857	702	A/C	intergenic	C.arietinum	--	--	--	--	--
CaGSNP_1290	scaffold55652	568	T/C	intergenic	C.arietinum	--	--	--	--	--
CaGSNP_1291	scaffold89511	380	T/C	intergenic	C.arietinum	--	--	--	--	--
CaGSNP_1292	scaffold01207	83468	T/C	intergenic	C.arietinum	--	--	--	--	--
CaGSNP_1293	scaffold103374	161	C/T	intergenic	C.arietinum	--	--	--	--	--
CaGSNP_1294	scaffold103374	164	C/T	intergenic	C.arietinum	--	--	--	--	--
CaGSNP_1295	scaffold01398	48139	C/T	intergenic	C.arietinum	--	--	--	--	--
CaGSNP_1296	scaffold24988	1049	C/T	intergenic	C.arietinum	--	--	--	--	--
CaGSNP_1297	scaffold29482	137	C/T	intergenic	C.arietinum	--	--	--	--	--
CaGSNP_1298	scaffold42097	115	C/T	intergenic	C.arietinum	--	--	--	--	--
CaGSNP_1299	scaffold05518	2419	C/T	intergenic	C.arietinum	--	--	--	--	--
CaGSNP_13	scaffold02972	26247	A/C	intergenic	C.arietinum	--	--	--	--	--
CaGSNP_130	scaffold35065	413	A/C	intergenic	C.arietinum	--	--	--	--	--
CaGSNP_1300	scaffold00423	129711	T/C	intergenic	C.arietinum	--	--	--	--	--
CaGSNP_1303	scaffold00208	111145	C/T	intergenic	C.arietinum	--	--	--	--	--
CaGSNP_1304	scaffold08723	80	C/T	intergenic	C.arietinum	--	--	--	--	--
CaGSNP_1306	scaffold150325	186	T/C	intergenic	C.arietinum	--	--	--	--	--
CaGSNP_1308	scaffold03223	19194	T/C	intergenic	C.arietinum	--	--	--	--	--
CaGSNP_1309	scaffold38065	667	T/C	intergenic	C.arietinum	--	--	--	--	--
CaGSNP_131	scaffold37413	413	A/C	intergenic	C.arietinum	--	--	--	--	--
CaGSNP_1310	Ca_LG_3	3504799	T/C	intergenic	C.arietinum	--	--	--	--	--
CaGSNP_1314	Ca_LG_4	9857710	T/C	intergenic	C.arietinum	--	--	--	--	--
CaGSNP_1315	Ca_LG_4	20757149	T/C	intergenic	C.arietinum	--	--	--	--	--
CaGSNP_1318	scaffold59960	386	T/C	intergenic	C.arietinum	--	--	--	--	--
CaGSNP_1319	scaffold00557	58588	T/C	intergenic	C.arietinum	--	--	--	--	--
CaGSNP_132	scaffold38941	111	A/C	intergenic	C.arietinum	--	--	--	--	--
CaGSNP_1320	scaffold62322	286	C/T	intergenic	C.arietinum	--	--	--	--	--
CaGSNP_1321	Ca_LG_6	5830357	T/C	intergenic	C.arietinum	--	--	--	--	--
CaGSNP_1323	scaffold10484	363	T/C	intergenic	C.arietinum	--	--	--	--	--
CaGSNP_1325	scaffold62881	289	C/T	intergenic	C.arietinum	--	--	--	--	--
CaGSNP_1326	scaffold146698	69	C/T	intergenic	C.arietinum	--	--	--	--	--
CaGSNP_1328	Ca_LG_2	11394153	C/T	intergenic	C.arietinum	--	--	--	--	--
CaGSNP_1330	Ca_LG_4	3876355	C/T	intergenic	C.arietinum	--	--	--	--	--
CaGSNP_1333	scaffold56744	88	T/C	intergenic	C.arietinum	--	--	--	--	--
CaGSNP_1338	scaffold01216	62521	C/T	intergenic	C.arietinum	--	--	--	--	--
CaGSNP_1339	scaffold12613	345	C/T	intergenic	C.arietinum	--	--	--	--	--
CaGSNP_134	scaffold00401	179691	A/C	intergenic	C.arietinum	--	--	--	--	--
CaGSNP_1340	scaffold158580	161	C/T	intergenic	C.arietinum	--	--	--	--	--
CaGSNP_1341	scaffold37579	824	C/T	intergenic	C.arietinum	--	--	--	--	--
CaGSNP_1342	scaffold62088	281	C/T	intergenic	C.arietinum	--	--	--	--	--
CaGSNP_1347	Ca_LG_1	9217172	A/G	intergenic	C.arietinum	--	--	--	--	--
CaGSNP_1349	Ca_LG_2	5565956	G/A	intergenic	C.arietinum	--	--	--	--	--
CaGSNP_1350	scaffold38428	607	A/G	intergenic	C.arietinum	--	--	--	--	--
CaGSNP_1351	scaffold04888	12392	A/G	intergenic	C.arietinum	--	--	--	--	--
CaGSNP_1352	Ca_LG_3	6436024	A/G	intergenic	C.arietinum	--	--	--	--	--
CaGSNP_1353	Ca_LG_3	6436085	A/G	intergenic	C.arietinum	--	--	--	--	--
CaGSNP_1354	Ca_LG_3	6544126	A/G	intergenic	C.arietinum	--	--	--	--	--
CaGSNP_1355	Ca_LG_3	6593914	A/G	intergenic	C.arietinum	--	--	--	--	--
CaGSNP_136	Ca_LG_3	15332493	A/C	intergenic	C.arietinum	--	--	--	--	--
CaGSNP_1363	scaffold00192	230009	A/G	intergenic	C.arietinum	--	--	--	--	--
CaGSNP_1367	Ca_LG_4	11444591	A/G	intergenic	C.arietinum	--	--	--	--	--
CaGSNP_1368	Ca_LG_4	11491003	A/G	intergenic	C.arietinum	--	--	--	--	--
CaGSNP_1370	Ca_LG_4	16571476	A/G	intergenic	C.arietinum	--	--	--	--	--
CaGSNP_1371	Ca_LG_4	16571809	A/G	intergenic	C.arietinum	--	--	--	--	--
CaGSNP_1372	scaffold00463	72452	A/G	intergenic	C.arietinum	--	--	--	--	--
CaGSNP_1373	scaffold00463	149608	A/G	intergenic	C.arietinum	--	--	--	--	--
CaGSNP_1374	scaffold00463	153806	A/G	intergenic	C.arietinum	--	--	--	--	--
CaGSNP_1376	Ca_LG_6	4799873	A/G	intergenic	C.arietinum	--	--	--	--	--
CaGSNP_1377	Ca_LG_6	4805954	A/G	intergenic	C.arietinum	--	--	--	--	--
CaGSNP_1378	Ca_LG_6	5601304	A/G	intergenic	C.arietinum	--	--	--	--	--
CaGSNP_138	Ca_LG_3	16429260	A/C	intergenic	C.arietinum	--	--	--	--	--
CaGSNP_1380	Ca_LG_6	5944029	A/G	intergenic	C.arietinum	--	--	--	--	--
CaGSNP_1381	Ca_LG_6	5947664	A/G	intergenic	C.arietinum	--	--	--	--	--
CaGSNP_1385	Ca_LG_7	2195792	A/G	intergenic	C.arietinum	--	--	--	--	--
CaGSNP_1386	Ca_LG_2	11394066	A/G	intergenic	C.arietinum	--	--	--	--	--
CaGSNP_1388	scaffold00331	47816	A/G	intergenic	C.arietinum	--	--	--	--	--
CaGSNP_1389	scaffold00331	185387	A/G	intergenic	C.arietinum	--	--	--	--	--
CaGSNP_139	scaffold06934	18048	A/C	intergenic	C.arietinum	--	--	--	--	--
CaGSNP_1390	scaffold00331	185726	A/G	intergenic	C.arietinum	--	--	--	--	--
CaGSNP_1391	scaffold00491	155230	A/G	intergenic	C.arietinum	--	--	--	--	--
CaGSNP_1392	Ca_LG_5	8608369	A/G	intergenic	C.arietinum	--	--	--	--	--
CaGSNP_1394	Ca_LG_6	2341500	A/G	intergenic	C.arietinum	--	--	--	--	--
CaGSNP_1396	scaffold01172	61041	A/G	intergenic	C.arietinum	--	--	--	--	--
CaGSNP_1397	scaffold01216	47446	A/G	intergenic	C.arietinum	--	--	--	--	--
CaGSNP_1398	scaffold01216	47561	A/G	intergenic	C.arietinum	--	--	--	--	--
CaGSNP_1399	scaffold04643	3749	A/G	intergenic	C.arietinum	--	--	--	--	--
CaGSNP_14	scaffold30934	655	A/C	intergenic	C.arietinum	--	--	--	--	--
CaGSNP_140	scaffold05072	10802	A/C	intergenic	C.arietinum	--	--	--	--	--
CaGSNP_1400	scaffold50067	70	A/G	intergenic	C.arietinum	--	--	--	--	--
CaGSNP_1403	scaffold00492	25682	A/G	intergenic	C.arietinum	--	--	--	--	--
CaGSNP_1404	scaffold110769	257	A/G	intergenic	C.arietinum	--	--	--	--	--
CaGSNP_1405	scaffold06604	496	G/A	intergenic	C.arietinum	--	--	--	--	--
CaGSNP_1406	scaffold84685	74	G/A	intergenic	C.arietinum	--	--	--	--	--
CaGSNP_1407	scaffold02427	33789	G/A	intergenic	C.arietinum	--	--	--	--	--
CaGSNP_1409	scaffold01413	37235	G/A	intergenic	C.arietinum	--	--	--	--	--
CaGSNP_141	scaffold05263	11567	A/C	intergenic	C.arietinum	--	--	--	--	--
CaGSNP_1410	scaffold34454	446	G/A	intergenic	C.arietinum	--	--	--	--	--
CaGSNP_1412	scaffold00360	175256	G/A	intergenic	C.arietinum	--	--	--	--	--
CaGSNP_1413	scaffold00897	38148	G/A	intergenic	C.arietinum	--	--	--	--	--
CaGSNP_1414	scaffold15763	203	G/A	intergenic	C.arietinum	--	--	--	--	--
CaGSNP_1416	scaffold01116	119239	G/A	intergenic	C.arietinum	--	--	--	--	--
CaGSNP_1418	scaffold18179	294	G/A	intergenic	C.arietinum	--	--	--	--	--
CaGSNP_1419	Ca_LG_2	5698197	G/A	intergenic	C.arietinum	--	--	--	--	--
CaGSNP_142	scaffold45025	304	A/C	intergenic	C.arietinum	--	--	--	--	--
CaGSNP_1422	Ca_LG_2	6092092	G/A	intergenic	C.arietinum	--	--	--	--	--
CaGSNP_1427	scaffold00089	235945	G/A	intergenic	C.arietinum	--	--	--	--	--
CaGSNP_1429	scaffold01231	77198	G/A	intergenic	C.arietinum	--	--	--	--	--
CaGSNP_143	scaffold05450	7625	A/C	intergenic	C.arietinum	--	--	--	--	--
CaGSNP_1430	scaffold108868	250	G/A	intergenic	C.arietinum	--	--	--	--	--
CaGSNP_1431	scaffold13063	3267	G/A	intergenic	C.arietinum	--	--	--	--	--
CaGSNP_1432	scaffold124164	168	G/A	intergenic	C.arietinum	--	--	--	--	--
CaGSNP_1434	scaffold143560	10	G/A	intergenic	C.arietinum	--	--	--	--	--
CaGSNP_1435	scaffold01937	8221	G/A	intergenic	C.arietinum	--	--	--	--	--
CaGSNP_1437	scaffold20432	1426	G/A	intergenic	C.arietinum	--	--	--	--	--
CaGSNP_1439	Ca_LG_1	2471996	G/A	intergenic	C.arietinum	--	--	--	--	--
CaGSNP_144	scaffold00198	221647	A/C	intergenic	C.arietinum	--	--	--	--	--
CaGSNP_1442	Ca_LG_1	5061196	G/A	intergenic	C.arietinum	--	--	--	--	--
CaGSNP_1445	Ca_LG_1	5537211	G/A	intergenic	C.arietinum	--	--	--	--	--
CaGSNP_1447	scaffold03119	2156	G/A	intergenic	C.arietinum	--	--	--	--	--
CaGSNP_1448	scaffold31074	529	G/A	intergenic	C.arietinum	--	--	--	--	--
CaGSNP_1449	scaffold04579	18026	G/A	intergenic	C.arietinum	--	--	--	--	--
CaGSNP_145	scaffold00225	19816	A/C	intergenic	C.arietinum	--	--	--	--	--
CaGSNP_1450	scaffold04579	18040	G/A	intergenic	C.arietinum	--	--	--	--	--
CaGSNP_1451	scaffold04899	1933	G/A	intergenic	C.arietinum	--	--	--	--	--
CaGSNP_1452	scaffold04929	10906	G/A	intergenic	C.arietinum	--	--	--	--	--
CaGSNP_1453	Ca_LG_3	3512869	G/A	intergenic	C.arietinum	--	--	--	--	--
CaGSNP_1455	Ca_LG_3	3973381	G/A	intergenic	C.arietinum	--	--	--	--	--
CaGSNP_1457	Ca_LG_3	4146897	G/A	intergenic	C.arietinum	--	--	--	--	--
CaGSNP_1461	Ca_LG_3	4197503	G/A	intergenic	C.arietinum	--	--	--	--	--
CaGSNP_1464	Ca_LG_3	22992776	G/A	intergenic	C.arietinum	--	--	--	--	--
CaGSNP_1467	Ca_LG_3	23111457	G/A	intergenic	C.arietinum	--	--	--	--	--
CaGSNP_1469	Ca_LG_3	23164059	G/A	intergenic	C.arietinum	--	--	--	--	--
CaGSNP_147	scaffold48712	429	A/C	intergenic	C.arietinum	--	--	--	--	--
CaGSNP_1470	Ca_LG_3	23164625	G/A	intergenic	C.arietinum	--	--	--	--	--
CaGSNP_1471	scaffold41733	687	G/A	intergenic	C.arietinum	--	--	--	--	--
CaGSNP_1472	scaffold05062	3657	G/A	intergenic	C.arietinum	--	--	--	--	--
CaGSNP_1473	scaffold05518	1996	G/A	intergenic	C.arietinum	--	--	--	--	--
CaGSNP_1474	scaffold00225	192552	G/A	intergenic	C.arietinum	--	--	--	--	--
CaGSNP_1475	scaffold00225	232425	G/A	intergenic	C.arietinum	--	--	--	--	--
CaGSNP_1477	scaffold00254	96479	G/A	intergenic	C.arietinum	--	--	--	--	--
CaGSNP_1478	scaffold00446	394828	G/A	intergenic	C.arietinum	--	--	--	--	--
CaGSNP_1479	scaffold05884	10458	G/A	intergenic	C.arietinum	--	--	--	--	--
CaGSNP_1482	scaffold00408	175505	G/A	intergenic	C.arietinum	--	--	--	--	--
CaGSNP_1487	scaffold00626	125265	G/A	intergenic	C.arietinum	--	--	--	--	--
CaGSNP_1488	scaffold00640	10938	G/A	intergenic	C.arietinum	--	--	--	--	--
CaGSNP_1489	scaffold00640	10950	G/A	intergenic	C.arietinum	--	--	--	--	--
CaGSNP_149	Ca_LG_4	2396689	A/C	intergenic	C.arietinum	--	--	--	--	--
CaGSNP_1492	Ca_LG_6	837890	G/A	intergenic	C.arietinum	--	--	--	--	--
CaGSNP_1495	scaffold10040	3765	G/A	intergenic	C.arietinum	--	--	--	--	--
CaGSNP_1499	Ca_LG_8	10089757	G/A	intergenic	C.arietinum	--	--	--	--	--
CaGSNP_1501	scaffold155359	152	G/A	intergenic	C.arietinum	--	--	--	--	--
CaGSNP_1503	scaffold33287	419	G/A	intergenic	C.arietinum	--	--	--	--	--
CaGSNP_1504	scaffold04929	13529	G/A	intergenic	C.arietinum	--	--	--	--	--
CaGSNP_1507	scaffold12528	1582	G/A	intergenic	C.arietinum	--	--	--	--	--
CaGSNP_1508	scaffold117047	77	G/A	intergenic	C.arietinum	--	--	--	--	--
CaGSNP_1509	scaffold129612	83	G/A	intergenic	C.arietinum	--	--	--	--	--
CaGSNP_151	Ca_LG_4	11674619	A/C	intergenic	C.arietinum	--	--	--	--	--
CaGSNP_1510	scaffold14997	2342	G/A	intergenic	C.arietinum	--	--	--	--	--
CaGSNP_1511	scaffold14997	2354	G/A	intergenic	C.arietinum	--	--	--	--	--
CaGSNP_1512	scaffold01918	9413	G/A	intergenic	C.arietinum	--	--	--	--	--
CaGSNP_1513	scaffold01918	9419	G/A	intergenic	C.arietinum	--	--	--	--	--
CaGSNP_1514	scaffold19776	47	G/A	intergenic	C.arietinum	--	--	--	--	--
CaGSNP_1515	Ca_LG_1	1486055	G/A	intergenic	C.arietinum	--	--	--	--	--
CaGSNP_1516	Ca_LG_1	1938766	G/A	intergenic	C.arietinum	--	--	--	--	--
CaGSNP_1517	Ca_LG_2	527084	G/A	intergenic	C.arietinum	--	--	--	--	--
CaGSNP_1518	scaffold36738	437	G/A	intergenic	C.arietinum	--	--	--	--	--
CaGSNP_1520	scaffold04984	11081	G/A	intergenic	C.arietinum	--	--	--	--	--
CaGSNP_1521	scaffold45025	281	G/A	intergenic	C.arietinum	--	--	--	--	--
CaGSNP_1522	scaffold00203	219671	G/A	intergenic	C.arietinum	--	--	--	--	--
CaGSNP_1523	scaffold00236	163211	G/A	intergenic	C.arietinum	--	--	--	--	--
CaGSNP_1524	scaffold05685	543	G/A	intergenic	C.arietinum	--	--	--	--	--
CaGSNP_1525	scaffold05917	3642	G/A	intergenic	C.arietinum	--	--	--	--	--
CaGSNP_1527	scaffold07015	6914	G/A	intergenic	C.arietinum	--	--	--	--	--
CaGSNP_1528	Ca_LG_5	6437301	G/A	intergenic	C.arietinum	--	--	--	--	--
CaGSNP_1529	scaffold07925	4158	G/A	intergenic	C.arietinum	--	--	--	--	--
CaGSNP_153	scaffold56456	85	A/C	intergenic	C.arietinum	--	--	--	--	--
CaGSNP_1531	scaffold78235	273	G/A	intergenic	C.arietinum	--	--	--	--	--
CaGSNP_1532	scaffold78235	285	G/A	intergenic	C.arietinum	--	--	--	--	--
CaGSNP_1533	Ca_LG_8	201734	G/A	intergenic	C.arietinum	--	--	--	--	--
CaGSNP_1534	scaffold92255	160	G/A	intergenic	C.arietinum	--	--	--	--	--
CaGSNP_1535	scaffold97920	312	G/A	intergenic	C.arietinum	--	--	--	--	--
CaGSNP_1536	scaffold02319	38045	A/G	intergenic	C.arietinum	--	--	--	--	--
CaGSNP_1537	scaffold03147	19445	G/A	intergenic	C.arietinum	--	--	--	--	--
CaGSNP_1539	scaffold07372	844	G/A	intergenic	C.arietinum	--	--	--	--	--
CaGSNP_154	scaffold00447	73960	A/C	intergenic	C.arietinum	--	--	--	--	--
CaGSNP_1540	scaffold79134	318	G/A	intergenic	C.arietinum	--	--	--	--	--
CaGSNP_1541	scaffold79134	346	G/A	intergenic	C.arietinum	--	--	--	--	--
CaGSNP_1542	scaffold104389	174	G/A	intergenic	C.arietinum	--	--	--	--	--
CaGSNP_1543	scaffold12700	3272	G/A	intergenic	C.arietinum	--	--	--	--	--
CaGSNP_1544	scaffold117047	70	G/A	intergenic	C.arietinum	--	--	--	--	--
CaGSNP_1545	scaffold119061	191	G/A	intergenic	C.arietinum	--	--	--	--	--
CaGSNP_1546	scaffold119240	92	G/A	intergenic	C.arietinum	--	--	--	--	--
CaGSNP_1547	scaffold13063	3310	G/A	intergenic	C.arietinum	--	--	--	--	--
CaGSNP_1548	scaffold13856	144	G/A	intergenic	C.arietinum	--	--	--	--	--
CaGSNP_1549	scaffold01825	37431	G/A	intergenic	C.arietinum	--	--	--	--	--
CaGSNP_1550	scaffold14997	2513	G/A	intergenic	C.arietinum	--	--	--	--	--
CaGSNP_1551	scaffold14997	2545	G/A	intergenic	C.arietinum	--	--	--	--	--
CaGSNP_1552	scaffold139117	88	A/G	intergenic	C.arietinum	--	--	--	--	--
CaGSNP_1553	scaffold00984	48288	G/A	intergenic	C.arietinum	--	--	--	--	--
CaGSNP_1554	scaffold151478	137	G/A	intergenic	C.arietinum	--	--	--	--	--
CaGSNP_1555	scaffold16815	672	G/A	intergenic	C.arietinum	--	--	--	--	--
CaGSNP_1556	scaffold02255	21031	G/A	intergenic	C.arietinum	--	--	--	--	--
CaGSNP_1557	scaffold01170	41553	G/A	intergenic	C.arietinum	--	--	--	--	--
CaGSNP_1558	scaffold01296	12626	G/A	intergenic	C.arietinum	--	--	--	--	--
CaGSNP_156	scaffold00505	41815	A/C	intergenic	C.arietinum	--	--	--	--	--
CaGSNP_1560	scaffold20381	486	G/A	intergenic	C.arietinum	--	--	--	--	--
CaGSNP_1561	Ca_LG_1	6859628	G/A	intergenic	C.arietinum	--	--	--	--	--
CaGSNP_1562	scaffold02667	17368	G/A	intergenic	C.arietinum	--	--	--	--	--
CaGSNP_1563	scaffold02972	26337	G/A	intergenic	C.arietinum	--	--	--	--	--
CaGSNP_1564	scaffold26119	572	G/A	intergenic	C.arietinum	--	--	--	--	--
CaGSNP_1565	scaffold01722	14344	G/A	intergenic	C.arietinum	--	--	--	--	--
CaGSNP_1566	scaffold02036	74463	G/A	intergenic	C.arietinum	--	--	--	--	--
CaGSNP_1569	Ca_LG_2	8160750	G/A	intergenic	C.arietinum	--	--	--	--	--
CaGSNP_157	scaffold00522	1939	A/C	intergenic	C.arietinum	--	--	--	--	--
CaGSNP_1570	Ca_LG_2	12729884	G/A	intergenic	C.arietinum	--	--	--	--	--
CaGSNP_1571	scaffold02424	61755	G/A	intergenic	C.arietinum	--	--	--	--	--
CaGSNP_1572	scaffold02424	61769	G/A	intergenic	C.arietinum	--	--	--	--	--
CaGSNP_1575	scaffold36050	931	G/A	intergenic	C.arietinum	--	--	--	--	--
CaGSNP_1576	scaffold04814	9200	G/A	intergenic	C.arietinum	--	--	--	--	--
CaGSNP_1577	scaffold04832	10302	G/A	intergenic	C.arietinum	--	--	--	--	--
CaGSNP_158	scaffold00522	1948	A/C	intergenic	C.arietinum	--	--	--	--	--
CaGSNP_1580	Ca_LG_3	1298524	G/A	intergenic	C.arietinum	--	--	--	--	--
CaGSNP_1581	Ca_LG_3	15332140	G/A	intergenic	C.arietinum	--	--	--	--	--
CaGSNP_1583	scaffold00126	224738	G/A	intergenic	C.arietinum	--	--	--	--	--
CaGSNP_1584	scaffold00186	170636	G/A	intergenic	C.arietinum	--	--	--	--	--
CaGSNP_1586	scaffold00225	19812	G/A	intergenic	C.arietinum	--	--	--	--	--
CaGSNP_1587	Ca_LG_4	2761592	G/A	intergenic	C.arietinum	--	--	--	--	--
CaGSNP_159	scaffold00522	1954	A/C	intergenic	C.arietinum	--	--	--	--	--
CaGSNP_1590	Ca_LG_4	16318820	G/A	intergenic	C.arietinum	--	--	--	--	--
CaGSNP_1592	scaffold56456	51	G/A	intergenic	C.arietinum	--	--	--	--	--
CaGSNP_1593	scaffold00447	73421	G/A	intergenic	C.arietinum	--	--	--	--	--
CaGSNP_1594	scaffold00473	154913	G/A	intergenic	C.arietinum	--	--	--	--	--
CaGSNP_1597	scaffold02032	97449	G/A	intergenic	C.arietinum	--	--	--	--	--
CaGSNP_1598	scaffold69864	77	G/A	intergenic	C.arietinum	--	--	--	--	--
CaGSNP_1599	scaffold69864	94	G/A	intergenic	C.arietinum	--	--	--	--	--
CaGSNP_1601	scaffold00792	11139	G/A	intergenic	C.arietinum	--	--	--	--	--
CaGSNP_1603	scaffold00806	95306	G/A	intergenic	C.arietinum	--	--	--	--	--
CaGSNP_1604	scaffold00806	95341	G/A	intergenic	C.arietinum	--	--	--	--	--
CaGSNP_1605	scaffold00806	95501	G/A	intergenic	C.arietinum	--	--	--	--	--
CaGSNP_1606	scaffold08555	4275	G/A	intergenic	C.arietinum	--	--	--	--	--
CaGSNP_1607	scaffold79168	150	G/A	intergenic	C.arietinum	--	--	--	--	--
CaGSNP_1608	scaffold00922	9635	G/A	intergenic	C.arietinum	--	--	--	--	--
CaGSNP_161	Ca_LG_5	4413292	A/C	intergenic	C.arietinum	--	--	--	--	--
CaGSNP_1610	scaffold94033	127	G/A	intergenic	C.arietinum	--	--	--	--	--
CaGSNP_1611	scaffold97795	125	G/A	intergenic	C.arietinum	--	--	--	--	--
CaGSNP_1613	scaffold01929	48677	A/G	intergenic	C.arietinum	--	--	--	--	--
CaGSNP_1614	scaffold168553	39	A/G	intergenic	C.arietinum	--	--	--	--	--
CaGSNP_1615	scaffold19709	1540	A/G	intergenic	C.arietinum	--	--	--	--	--
CaGSNP_1616	scaffold23419	1252	A/G	intergenic	C.arietinum	--	--	--	--	--
CaGSNP_1617	scaffold00233	233082	A/G	intergenic	C.arietinum	--	--	--	--	--
CaGSNP_1618	scaffold29068	253	A/G	intergenic	C.arietinum	--	--	--	--	--
CaGSNP_162	Ca_LG_5	5495919	A/C	intergenic	C.arietinum	--	--	--	--	--
CaGSNP_1620	Ca_LG_3	3635967	A/G	intergenic	C.arietinum	--	--	--	--	--
CaGSNP_1621	Ca_LG_3	14927179	A/G	intergenic	C.arietinum	--	--	--	--	--
CaGSNP_1623	scaffold05237	4272	A/G	intergenic	C.arietinum	--	--	--	--	--
CaGSNP_1624	scaffold00157	103436	A/G	intergenic	C.arietinum	--	--	--	--	--
CaGSNP_1627	scaffold59960	380	A/G	intergenic	C.arietinum	--	--	--	--	--
CaGSNP_1628	scaffold07577	4228	A/G	intergenic	C.arietinum	--	--	--	--	--
CaGSNP_1629	Ca_LG_6	4807428	A/G	intergenic	C.arietinum	--	--	--	--	--
CaGSNP_163	Ca_LG_5	7953753	A/C	intergenic	C.arietinum	--	--	--	--	--
CaGSNP_1630	scaffold00940	31306	A/G	intergenic	C.arietinum	--	--	--	--	--
CaGSNP_1632	scaffold01231	71261	G/A	intergenic	C.arietinum	--	--	--	--	--
CaGSNP_1635	scaffold03052	28024	G/A	intergenic	C.arietinum	--	--	--	--	--
CaGSNP_1637	scaffold04269	10226	G/A	intergenic	C.arietinum	--	--	--	--	--
CaGSNP_1638	scaffold43412	367	G/A	intergenic	C.arietinum	--	--	--	--	--
CaGSNP_1639	scaffold46089	165	A/G	intergenic	C.arietinum	--	--	--	--	--
CaGSNP_164	Ca_LG_5	12955254	A/C	intergenic	C.arietinum	--	--	--	--	--
CaGSNP_1641	scaffold08723	108	G/A	intergenic	C.arietinum	--	--	--	--	--
CaGSNP_1642	Ca_LG_1	2418521	G/A	intergenic	C.arietinum	--	--	--	--	--
CaGSNP_1644	scaffold27560	1078	G/A	intergenic	C.arietinum	--	--	--	--	--
CaGSNP_1646	scaffold00225	151242	G/A	intergenic	C.arietinum	--	--	--	--	--
CaGSNP_1647	Ca_LG_4	11572654	G/A	intergenic	C.arietinum	--	--	--	--	--
CaGSNP_1649	scaffold54730	72	G/A	intergenic	C.arietinum	--	--	--	--	--
CaGSNP_165	scaffold00549	53338	A/C	intergenic	C.arietinum	--	--	--	--	--
CaGSNP_1650	scaffold00423	129740	A/G	intergenic	C.arietinum	--	--	--	--	--
CaGSNP_1651	scaffold00423	129744	A/G	intergenic	C.arietinum	--	--	--	--	--
CaGSNP_1652	scaffold64128	368	G/A	intergenic	C.arietinum	--	--	--	--	--
CaGSNP_1654	Ca_LG_6	5968766	G/A	intergenic	C.arietinum	--	--	--	--	--
CaGSNP_1655	scaffold01078	60700	G/A	intergenic	C.arietinum	--	--	--	--	--
CaGSNP_1656	scaffold23009	720	A/G	intergenic	C.arietinum	--	--	--	--	--
CaGSNP_1658	scaffold00390	156478	G/A	intergenic	C.arietinum	--	--	--	--	--
CaGSNP_166	scaffold07154	6925	A/C	intergenic	C.arietinum	--	--	--	--	--
CaGSNP_1661	Ca_LG_4	3057462	G/A	intergenic	C.arietinum	--	--	--	--	--
CaGSNP_1662	scaffold00492	25679	A/G	intergenic	C.arietinum	--	--	--	--	--
CaGSNP_1663	scaffold00635	132912	G/A	intergenic	C.arietinum	--	--	--	--	--
CaGSNP_1664	Ca_LG_7	2195622	G/A	intergenic	C.arietinum	--	--	--	--	--
CaGSNP_1665	scaffold01290	25522	A/G	intergenic	C.arietinum	--	--	--	--	--
CaGSNP_1666	scaffold126471	63	A/G	intergenic	C.arietinum	--	--	--	--	--
CaGSNP_1667	scaffold135217	257	A/G	intergenic	C.arietinum	--	--	--	--	--
CaGSNP_1668	scaffold19709	197	A/G	intergenic	C.arietinum	--	--	--	--	--
CaGSNP_1669	scaffold19709	443	A/G	intergenic	C.arietinum	--	--	--	--	--
CaGSNP_167	scaffold65758	333	A/C	intergenic	C.arietinum	--	--	--	--	--
CaGSNP_1671	Ca_LG_2	10864698	A/G	intergenic	C.arietinum	--	--	--	--	--
CaGSNP_1672	scaffold31505	85	G/A	intergenic	C.arietinum	--	--	--	--	--
CaGSNP_1673	scaffold03941	624	A/G	intergenic	C.arietinum	--	--	--	--	--
CaGSNP_1674	Ca_LG_3	11391313	A/G	intergenic	C.arietinum	--	--	--	--	--
CaGSNP_1675	scaffold43008	693	A/G	intergenic	C.arietinum	--	--	--	--	--
CaGSNP_1676	Ca_LG_4	5610496	A/G	intergenic	C.arietinum	--	--	--	--	--
CaGSNP_1677	Ca_LG_5	12467283	A/G	intergenic	C.arietinum	--	--	--	--	--
CaGSNP_1678	Ca_LG_5	13004551	A/G	intergenic	C.arietinum	--	--	--	--	--
CaGSNP_1679	Ca_LG_8	3960571	A/G	intergenic	C.arietinum	--	--	--	--	--
CaGSNP_168	scaffold00698	96116	A/C	intergenic	C.arietinum	--	--	--	--	--
CaGSNP_1680	scaffold10837	4104	A/G	intergenic	C.arietinum	--	--	--	--	--
CaGSNP_1681	scaffold16831	6445	G/A	intergenic	C.arietinum	--	--	--	--	--
CaGSNP_1682	scaffold18992	1584	G/A	intergenic	C.arietinum	--	--	--	--	--
CaGSNP_1683	scaffold06360	1010	G/A	intergenic	C.arietinum	--	--	--	--	--
CaGSNP_1685	scaffold12528	1561	C/G	intergenic	C.arietinum	--	--	--	--	--
CaGSNP_1688	Ca_LG_3	6723852	C/G	intergenic	C.arietinum	--	--	--	--	--
CaGSNP_1693	Ca_LG_4	11540126	C/G	intergenic	C.arietinum	--	--	--	--	--
CaGSNP_1695	Ca_LG_1	1189681	C/G	intergenic	C.arietinum	--	--	--	--	--
CaGSNP_1696	scaffold00331	52294	C/G	intergenic	C.arietinum	--	--	--	--	--
CaGSNP_1698	scaffold00703	98932	C/G	intergenic	C.arietinum	--	--	--	--	--
CaGSNP_1699	scaffold24829	778	G/C	intergenic	C.arietinum	--	--	--	--	--
CaGSNP_17	Ca_LG_3	4146898	A/C	intergenic	C.arietinum	--	--	--	--	--
CaGSNP_1703	scaffold05372	6497	G/C	intergenic	C.arietinum	--	--	--	--	--
CaGSNP_1705	Ca_LG_6	6968169	C/G	intergenic	C.arietinum	--	--	--	--	--
CaGSNP_1706	Ca_LG_1	2637890	G/C	intergenic	C.arietinum	--	--	--	--	--
CaGSNP_1707	Ca_LG_1	5061125	G/C	intergenic	C.arietinum	--	--	--	--	--
CaGSNP_171	Ca_LG_6	7708557	A/C	intergenic	C.arietinum	--	--	--	--	--
CaGSNP_1711	Ca_LG_3	6833932	G/C	intergenic	C.arietinum	--	--	--	--	--
CaGSNP_1712	Ca_LG_3	22980534	G/C	intergenic	C.arietinum	--	--	--	--	--
CaGSNP_1717	scaffold07289	1085	G/C	intergenic	C.arietinum	--	--	--	--	--
CaGSNP_1719	scaffold00691	25758	G/C	intergenic	C.arietinum	--	--	--	--	--
CaGSNP_1720	scaffold00806	67542	G/C	intergenic	C.arietinum	--	--	--	--	--
CaGSNP_1721	scaffold00940	7190	G/C	intergenic	C.arietinum	--	--	--	--	--
CaGSNP_1722	Ca_LG_8	10027150	G/C	intergenic	C.arietinum	--	--	--	--	--
CaGSNP_1724	scaffold155359	177	G/C	intergenic	C.arietinum	--	--	--	--	--
CaGSNP_1725	scaffold14499	2676	G/C	intergenic	C.arietinum	--	--	--	--	--
CaGSNP_1726	scaffold14997	2323	G/C	intergenic	C.arietinum	--	--	--	--	--
CaGSNP_1728	scaffold02460	30275	G/C	intergenic	C.arietinum	--	--	--	--	--
CaGSNP_1729	scaffold01347	81254	G/C	intergenic	C.arietinum	--	--	--	--	--
CaGSNP_173	scaffold00609	108895	A/C	intergenic	C.arietinum	--	--	--	--	--
CaGSNP_1730	scaffold38899	110	G/C	intergenic	C.arietinum	--	--	--	--	--
CaGSNP_1731	Ca_LG_3	6812183	G/C	intergenic	C.arietinum	--	--	--	--	--
CaGSNP_1732	scaffold00833	26294	G/C	intergenic	C.arietinum	--	--	--	--	--
CaGSNP_1735	scaffold12348	732	G/C	intergenic	C.arietinum	--	--	--	--	--
CaGSNP_1736	scaffold01769	10244	G/C	intergenic	C.arietinum	--	--	--	--	--
CaGSNP_1737	scaffold01918	8686	G/C	intergenic	C.arietinum	--	--	--	--	--
CaGSNP_1738	scaffold02319	37852	G/C	intergenic	C.arietinum	--	--	--	--	--
CaGSNP_1739	scaffold03313	25190	G/C	intergenic	C.arietinum	--	--	--	--	--
CaGSNP_174	scaffold00798	44811	A/C	intergenic	C.arietinum	--	--	--	--	--
CaGSNP_1741	scaffold37878	334	G/C	intergenic	C.arietinum	--	--	--	--	--
CaGSNP_1742	scaffold40645	308	G/C	intergenic	C.arietinum	--	--	--	--	--
CaGSNP_1743	scaffold00473	161766	G/C	intergenic	C.arietinum	--	--	--	--	--
CaGSNP_1745	scaffold70306	455	G/C	intergenic	C.arietinum	--	--	--	--	--
CaGSNP_1746	scaffold70306	486	G/C	intergenic	C.arietinum	--	--	--	--	--
CaGSNP_1747	Ca_LG_6	6792787	G/C	intergenic	C.arietinum	--	--	--	--	--
CaGSNP_1748	scaffold00806	95448	G/C	intergenic	C.arietinum	--	--	--	--	--
CaGSNP_1749	scaffold00807	42841	G/C	intergenic	C.arietinum	--	--	--	--	--
CaGSNP_175	scaffold00816	59504	A/C	intergenic	C.arietinum	--	--	--	--	--
CaGSNP_1750	scaffold00807	42855	G/C	intergenic	C.arietinum	--	--	--	--	--
CaGSNP_1751	scaffold00816	59509	G/C	intergenic	C.arietinum	--	--	--	--	--
CaGSNP_1752	scaffold09239	2494	G/C	intergenic	C.arietinum	--	--	--	--	--
CaGSNP_1753	scaffold00654	32354	G/C	intergenic	C.arietinum	--	--	--	--	--
CaGSNP_1754	Ca_LG_8	202026	G/C	intergenic	C.arietinum	--	--	--	--	--
CaGSNP_1755	scaffold01123	72828	G/C	intergenic	C.arietinum	--	--	--	--	--
CaGSNP_1757	scaffold30934	186	C/G	intergenic	C.arietinum	--	--	--	--	--
CaGSNP_1758	scaffold00157	103426	C/G	intergenic	C.arietinum	--	--	--	--	--
CaGSNP_1759	scaffold00271	175021	C/G	intergenic	C.arietinum	--	--	--	--	--
CaGSNP_176	scaffold00850	20384	A/C	intergenic	C.arietinum	--	--	--	--	--
CaGSNP_1761	scaffold157699	80	G/C	intergenic	C.arietinum	--	--	--	--	--
CaGSNP_1762	scaffold03326	10623	G/C	intergenic	C.arietinum	--	--	--	--	--
CaGSNP_1763	scaffold27560	1065	G/C	intergenic	C.arietinum	--	--	--	--	--
CaGSNP_1765	Ca_LG_3	14005543	G/C	intergenic	C.arietinum	--	--	--	--	--
CaGSNP_1767	scaffold130812	167	G/T	intergenic	C.arietinum	--	--	--	--	--
CaGSNP_1768	scaffold16377	1246	G/T	intergenic	C.arietinum	--	--	--	--	--
CaGSNP_1773	Ca_LG_1	5050028	G/T	intergenic	C.arietinum	--	--	--	--	--
CaGSNP_1774	Ca_LG_1	6918782	G/T	intergenic	C.arietinum	--	--	--	--	--
CaGSNP_1776	scaffold25505	615	G/T	intergenic	C.arietinum	--	--	--	--	--
CaGSNP_1777	scaffold04243	14480	G/T	intergenic	C.arietinum	--	--	--	--	--
CaGSNP_1778	Ca_LG_3	3633583	G/T	intergenic	C.arietinum	--	--	--	--	--
CaGSNP_1781	Ca_LG_3	4100757	G/T	intergenic	C.arietinum	--	--	--	--	--
CaGSNP_1783	Ca_LG_3	4197395	G/T	intergenic	C.arietinum	--	--	--	--	--
CaGSNP_1784	Ca_LG_3	18543500	G/T	intergenic	C.arietinum	--	--	--	--	--
CaGSNP_1785	scaffold00225	175786	G/T	intergenic	C.arietinum	--	--	--	--	--
CaGSNP_1786	scaffold00225	222302	G/T	intergenic	C.arietinum	--	--	--	--	--
CaGSNP_1787	Ca_LG_4	20660496	G/T	intergenic	C.arietinum	--	--	--	--	--
CaGSNP_1789	scaffold00385	166670	G/T	intergenic	C.arietinum	--	--	--	--	--
CaGSNP_1790	scaffold06698	4032	G/T	intergenic	C.arietinum	--	--	--	--	--
CaGSNP_1791	scaffold00497	121660	G/T	intergenic	C.arietinum	--	--	--	--	--
CaGSNP_1792	scaffold07289	4068	G/T	intergenic	C.arietinum	--	--	--	--	--
CaGSNP_1793	scaffold00598	30951	G/T	intergenic	C.arietinum	--	--	--	--	--
CaGSNP_1794	scaffold00640	10928	G/T	intergenic	C.arietinum	--	--	--	--	--
CaGSNP_1795	scaffold00731	3780	G/T	intergenic	C.arietinum	--	--	--	--	--
CaGSNP_1797	scaffold00741	120096	G/T	intergenic	C.arietinum	--	--	--	--	--
CaGSNP_180	Ca_LG_7	6950273	A/C	intergenic	C.arietinum	--	--	--	--	--
CaGSNP_1800	scaffold00940	7087	G/T	intergenic	C.arietinum	--	--	--	--	--
CaGSNP_1801	scaffold00940	30823	G/T	intergenic	C.arietinum	--	--	--	--	--
CaGSNP_1803	Ca_LG_8	10033171	G/T	intergenic	C.arietinum	--	--	--	--	--
CaGSNP_1805	scaffold12348	1653	G/T	intergenic	C.arietinum	--	--	--	--	--
CaGSNP_1806	scaffold01466	57673	G/T	intergenic	C.arietinum	--	--	--	--	--
CaGSNP_1807	scaffold124164	148	G/T	intergenic	C.arietinum	--	--	--	--	--
CaGSNP_1809	Ca_LG_2	5503406	G/T	intergenic	C.arietinum	--	--	--	--	--
CaGSNP_181	scaffold00922	9637	A/C	intergenic	C.arietinum	--	--	--	--	--
CaGSNP_1810	scaffold00073	220125	G/T	intergenic	C.arietinum	--	--	--	--	--
CaGSNP_1811	Ca_LG_4	7353066	G/T	intergenic	C.arietinum	--	--	--	--	--
CaGSNP_1812	scaffold51374	384	G/T	intergenic	C.arietinum	--	--	--	--	--
CaGSNP_1814	scaffold62503	104	G/T	intergenic	C.arietinum	--	--	--	--	--
CaGSNP_1815	scaffold65124	252	G/T	intergenic	C.arietinum	--	--	--	--	--
CaGSNP_1817	Ca_LG_7	5298239	G/T	intergenic	C.arietinum	--	--	--	--	--
CaGSNP_1819	scaffold11707	3883	G/T	intergenic	C.arietinum	--	--	--	--	--
CaGSNP_1820	scaffold30934	522	G/T	intergenic	C.arietinum	--	--	--	--	--
CaGSNP_1821	scaffold00286	9852	G/T	intergenic	C.arietinum	--	--	--	--	--
CaGSNP_1824	Ca_LG_3	1039497	G/T	intergenic	C.arietinum	--	--	--	--	--
CaGSNP_1828	scaffold107521	132	G/T	intergenic	C.arietinum	--	--	--	--	--
CaGSNP_183	scaffold00927	12684	A/C	intergenic	C.arietinum	--	--	--	--	--
CaGSNP_1831	scaffold13063	3323	G/T	intergenic	C.arietinum	--	--	--	--	--
CaGSNP_1832	scaffold130812	220	G/T	intergenic	C.arietinum	--	--	--	--	--
CaGSNP_1833	scaffold01811	1953	G/T	intergenic	C.arietinum	--	--	--	--	--
CaGSNP_1834	scaffold01825	37526	G/T	intergenic	C.arietinum	--	--	--	--	--
CaGSNP_1835	scaffold14998	2169	G/T	intergenic	C.arietinum	--	--	--	--	--
CaGSNP_1837	scaffold17872	1621	G/T	intergenic	C.arietinum	--	--	--	--	--
CaGSNP_1838	scaffold17872	1668	G/T	intergenic	C.arietinum	--	--	--	--	--
CaGSNP_1839	Ca_LG_1	3191496	G/T	intergenic	C.arietinum	--	--	--	--	--
CaGSNP_1840	Ca_LG_1	3545332	G/T	intergenic	C.arietinum	--	--	--	--	--
CaGSNP_1841	scaffold02667	17390	G/T	intergenic	C.arietinum	--	--	--	--	--
CaGSNP_1843	scaffold27975	551	G/T	intergenic	C.arietinum	--	--	--	--	--
CaGSNP_1845	scaffold36184	915	G/T	intergenic	C.arietinum	--	--	--	--	--
CaGSNP_1846	scaffold04814	9088	G/T	intergenic	C.arietinum	--	--	--	--	--
CaGSNP_1847	scaffold04929	5155	G/T	intergenic	C.arietinum	--	--	--	--	--
CaGSNP_1848	scaffold04929	5163	G/T	intergenic	C.arietinum	--	--	--	--	--
CaGSNP_1849	scaffold04929	5204	G/T	intergenic	C.arietinum	--	--	--	--	--
CaGSNP_1850	scaffold04929	5244	G/T	intergenic	C.arietinum	--	--	--	--	--
CaGSNP_1852	scaffold00126	224733	G/T	intergenic	C.arietinum	--	--	--	--	--
CaGSNP_1853	scaffold00126	284062	G/T	intergenic	C.arietinum	--	--	--	--	--
CaGSNP_1855	scaffold48559	382	G/T	intergenic	C.arietinum	--	--	--	--	--
CaGSNP_1857	Ca_LG_4	15874913	G/T	intergenic	C.arietinum	--	--	--	--	--
CaGSNP_1858	Ca_LG_4	15957944	G/T	intergenic	C.arietinum	--	--	--	--	--
CaGSNP_186	scaffold09239	2438	A/C	intergenic	C.arietinum	--	--	--	--	--
CaGSNP_1861	scaffold06358	5466	G/T	intergenic	C.arietinum	--	--	--	--	--
CaGSNP_1862	scaffold06698	4735	G/T	intergenic	C.arietinum	--	--	--	--	--
CaGSNP_1863	scaffold00509	60176	G/T	intergenic	C.arietinum	--	--	--	--	--
CaGSNP_1865	scaffold00568	125818	G/T	intergenic	C.arietinum	--	--	--	--	--
CaGSNP_1867	scaffold07208	1206	G/T	intergenic	C.arietinum	--	--	--	--	--
CaGSNP_1868	scaffold02032	97451	T/G	intergenic	C.arietinum	--	--	--	--	--
CaGSNP_1869	scaffold02032	97453	G/T	intergenic	C.arietinum	--	--	--	--	--
CaGSNP_1871	scaffold70311	152	G/T	intergenic	C.arietinum	--	--	--	--	--
CaGSNP_1872	Ca_LG_6	5947020	G/T	intergenic	C.arietinum	--	--	--	--	--
CaGSNP_1873	scaffold00837	137	G/T	intergenic	C.arietinum	--	--	--	--	--
CaGSNP_1874	scaffold79087	186	G/T	intergenic	C.arietinum	--	--	--	--	--
CaGSNP_1875	Ca_LG_7	4370418	G/T	intergenic	C.arietinum	--	--	--	--	--
CaGSNP_1876	scaffold00927	11432	G/T	intergenic	C.arietinum	--	--	--	--	--
CaGSNP_1877	scaffold10040	3713	G/T	intergenic	C.arietinum	--	--	--	--	--
CaGSNP_1878	scaffold10040	3746	G/T	intergenic	C.arietinum	--	--	--	--	--
CaGSNP_1879	Ca_LG_8	202036	G/T	intergenic	C.arietinum	--	--	--	--	--
CaGSNP_188	scaffold01007	95784	A/C	intergenic	C.arietinum	--	--	--	--	--
CaGSNP_1880	Ca_LG_8	427213	G/T	intergenic	C.arietinum	--	--	--	--	--
CaGSNP_1881	Ca_LG_8	427216	G/T	intergenic	C.arietinum	--	--	--	--	--
CaGSNP_1882	Ca_LG_8	3960569	G/T	intergenic	C.arietinum	--	--	--	--	--
CaGSNP_1883	scaffold01560	46166	G/T	intergenic	C.arietinum	--	--	--	--	--
CaGSNP_1884	scaffold25255	764	G/T	intergenic	C.arietinum	--	--	--	--	--
CaGSNP_1885	scaffold59527	53	G/T	intergenic	C.arietinum	--	--	--	--	--
CaGSNP_1887	Ca_LG_8	1399581	G/T	intergenic	C.arietinum	--	--	--	--	--
CaGSNP_1889	scaffold01288	16268	T/G	intergenic	C.arietinum	--	--	--	--	--
CaGSNP_189	scaffold01009	27227	A/C	intergenic	C.arietinum	--	--	--	--	--
CaGSNP_1890	scaffold02615	5918	T/G	intergenic	C.arietinum	--	--	--	--	--
CaGSNP_1891	scaffold00254	74599	T/G	intergenic	C.arietinum	--	--	--	--	--
CaGSNP_1893	scaffold02942	30880	T/G	intergenic	C.arietinum	--	--	--	--	--
CaGSNP_1895	scaffold02437	24945	T/G	intergenic	C.arietinum	--	--	--	--	--
CaGSNP_1896	scaffold02514	1026	T/G	intergenic	C.arietinum	--	--	--	--	--
CaGSNP_1899	scaffold05171	13108	T/G	intergenic	C.arietinum	--	--	--	--	--
CaGSNP_19	Ca_LG_3	11146484	A/C	intergenic	C.arietinum	--	--	--	--	--
CaGSNP_1903	Ca_LG_4	9851366	T/G	intergenic	C.arietinum	--	--	--	--	--
CaGSNP_1904	Ca_LG_4	11407181	T/G	intergenic	C.arietinum	--	--	--	--	--
CaGSNP_1905	Ca_LG_6	4793423	T/G	intergenic	C.arietinum	--	--	--	--	--
CaGSNP_1906	Ca_LG_6	5805145	T/G	intergenic	C.arietinum	--	--	--	--	--
CaGSNP_1907	Ca_LG_6	5942263	T/G	intergenic	C.arietinum	--	--	--	--	--
CaGSNP_1911	Ca_LG_6	6968625	T/G	intergenic	C.arietinum	--	--	--	--	--
CaGSNP_1913	scaffold01846	18647	T/G	intergenic	C.arietinum	--	--	--	--	--
CaGSNP_1914	scaffold24239	1114	T/G	intergenic	C.arietinum	--	--	--	--	--
CaGSNP_1917	scaffold00089	147467	T/G	intergenic	C.arietinum	--	--	--	--	--
CaGSNP_1918	scaffold00360	174012	T/G	intergenic	C.arietinum	--	--	--	--	--
CaGSNP_1919	scaffold00447	73344	T/G	intergenic	C.arietinum	--	--	--	--	--
CaGSNP_1921	scaffold00568	125813	T/G	intergenic	C.arietinum	--	--	--	--	--
CaGSNP_1922	Ca_LG_6	4793141	T/G	intergenic	C.arietinum	--	--	--	--	--
CaGSNP_1923	scaffold79087	182	T/G	intergenic	C.arietinum	--	--	--	--	--
CaGSNP_1924	scaffold08937	4492	T/G	intergenic	C.arietinum	--	--	--	--	--
CaGSNP_1929	scaffold01112	29771	T/G	intergenic	C.arietinum	--	--	--	--	--
CaGSNP_193	scaffold00826	95296	A/C	intergenic	C.arietinum	--	--	--	--	--
CaGSNP_1930	scaffold01169	65105	T/G	intergenic	C.arietinum	--	--	--	--	--
CaGSNP_1934	Ca_LG_7	2195623	G/T	intergenic	C.arietinum	--	--	--	--	--
CaGSNP_1935	scaffold03886	3633	G/T	intergenic	C.arietinum	--	--	--	--	--
CaGSNP_1936	scaffold04054	1137	G/T	intergenic	C.arietinum	--	--	--	--	--
CaGSNP_1937	scaffold04158	6185	G/T	intergenic	C.arietinum	--	--	--	--	--
CaGSNP_1940	scaffold01152	21262	G/T	intergenic	C.arietinum	--	--	--	--	--
CaGSNP_1942	scaffold154768	166	T/G	intergenic	C.arietinum	--	--	--	--	--
CaGSNP_1944	Ca_LG_1	7674926	T/G	intergenic	C.arietinum	--	--	--	--	--
CaGSNP_1945	scaffold44966	780	T/G	intergenic	C.arietinum	--	--	--	--	--
CaGSNP_1948	scaffold00897	38225	T/G	intergenic	C.arietinum	--	--	--	--	--
CaGSNP_195	Ca_LG_8	8432964	A/C	intergenic	C.arietinum	--	--	--	--	--
CaGSNP_1951	scaffold00897	96041	G/T	intergenic	C.arietinum	--	--	--	--	--
CaGSNP_1953	Ca_LG_1	2491303	A/T	intergenic	C.arietinum	--	--	--	--	--
CaGSNP_1955	Ca_LG_2	12796811	A/T	intergenic	C.arietinum	--	--	--	--	--
CaGSNP_1956	scaffold00225	148249	A/T	intergenic	C.arietinum	--	--	--	--	--
CaGSNP_1957	Ca_LG_4	12006851	A/T	intergenic	C.arietinum	--	--	--	--	--
CaGSNP_1958	Ca_LG_4	16613701	A/T	intergenic	C.arietinum	--	--	--	--	--
CaGSNP_1959	scaffold00394	56048	A/T	intergenic	C.arietinum	--	--	--	--	--
CaGSNP_196	Ca_LG_8	10126047	A/C	intergenic	C.arietinum	--	--	--	--	--
CaGSNP_1960	scaffold08723	88	A/T	intergenic	C.arietinum	--	--	--	--	--
CaGSNP_1962	scaffold46089	179	A/T	intergenic	C.arietinum	--	--	--	--	--
CaGSNP_1963	scaffold46089	206	A/T	intergenic	C.arietinum	--	--	--	--	--
CaGSNP_1965	scaffold01207	62361	T/A	intergenic	C.arietinum	--	--	--	--	--
CaGSNP_1966	Ca_LG_2	941677	T/A	intergenic	C.arietinum	--	--	--	--	--
CaGSNP_1967	Ca_LG_2	12796891	T/A	intergenic	C.arietinum	--	--	--	--	--
CaGSNP_1968	Ca_LG_2	14861127	T/A	intergenic	C.arietinum	--	--	--	--	--
CaGSNP_197	Ca_LG_8	10126050	A/C	intergenic	C.arietinum	--	--	--	--	--
CaGSNP_1970	Ca_LG_7	2196288	T/A	intergenic	C.arietinum	--	--	--	--	--
CaGSNP_1971	scaffold01393	73633	T/A	intergenic	C.arietinum	--	--	--	--	--
CaGSNP_1974	Ca_LG_7	4370419	T/A	intergenic	C.arietinum	--	--	--	--	--
CaGSNP_1976	scaffold12528	1538	A/T	intergenic	C.arietinum	--	--	--	--	--
CaGSNP_1977	scaffold01969	41063	A/T	intergenic	C.arietinum	--	--	--	--	--
CaGSNP_1978	scaffold02514	6420	A/T	intergenic	C.arietinum	--	--	--	--	--
CaGSNP_1980	scaffold04888	12127	A/T	intergenic	C.arietinum	--	--	--	--	--
CaGSNP_1981	Ca_LG_3	6544021	A/T	intergenic	C.arietinum	--	--	--	--	--
CaGSNP_1982	scaffold00157	181918	A/T	intergenic	C.arietinum	--	--	--	--	--
CaGSNP_1983	scaffold00271	79429	A/T	intergenic	C.arietinum	--	--	--	--	--
CaGSNP_1984	Ca_LG_4	1248565	A/T	intergenic	C.arietinum	--	--	--	--	--
CaGSNP_1985	Ca_LG_4	8884501	A/T	intergenic	C.arietinum	--	--	--	--	--
CaGSNP_1986	Ca_LG_4	9851330	A/T	intergenic	C.arietinum	--	--	--	--	--
CaGSNP_1987	Ca_LG_4	9856813	A/T	intergenic	C.arietinum	--	--	--	--	--
CaGSNP_1988	Ca_LG_6	4818656	A/T	intergenic	C.arietinum	--	--	--	--	--
CaGSNP_1989	scaffold01034	25781	A/T	intergenic	C.arietinum	--	--	--	--	--
CaGSNP_199	scaffold13856	273	A/C	intergenic	C.arietinum	--	--	--	--	--
CaGSNP_1991	Ca_LG_8	372231	A/T	intergenic	C.arietinum	--	--	--	--	--
CaGSNP_1992	Ca_LG_1	5503323	A/T	intergenic	C.arietinum	--	--	--	--	--
CaGSNP_1995	scaffold01216	47600	T/A	intergenic	C.arietinum	--	--	--	--	--
CaGSNP_1997	scaffold12700	2848	T/A	intergenic	C.arietinum	--	--	--	--	--
CaGSNP_2001	Ca_LG_3	6543339	A/T	intergenic	C.arietinum	--	--	--	--	--
CaGSNP_2002	Ca_LG_3	11599240	T/A	intergenic	C.arietinum	--	--	--	--	--
CaGSNP_2003	scaffold05372	6496	T/A	intergenic	C.arietinum	--	--	--	--	--
CaGSNP_2006	scaffold00055	318197	T/A	intergenic	C.arietinum	--	--	--	--	--
CaGSNP_2007	scaffold01555	57814	T/A	intergenic	C.arietinum	--	--	--	--	--
CaGSNP_2008	scaffold01555	57826	T/A	intergenic	C.arietinum	--	--	--	--	--
CaGSNP_2009	scaffold01555	57835	T/A	intergenic	C.arietinum	--	--	--	--	--
CaGSNP_201	scaffold17720	1155	A/C	intergenic	C.arietinum	--	--	--	--	--
CaGSNP_2010	scaffold15543	1131	T/A	intergenic	C.arietinum	--	--	--	--	--
CaGSNP_2011	scaffold15543	1144	T/A	intergenic	C.arietinum	--	--	--	--	--
CaGSNP_2013	scaffold02148	33428	T/A	intergenic	C.arietinum	--	--	--	--	--
CaGSNP_2014	scaffold163651	70	T/A	intergenic	C.arietinum	--	--	--	--	--
CaGSNP_2015	scaffold02297	25095	T/A	intergenic	C.arietinum	--	--	--	--	--
CaGSNP_2017	scaffold02319	37873	T/A	intergenic	C.arietinum	--	--	--	--	--
CaGSNP_2019	scaffold25004	1120	T/A	intergenic	C.arietinum	--	--	--	--	--
CaGSNP_2020	scaffold27355	615	T/A	intergenic	C.arietinum	--	--	--	--	--
CaGSNP_2021	Ca_LG_2	12729870	T/A	intergenic	C.arietinum	--	--	--	--	--
CaGSNP_2022	Ca_LG_2	12729885	T/A	intergenic	C.arietinum	--	--	--	--	--
CaGSNP_2023	Ca_LG_2	13147119	T/A	intergenic	C.arietinum	--	--	--	--	--
CaGSNP_2024	scaffold37878	320	T/A	intergenic	C.arietinum	--	--	--	--	--
CaGSNP_2026	scaffold05072	10810	T/A	intergenic	C.arietinum	--	--	--	--	--
CaGSNP_2027	scaffold05518	2477	T/A	intergenic	C.arietinum	--	--	--	--	--
CaGSNP_2030	scaffold00341	184268	T/A	intergenic	C.arietinum	--	--	--	--	--
CaGSNP_2031	scaffold59527	324	T/A	intergenic	C.arietinum	--	--	--	--	--
CaGSNP_2032	scaffold00522	1946	T/A	intergenic	C.arietinum	--	--	--	--	--
CaGSNP_2033	scaffold62517	331	T/A	intergenic	C.arietinum	--	--	--	--	--
CaGSNP_2034	scaffold08555	4303	T/A	intergenic	C.arietinum	--	--	--	--	--
CaGSNP_2035	Ca_LG_7	1050542	T/A	intergenic	C.arietinum	--	--	--	--	--
CaGSNP_2037	scaffold10127	1198	T/A	intergenic	C.arietinum	--	--	--	--	--
CaGSNP_2039	Ca_LG_2	278283	A/T	intergenic	C.arietinum	--	--	--	--	--
CaGSNP_204	scaffold28410	287	A/C	intergenic	C.arietinum	--	--	--	--	--
CaGSNP_2041	scaffold94624	53	A/T	intergenic	C.arietinum	--	--	--	--	--
CaGSNP_2042	scaffold155359	169	T/A	intergenic	C.arietinum	--	--	--	--	--
CaGSNP_2044	scaffold03765	5399	T/A	intergenic	C.arietinum	--	--	--	--	--
CaGSNP_2045	scaffold50067	31	T/A	intergenic	C.arietinum	--	--	--	--	--
CaGSNP_2047	scaffold154160	71	T/A	intergenic	C.arietinum	--	--	--	--	--
CaGSNP_2049	Ca_LG_1	2418212	T/A	intergenic	C.arietinum	--	--	--	--	--
CaGSNP_2050	Ca_LG_1	2491483	T/A	intergenic	C.arietinum	--	--	--	--	--
CaGSNP_2051	Ca_LG_1	2491484	T/A	intergenic	C.arietinum	--	--	--	--	--
CaGSNP_2053	Ca_LG_1	6918766	T/A	intergenic	C.arietinum	--	--	--	--	--
CaGSNP_2054	Ca_LG_1	6918819	T/A	intergenic	C.arietinum	--	--	--	--	--
CaGSNP_2055	scaffold38428	596	T/A	intergenic	C.arietinum	--	--	--	--	--
CaGSNP_2056	scaffold38428	597	T/A	intergenic	C.arietinum	--	--	--	--	--
CaGSNP_2057	scaffold38484	193	T/A	intergenic	C.arietinum	--	--	--	--	--
CaGSNP_2058	scaffold04899	1829	T/A	intergenic	C.arietinum	--	--	--	--	--
CaGSNP_2059	Ca_LG_3	4100725	T/A	intergenic	C.arietinum	--	--	--	--	--
CaGSNP_2061	scaffold00225	192502	T/A	intergenic	C.arietinum	--	--	--	--	--
CaGSNP_2063	Ca_LG_4	15957911	T/A	intergenic	C.arietinum	--	--	--	--	--
CaGSNP_2067	Ca_LG_5	12393589	T/A	intergenic	C.arietinum	--	--	--	--	--
CaGSNP_2071	scaffold79459	203	T/A	intergenic	C.arietinum	--	--	--	--	--
CaGSNP_2073	scaffold19810	1570	A/T	intergenic	C.arietinum	--	--	--	--	--
CaGSNP_2074	scaffold53788	609	A/T	intergenic	C.arietinum	--	--	--	--	--
CaGSNP_2075	scaffold01288	16238	T/A	intergenic	C.arietinum	--	--	--	--	--
CaGSNP_2076	scaffold01288	16272	T/A	intergenic	C.arietinum	--	--	--	--	--
CaGSNP_2077	scaffold01393	73634	T/A	intergenic	C.arietinum	--	--	--	--	--
CaGSNP_2078	scaffold12165	3454	T/A	intergenic	C.arietinum	--	--	--	--	--
CaGSNP_2079	scaffold113166	93	T/A	intergenic	C.arietinum	--	--	--	--	--
CaGSNP_208	Ca_LG_4	9858220	A/C	intergenic	C.arietinum	--	--	--	--	--
CaGSNP_2080	scaffold124164	147	T/A	intergenic	C.arietinum	--	--	--	--	--
CaGSNP_2081	scaffold02255	20813	T/A	intergenic	C.arietinum	--	--	--	--	--
CaGSNP_2082	scaffold25004	101	T/A	intergenic	C.arietinum	--	--	--	--	--
CaGSNP_2083	Ca_LG_2	5503405	T/A	intergenic	C.arietinum	--	--	--	--	--
CaGSNP_2084	scaffold03889	21116	T/A	intergenic	C.arietinum	--	--	--	--	--
CaGSNP_2085	Ca_LG_4	5678708	T/A	intergenic	C.arietinum	--	--	--	--	--
CaGSNP_2088	scaffold65758	137	T/A	intergenic	C.arietinum	--	--	--	--	--
CaGSNP_2089	Ca_LG_7	3167829	T/A	intergenic	C.arietinum	--	--	--	--	--
CaGSNP_2090	scaffold89511	392	T/A	intergenic	C.arietinum	--	--	--	--	--
CaGSNP_2091	scaffold92255	165	T/A	intergenic	C.arietinum	--	--	--	--	--
CaGSNP_2092	scaffold01603	33455	A/T	intergenic	C.arietinum	--	--	--	--	--
CaGSNP_2096	scaffold41792	218	A/T	intergenic	C.arietinum	--	--	--	--	--
CaGSNP_2097	scaffold05884	10441	A/T	intergenic	C.arietinum	--	--	--	--	--
CaGSNP_2098	Ca_LG_5	13004552	A/T	intergenic	C.arietinum	--	--	--	--	--
CaGSNP_2099	scaffold01013	89894	A/T	intergenic	C.arietinum	--	--	--	--	--
CaGSNP_21	scaffold48244	585	A/C	intergenic	C.arietinum	--	--	--	--	--
CaGSNP_210	scaffold00620	42282	A/C	intergenic	C.arietinum	--	--	--	--	--
CaGSNP_2100	scaffold16831	6397	T/A	intergenic	C.arietinum	--	--	--	--	--
CaGSNP_2101	scaffold16831	6426	T/A	intergenic	C.arietinum	--	--	--	--	--
CaGSNP_2102	scaffold00055	320076	C/T	intergenic	C.arietinum	--	--	--	--	--
CaGSNP_2103	scaffold01850	29766	C/T	intergenic	C.arietinum	--	--	--	--	--
CaGSNP_2104	scaffold162319	33	C/T	intergenic	C.arietinum	--	--	--	--	--
CaGSNP_2106	scaffold02414	4518	T/C	intergenic	C.arietinum	--	--	--	--	--
CaGSNP_2108	scaffold03223	19185	C/T	intergenic	C.arietinum	--	--	--	--	--
CaGSNP_2109	scaffold39064	511	C/T	intergenic	C.arietinum	--	--	--	--	--
CaGSNP_2110	scaffold00390	156458	C/T	intergenic	C.arietinum	--	--	--	--	--
CaGSNP_2111	scaffold00390	156475	C/T	intergenic	C.arietinum	--	--	--	--	--
CaGSNP_2113	Ca_LG_3	3635965	C/T	intergenic	C.arietinum	--	--	--	--	--
CaGSNP_2114	Ca_LG_3	6547078	C/T	intergenic	C.arietinum	--	--	--	--	--
CaGSNP_2115	Ca_LG_3	23156348	C/T	intergenic	C.arietinum	--	--	--	--	--
CaGSNP_2117	Ca_LG_4	9857716	C/T	intergenic	C.arietinum	--	--	--	--	--
CaGSNP_2122	scaffold08723	104	C/T	intergenic	C.arietinum	--	--	--	--	--
CaGSNP_2123	scaffold09476	4239	C/T	intergenic	C.arietinum	--	--	--	--	--
CaGSNP_2125	scaffold96187	253	C/T	intergenic	C.arietinum	--	--	--	--	--
CaGSNP_2127	scaffold01956	52687	T/C	intergenic	C.arietinum	--	--	--	--	--
CaGSNP_2129	scaffold00635	132731	T/C	intergenic	C.arietinum	--	--	--	--	--
CaGSNP_2130	scaffold01207	62312	T/C	intergenic	C.arietinum	--	--	--	--	--
CaGSNP_2131	scaffold103374	158	T/C	intergenic	C.arietinum	--	--	--	--	--
CaGSNP_2132	scaffold19100	1431	T/C	intergenic	C.arietinum	--	--	--	--	--
CaGSNP_2133	Ca_LG_1	5503540	T/C	intergenic	C.arietinum	--	--	--	--	--
CaGSNP_2134	scaffold03326	10607	T/C	intergenic	C.arietinum	--	--	--	--	--
CaGSNP_2135	Ca_LG_2	11084623	C/T	intergenic	C.arietinum	--	--	--	--	--
CaGSNP_2137	Ca_LG_4	11572638	T/C	intergenic	C.arietinum	--	--	--	--	--
CaGSNP_2138	scaffold00423	129732	C/T	intergenic	C.arietinum	--	--	--	--	--
CaGSNP_2139	scaffold01078	60685	T/C	intergenic	C.arietinum	--	--	--	--	--
CaGSNP_214	scaffold79168	101	A/C	intergenic	C.arietinum	--	--	--	--	--
CaGSNP_2140	scaffold00390	156476	T/C	intergenic	C.arietinum	--	--	--	--	--
CaGSNP_2142	scaffold60788	344	T/C	intergenic	C.arietinum	--	--	--	--	--
CaGSNP_2147	scaffold02437	10451	C/T	intergenic	C.arietinum	--	--	--	--	--
CaGSNP_2150	Ca_LG_2	6131587	T/C	intergenic	C.arietinum	--	--	--	--	--
CaGSNP_2152	scaffold04888	10548	C/T	intergenic	C.arietinum	--	--	--	--	--
CaGSNP_2153	Ca_LG_3	854698	C/T	intergenic	C.arietinum	--	--	--	--	--
CaGSNP_2154	Ca_LG_3	1286463	C/T	intergenic	C.arietinum	--	--	--	--	--
CaGSNP_2155	Ca_LG_3	6434644	C/T	intergenic	C.arietinum	--	--	--	--	--
CaGSNP_2156	Ca_LG_3	6636057	C/T	intergenic	C.arietinum	--	--	--	--	--
CaGSNP_2157	Ca_LG_3	6758389	C/T	intergenic	C.arietinum	--	--	--	--	--
CaGSNP_2158	Ca_LG_3	6758514	C/T	intergenic	C.arietinum	--	--	--	--	--
CaGSNP_2159	Ca_LG_3	6812090	C/T	intergenic	C.arietinum	--	--	--	--	--
CaGSNP_216	Ca_LG_2	6025764	A/C	intergenic	C.arietinum	--	--	--	--	--
CaGSNP_2161	scaffold00192	193648	C/T	intergenic	C.arietinum	--	--	--	--	--
CaGSNP_2162	scaffold00192	250092	C/T	intergenic	C.arietinum	--	--	--	--	--
CaGSNP_2163	scaffold00271	79360	C/T	intergenic	C.arietinum	--	--	--	--	--
CaGSNP_2168	Ca_LG_4	11491028	C/T	intergenic	C.arietinum	--	--	--	--	--
CaGSNP_2169	Ca_LG_4	11570362	C/T	intergenic	C.arietinum	--	--	--	--	--
CaGSNP_217	scaffold04888	12343	C/A	intergenic	C.arietinum	--	--	--	--	--
CaGSNP_2170	Ca_LG_4	11570433	C/T	intergenic	C.arietinum	--	--	--	--	--
CaGSNP_2171	Ca_LG_4	16571500	C/T	intergenic	C.arietinum	--	--	--	--	--
CaGSNP_2173	scaffold00463	153756	C/T	intergenic	C.arietinum	--	--	--	--	--
CaGSNP_2175	scaffold65827	204	C/T	intergenic	C.arietinum	--	--	--	--	--
CaGSNP_2176	Ca_LG_6	4792873	C/T	intergenic	C.arietinum	--	--	--	--	--
CaGSNP_2177	Ca_LG_6	4794865	C/T	intergenic	C.arietinum	--	--	--	--	--
CaGSNP_218	Ca_LG_3	6436108	C/A	intergenic	C.arietinum	--	--	--	--	--
CaGSNP_2181	Ca_LG_6	5805148	C/T	intergenic	C.arietinum	--	--	--	--	--
CaGSNP_2182	Ca_LG_6	5805150	C/T	intergenic	C.arietinum	--	--	--	--	--
CaGSNP_2184	Ca_LG_6	5941908	C/T	intergenic	C.arietinum	--	--	--	--	--
CaGSNP_2185	Ca_LG_6	5943369	C/T	intergenic	C.arietinum	--	--	--	--	--
CaGSNP_2186	Ca_LG_6	5943564	C/T	intergenic	C.arietinum	--	--	--	--	--
CaGSNP_2187	Ca_LG_6	5944178	C/T	intergenic	C.arietinum	--	--	--	--	--
CaGSNP_2188	Ca_LG_6	5944184	C/T	intergenic	C.arietinum	--	--	--	--	--
CaGSNP_2190	Ca_LG_6	6048909	C/T	intergenic	C.arietinum	--	--	--	--	--
CaGSNP_2191	Ca_LG_6	6049189	C/T	intergenic	C.arietinum	--	--	--	--	--
CaGSNP_2192	Ca_LG_6	6928512	C/T	intergenic	C.arietinum	--	--	--	--	--
CaGSNP_2194	scaffold08245	4030	C/T	intergenic	C.arietinum	--	--	--	--	--
CaGSNP_2195	scaffold10837	4489	C/T	intergenic	C.arietinum	--	--	--	--	--
CaGSNP_2197	Ca_LG_2	6091980	T/C	intergenic	C.arietinum	--	--	--	--	--
CaGSNP_2198	Ca_LG_2	6092376	T/C	intergenic	C.arietinum	--	--	--	--	--
CaGSNP_2201	Ca_LG_3	16337251	T/C	intergenic	C.arietinum	--	--	--	--	--
CaGSNP_2203	scaffold04984	11135	T/C	intergenic	C.arietinum	--	--	--	--	--
CaGSNP_2204	scaffold05079	2376	T/C	intergenic	C.arietinum	--	--	--	--	--
CaGSNP_2206	Ca_LG_6	6968168	C/T	intergenic	C.arietinum	--	--	--	--	--
CaGSNP_2207	scaffold00801	75310	T/C	intergenic	C.arietinum	--	--	--	--	--
CaGSNP_2208	scaffold86565	235	T/C	intergenic	C.arietinum	--	--	--	--	--
CaGSNP_2209	scaffold01231	77159	T/C	intergenic	C.arietinum	--	--	--	--	--
CaGSNP_2210	scaffold01231	77445	T/C	intergenic	C.arietinum	--	--	--	--	--
CaGSNP_2213	scaffold109048	108	T/C	intergenic	C.arietinum	--	--	--	--	--
CaGSNP_2214	scaffold12017	3551	T/C	intergenic	C.arietinum	--	--	--	--	--
CaGSNP_2215	scaffold12700	3197	T/C	intergenic	C.arietinum	--	--	--	--	--
CaGSNP_2216	scaffold01576	64293	C/T	intergenic	C.arietinum	--	--	--	--	--
CaGSNP_2218	scaffold13856	374	T/C	intergenic	C.arietinum	--	--	--	--	--
CaGSNP_2219	scaffold130812	239	T/C	intergenic	C.arietinum	--	--	--	--	--
CaGSNP_222	Ca_LG_4	11572131	C/A	intergenic	C.arietinum	--	--	--	--	--
CaGSNP_2221	scaffold01819	60566	T/C	intergenic	C.arietinum	--	--	--	--	--
CaGSNP_2223	scaffold01918	9400	T/C	intergenic	C.arietinum	--	--	--	--	--
CaGSNP_2224	scaffold02148	33432	T/C	intergenic	C.arietinum	--	--	--	--	--
CaGSNP_2225	scaffold01170	41530	T/C	intergenic	C.arietinum	--	--	--	--	--
[truncated: 1,979 more rows]
