# Supplementary material for: High-density linkage map construction and mapping of seed trait QTLs in chickpea (Cicer arietinum L.) using Genotyping-by-Sequencing (GBS)
Source: Sci Rep. 2015 Dec 3;5:17512. doi: 10.1038/srep17512 (PMC4668357; doi:10.1038/srep17512)
Supplement: Supplementary Table S4 [file srep17512-s5.xls]

## Sheet: Sheet1
Table S4: Comparative analysis using physically mapped GBS markers between chickpea and M. truncatula
Chickpea chromosomes	Number of unique marker loci in chickpea	M. truncatula chromosomes
		MtChr1	MtChr2	MtChr3	MtChr4	MtChr5	MtChr6	MtChr7	MtChr8	Total
Ca1	96	5	90	2	14	17	2	1	6	137
Ca2	58	3	3	4	0	50	4	1	2	67
Ca3	72	7	1	1	14	0	2	71	4	100
Ca4	138	136	4	11	7	9	0	7	6	180
Ca5	73	8	10	50	8	12	0	5	8	101
Ca6	128	31	23	12	90	21	5	7	49	238
Ca7	56	2	0	2	28	16	0	3	24	75
Ca8	63	1	2	2	5	52	7	0	3	72
Total	684	193	133	84	166	177	20	95	102	970
*The numbers shown in bold represents the highest matches between chickpea and Medicago
