# Supplementary material for: High-density linkage map construction and mapping of seed trait QTLs in chickpea (Cicer arietinum L.) using Genotyping-by-Sequencing (GBS)
Source: Sci Rep. 2015 Dec 3;5:17512. doi: 10.1038/srep17512 (PMC4668357; doi:10.1038/srep17512)
Supplement: Supplementary Table S5 [file srep17512-s6.xls]

## Sheet: Sheet1
Table S5: Comparative analysis using physically mapped GBS markers between chikcpea and soybean (G.max)
Chikcpea chromosomes	Number of unique marker loci in chickpea	Soybean chromosomes
		Gm1	Gm2	Gm3	Gm4	Gm5	Gm6	Gm7	Gm8	Gm9	Gm10	Gm11	Gm12	Gm13	Gm14	Gm15	Gm16	Gm17	Gm18	Gm19	Gm20	Total
Ca1	71	0	0	2	0	4	6	4	9	20	0	3	18	31	2	30	0	11	0	0	1	141
Ca2	34	1	21	0	1	1	1	1	1	0	1	6	1	2	18	0	2	0	4	3	3	67
Ca3	86	11	5	41	2	4	4	8	2	5	13	0	3	9	1	0	1	2	21	46	4	182
Ca4	131	1	34	14	8	0	7	5	2	4	67	1	1	11	18	4	3	8	6	11	51	256
Ca5	57	1	4	2	20	4	22	2	6	4	0	4	0	3	5	0	0	6	14	0	1	98
Ca6	121	7	6	4	9	49	16	7	60	1	10	39	21	9	2	7	1	28	15	9	7	307
Ca7	55	7	7	13	1	8	1	11	6	9	0	2	3	9	3	1	9	13	2	3	0	108
Ca8	25	10	0	0	0	5	0	2	1	4	0	8	0	1	1	2	0	3	4	0	0	41
Total	580	38	77	76	41	75	57	40	87	47	91	63	47	75	50	44	16	71	66	72	67	1200
*The numbers shown in bold represents the highest matches between chickpea and soybean
