# Supplementary material for: High-density linkage map construction and mapping of seed trait QTLs in chickpea (Cicer arietinum L.) using Genotyping-by-Sequencing (GBS)
Source: Sci Rep. 2015 Dec 3;5:17512. doi: 10.1038/srep17512 (PMC4668357; doi:10.1038/srep17512)
Supplement: Supplementary Table S6 [file srep17512-s7.xls]

## Sheet: Sheet1
Table S6: Comparative analysis using physically mapped GBS markers between desi and kabuli chickpea genomes
kabuli chickpea chromosomes	Number of unique marker loci	desi chikcpea chromosomes
		CaLG1	CaLG2	CaLG3	CaLG4	CaLG5	CaLG6	CaLG7	CaLG8	Total
Ca1	173	158	1	9	3	0	2	0	0	173
Ca2	49	0	26	2	7	0	10	4	0	49
Ca3	192	1	0	191	0	0	0	0	0	192
Ca4	336	5	33	0	295	0	0	3	0	336
Ca5	140	0	0	3	6	93	0	3	35	140
Ca6	271	0	111	0	0	1	151	8	0	271
Ca7	119	0	0	18	0	0	0	37	64	119
Ca8	84	0	0	83	0	1	0	0	0	84
Total	1364	164	171	306	311	95	163	55	99	1364
*The numbers shown in bold represents the highest matches between desi and kabuli chickpeas
