# Supplementary material for: High-density linkage map construction and mapping of seed trait QTLs in chickpea (Cicer arietinum L.) using Genotyping-by-Sequencing (GBS)
Source: Sci Rep. 2015 Dec 3;5:17512. doi: 10.1038/srep17512 (PMC4668357; doi:10.1038/srep17512)
Supplement: Supplementary Table S7 [file srep17512-s8.xls]

## Sheet: Sheet1
Table S7: Genetic positions of 3,363 markers distributed on eight linkage groups of chickpea intra-specific linkage map
Group CaLG1
Marker	Position (cM)
CaGSNP1508	0
CaGSNP3774	5.857
CaGSNP2537	10.939
CaGSNP2386	13.518
CaGSNP950	14.639
CaGSNP1127	14.83
CaGSNP3829	16.445
CaGSNP3520	17.753
CaGSNP121	18.296
CaGSNP2124	19.126
CaGSNP1661	20.56
CaGSNP1924	20.842
CaGSNP149	21.072
CaGSNP176	21.823
CaGSNP1946	22.359
CaGSNP3726	22.822
CaGSNP3863	23.052
CaGSNP655	23.16
CaGSNP2249	24.515
CaGSNP1187	24.6
CaGSNP2557	24.823
CaGSNP3809	25.836
CaGSNP774	26.484
CaGSNP3849	27.004
CaGSNP3187	27.128
CaGSNP3727	27.312
CaGSNP392	27.461
CaGSNP1294	27.793
CaGSNP1427	27.844
CaGSNP371	28.248
CaGSNP704	28.338
CaGSNP2492	28.479
CaGSNP280	28.95
CaGSNP3725	28.984
CaGSNP184	29.375
CaGSNP2218	29.519
CaGSNP3498	30.207
CESSR207	30.271
CaGSNP1789	30.329
CaGSNP708	30.72
CaGSNP134	30.804
CaGSNP1465	30.986
CaGSNP1435	31.462
CaGSNP2097	31.594
CaGSNP2394	31.606
CaGSNP318	31.616
CaGSNP1801	31.712
CaGSNP2651	31.821
CaGSNP1042	32.177
CaGSNP2294	32.297
CaGSNP1110	32.319
CaGSNP1685	32.323
CaGSNP2863	32.331
CaGSNP2427	32.396
CaGSNP319	32.476
CaGSNP112	32.663
CaGSNP1712	32.775
CaGSNP288	32.83
CaGSNP2318	33.292
CaGSNP810	33.445
CaGSNP1068	33.493
CaGSNP1043	33.502
CaGSNP3724	33.545
CaGSNP450	33.706
CaGSNP322	33.753
CaGSNP1466	33.937
CaGSNP1312	33.942
CaGSNP2864	34.109
CaGSNP103	34.259
CaGSNP1470	34.262
CaGSNP363	34.468
CaGSNP3220	34.841
CaGSNP1067	34.961
CaGSNP988	34.998
CaGSNP3754	35.217
CaGSNP1802	35.226
CaGSNP1079	35.228
CaGSNP779	35.284
CaGSNP2205	35.304
CaGSNP1630	35.667
CaGSNP2308	35.786
CEST69	36.11
CaGSNP2835	36.216
CaGSNP3926	36.431
CaGSNP105	36.497
CaGSNP2309	36.618
CaGSNP1468	36.685
CaGSNP2865	36.729
CaGSNP590	36.741
CaGSNP3542	37.557
CaGSNP3118	37.953
PIP335	38.14
TA113	38.284
CaGSNP153	39.516
CaGSNP3731	39.696
CaGSNP1140	39.808
CaGSNP2436	39.822
CaGSNP827	40.645
CaGSNP1596	40.786
CaGSNP1621	40.885
CaGSNP2602	41.807
CaGSNP133	41.819
CaGSNP3383	42.195
CaGSNP55	42.24
CESSR221	42.571
CaGSNP3150	42.62
CaGSNP1933	42.909
CaGSNP1805	42.948
CaGSNP2512	44.189
CaGSNP3080	44.34
CaGSNP2533	44.929
PIP323	45.339
CaGSNP2075	45.779
CaGSNP2076	46.13
CaGSNP2783	46.14
CaGSNP673	46.238
CaGSNP2230	46.287
PIP152	48.22
CaGSNP2217	49.344
CaGSNP3131	50.207
CaGSNP2790	50.368
CaGSNP3735	50.751
CaGSNP3772	51.155
CaGSNP901	52.083
CaGSNP2101	52.217
CaGSNP1890	52.266
CaGSNP767	52.3
CaGSNP2554	52.431
CaGSNP1616	52.732
CaGSNP3596	52.817
CaGSNP3813	52.831
CaGSNP3661	52.913
CaGSNP361	52.981
CaGSNP1528	53.14
CaGSNP2619	53.168
CaGSNP1966	53.24
CaGSNP3208	53.516
CaGSNP1104	53.644
PIP148	53.839
CaGSNP1506	53.915
CaGSNP657	54.114
CaGSNP1103	54.177
CaGSNP1972	54.282
CaGSNP3606	54.649
CaGSNP1083	55.509
CaGSNP3026	55.52
CaGSNP3753	55.728
CaGSNP1313	55.818
CaGSNP3387	55.856
CaGSNP3564	56.005
CaGSNP3712	56.453
CaGSNP880	56.61
CaGSNP811	56.827
CaGSNP2023	56.912
CaGSNP3393	57.252
CEST133	57.441
CaGSNP3572	57.682
CaGSNP3268	58.394
CaGSNP2504	58.407
CaGSNP2550	58.459
CaGSNP3418	58.583
CaGSNP2781	58.821
CaGSNP3265	58.894
CaGSNP2896	58.972
CaGSNP1044	59.033
CESSR335	59.264
CaGSNP2921	59.454
CaGSNP1236	59.931
CaGSNP1916	60.097
CaGSNP3794	60.362
CaGSNP3198	60.459
CaGSNP3083	60.625
CaGSNP2866	60.65
CaGSNP1899	60.734
CaGSNP2800	60.738
CaGSNP3084	60.817
CaGSNP3055	60.885
CaGSNP2441	60.886
CaGSNP3795	60.963
CaGSNP2941	61.147
CaGSNP3140	61.219
CaGSNP3796	61.241
CaGSNP2524	61.292
CaGSNP2881	61.369
CaGSNP2980	61.377
CaGSNP2981	61.51
CaGSNP684	61.51
CaGSNP3088	61.586
CaGSNP3736	61.675
CaGSNP3616	61.681
CaGSNP2952	61.834
CaGSNP1412	61.901
CaGSNP3253	61.941
CaGSNP3076	61.944
CaGSNP2165	62.009
CaGSNP2151	62.029
CaGSNP3211	62.05
CaGSNP3074	62.111
CaGSNP3075	62.193
CaGSNP1094	62.353
CaGSNP2779	62.368
CESSR153	62.464
CaGSNP1237	62.487
CaGSNP2909	62.522
CaGSNP2951	62.543
CaGSNP2940	62.657
CaGSNP3733	62.714
CaGSNP3380	62.828
CaGSNP2198	62.843
CaGSNP2403	63.004
CaGSNP3506	63.245
CaGSNP2816	63.263
CaGSNP2841	63.363
CaGSNP3693	63.397
CaGSNP3085	63.426
CaGSNP2842	63.487
CaGSNP3507	63.524
CaGSNP3569	63.627
CaGSNP3928	63.865
CaGSNP2199	64.039
CaGSNP3882	64.051
CaGSNP3881	64.086
CaGSNP1095	64.28
CaGSNP3361	64.3
CaGSNP1897	64.328
CaGSNP1098	64.444
CaGSNP3602	64.521
CaGSNP1423	64.59
CaGSNP1633	64.638
CaGSNP2996	64.645
CaGSNP2829	64.66
CaGSNP753	64.674
CaGSNP2754	64.801
CaGSNP3003	64.855
CaGSNP719	64.871
CaGSNP1091	64.898
CaGSNP3005	64.973
CaGSNP793	65.078
CaGSNP2039	65.098
CaGSNP2758	65.107
CaGSNP1096	65.151
CaGSNP3360	65.257
CaGSNP685	65.281
CaGSNP3366	65.323
CaGSNP1422	65.382
CaGSNP201	65.691
CaGSNP915	65.739
CaGSNP870	65.763
CaGSNP15	65.774
CaGSNP3328	65.959
CaGSNP3538	65.969
CaGSNP3575	66.026
CaGSNP3354	66.063
CaGSNP3573	66.177
CaGSNP1640	66.178
CaGSNP1330	66.195
CaGSNP3927	66.25
CaGSNP3097	66.27
CaGSNP2481	66.274
CaGSNP2333	66.355
CaGSNP3007	66.356
CaGSNP2118	66.36
CaGSNP2891	66.366
CaGSNP3329	66.375
CaGSNP2971	66.444
CaGSNP1420	66.492
CaGSNP2963	66.606
CaGSNP1386	66.617
CaGSNP787	66.623
CaGSNP1093	66.723
CaGSNP1391	66.74
CaGSNP2969	66.789
CaGSNP1238	67.013
CaGSNP3556	67.042
CaGSNP3628	67.055
CaGSNP3047	67.161
CaGSNP3554	67.282
CaGSNP2870	67.342
CaGSNP3468	67.364
CaGSNP788	67.391
CaGSNP718	67.505
CaGSNP2965	67.55
CaGSNP3559	67.563
CaGSNP1388	67.617
CaGSNP2130	67.672
CaGSNP2967	67.962
CaGSNP1389	68.026
CaGSNP1328	68.132
CESSR121	68.152
CaGSNP1331	68.376
CaGSNP2826	68.677
CaGSNP1332	69.827
CaGSNP282	70.007
CaGSNP2500	70.304
CaGSNP2692	71.208
CaGSNP3527	71.341
CaGSNP1888	71.374
CaGSNP1976	71.794
CaGSNP1989	72.627
CaGSNP2960	74.588
CaGSNP3073	75.085
CaGSNP251	75.71
CaGSNP1007	75.996
CaGSNP3823	76.213
CaGSNP2552	76.381
CaGSNP1047	76.532
CaGSNP2750	76.97
CaGSNP1334	77.485
CaGSNP3206	77.578
CaGSNP292	77.647
CaGSNP2004	78.349
CaGSNP1418	78.809
CaGSNP1240	78.835
CaGSNP3093	79.154
CaGSNP3789	79.656
CaGSNP980	79.742
CaGSNP3776	80.027
CaGSNP2348	80.574
CaGSNP3289	80.778
CaGSNP3541	80.997
CaGSNP2347	82.142
CaGSNP1909	82.462
CaGSNP3381	82.764
CaGSNP2766	82.877
CaGSNP2920	83.472
CaGSNP967	83.707
CaGSNP1836	83.96
CaGSNP2062	84.28
CaGSNP634	84.33
CaGSNP1945	84.402
CaGSNP3449	84.567
CaGSNP504	84.712
CaGSNP3279	85.279
CaGSNP3607	85.331
CaGSNP1811	85.381
CaGSNP276	85.46
CaGSNP781	85.498
CESSR191	85.683
CaGSNP1377	85.988
CaGSNP1911	86.318
CaGSNP1927	86.436
PIP151	86.66
CaGSNP2193	86.964
CaGSNP353	87.425
PIP147	87.448
CaGSNP1277	87.648
CaGSNP1861	87.717
CaGSNP3494	87.893
CaGSNP411	88.067
CaGSNP1647	88.108
CaGSNP1402	88.298
CaGSNP1252	88.396
CaGSNP1692	88.447
CaGSNP1764	88.605
CaGSNP2901	88.663
CaGSNP1673	88.672
CaGSNP1369	88.731
CaGSNP2987	88.732
CaGSNP1262	88.764
CaGSNP1261	88.768
CaGSNP1260	88.78
CaGSNP3702	89.083
CaGSNP219	89.169
CaGSNP1693	89.2
CaGSNP2111	89.294
CaGSNP1401	89.55
CaGSNP1364	89.802
CaGSNP2471	90.139
CaGSNP1368	90.142
CaGSNP3790	90.496
CaGSNP3696	90.753
CaGSNP2769	90.921
CaGSNP2857	90.927
CaGSNP3585	91.188
CaGSNP2204	91.417
CaGSNP2077	91.429
CaGSNP3701	91.713
CaGSNP2167	91.813
CaGSNP3862	91.904
CaGSNP473	92.181
CaGSNP43	92.258
CaGSNP3202	92.36
CaGSNP1656	92.496
CaGSNP3848	92.504
CaGSNP1346	92.528
CaGSNP757	92.562
CESSR214	92.655
CaGSNP2696	92.817
CaGSNP2606	93.158
CaGSNP3695	93.209
CaGSNP3807	93.23
CaGSNP1415	93.34
CaGSNP472	93.343
CaGSNP174	93.347
TA140	93.474
CaGSNP3233	93.496
PIP155	93.882
CaGSNP63	93.907
CaGSNP2185	94.013
CESSR260	94.263
CaGSNP3843	94.443
CaGSNP1245	94.506
CaGSNP1643	94.581
CESSR138	94.588
CaGSNP791	94.625
CaGSNP1366	94.691
CaGSNP2634	94.767
CaGSNP981	95.359
CaGSNP1265	95.432
CaGSNP2472	95.446
CaGSNP3961	95.623
CaGSNP3546	95.693
TA59	95.898
CaGSNP1266	95.936
CaGSNP2814	96.145
CaGSNP1320	96.197
CaGSNP3743	96.199
CaGSNP3629	96.274
CaGSNP2002	96.299
CaGSNP4	96.466
CaGSNP3909	96.548
CaGSNP2956	96.772
CaGSNP3270	97.465
PIP357	97.72
CaGSNP1224	97.779
CaGSNP1341	98.03
CaGSNP220	98.127
CaGSNP2132	98.218
CaGSNP2798	98.352
PIP321	98.509
CaGSNP1264	98.558
CaGSNP2166	98.813
CaGSNP686	99.068
CaGSNP2029	99.086
CESSR253	99.149
CaGSNP1985	99.208
CaGSNP1902	99.236
CaGSNP1847	99.309
CaGSNP3508	99.548
CaGSNP1998	99.684
CaGSNP1365	99.915
CaGSNP3397	99.947
CaGSNP1280	100.309
CaGSNP933	100.753
CaGSNP2958	100.864
CaGSNP1776	101.217
CaGSNP3042	101.525
CESSR93	102.084
CaGSNP1169	102.126
CaGSNP258	103.063
CaGSNP1943	103.97
CaGSNP3497	104.068
CaGSNP3453	104.096
CaGSNP2793	104.354
CaGSNP877	104.693
CaGSNP2109	104.802
CaGSNP2484	105.399
CaGSNP1970	106.098
CaGSNP836	106.644
CaGSNP359	107.297
CEST48	107.748
CaGSNP3443	107.792
CaGSNP1081	107.991
CaGSNP3448	108.015
CaGSNP932	108.502
CaGSNP558	108.688
NCPGR223	109.205
CaGSNP3948	110.074
CaGSNP2207	110.21
CaGSNP3889	111.549
CaGSNP1967	112.603
CaGSNP3177	113.12
CaGSNP3210	115.474
CaGSNP169	115.576
CaGSNP1720	116.482
CaGSNP1648	116.809
CaGSNP249	117.3
CaGSNP1534	117.534
CaGSNP369	117.922
CaGSNP2609	118.757
CaGSNP3109	119.3
CaGSNP1768	121.637
PIP194	121.785
CaGSNP3271	123.894
CaGSNP2138	125.388
CaGSNP1650	125.88
CaGSNP1300	126.414
CaGSNP1651	126.979
Group CaLG2
CaGSNP3216	0
CaGSNP3102	1.868
CaGSNP2556	1.927
CaGSNP700	3.441
CaGSNP90	5.632
CaGSNP1543	6.585
CaGSNP154	7.319
CaGSNP943	8.264
CaGSNP2106	8.754
CaGSNP1564	9.676
CaGSNP2655	9.721
CaGSNP1824	10.381
CaGSNP899	10.475
CaGSNP1118	10.709
CaGSNP647	11.757
CaGSNP2094	12.257
CESSR155	12.274
CaGSNP2110	12.731
CaGSNP3258	13.089
CaGSNP213	13.476
CaGSNP1639	13.881
CaGSNP2105	14.572
CaGSNP432	14.629
CaGSNP1962	14.808
CaGSNP1963	15.258
CaGSNP2221	15.362
CaGSNP1298	15.709
CaGSNP1406	15.964
CaGSNP2246	16.012
CaGSNP1531	16.018
CaGSNP538	16.362
CaGSNP2424	16.584
CaGSNP2603	16.958
CaGSNP45	17.149
CaGSNP715	17.425
CaGSNP607	17.654
CaGSNP2910	17.774
CaGSNP1611	18.286
CaGSNP865	18.395
CaGSNP126	18.405
CaGSNP107	18.694
CaGSNP521	18.715
CaGSNP589	18.966
CaGSNP562	18.974
CaGSNP2067	20.353
CaGSNP2250	20.392
CaGSNP2266	20.596
CaGSNP631	21.767
CaGSNP2632	21.791
CaGSNP253	22.026
CaGSNP1634	22.084
CESSR104	22.384
CaGSNP2430	22.528
CaGSNP876	22.889
CaGSNP160	23.057
CaGSNP1302	23.14
CaGSNP178	23.33
CaGSNP761	23.336
CaGSNP2276	23.742
CaGSNP3962	23.948
CaGSNP1410	24.635
CaGSNP1760	24.644
CaGSNP182	25.126
CaGSNP694	25.556
CaGSNP1180	26.068
CaGSNP2359	26.459
CaGSNP3473	26.771
CaGSNP524	27.082
CaGSNP3528	27.36
CaGSNP3957	27.397
CaGSNP102	27.69
CaGSNP1136	28.526
CaGSNP1568	28.934
CaGSNP173	29.198
CaGSNP2728	29.424
CaGSNP198	29.627
CaGSNP1077	30.246
CaGSNP264	30.326
CaGSNP3665	30.7
CaGSNP3907	31.281
CaGSNP1753	31.571
CaGSNP3525	31.571
CaGSNP145	31.747
CaGSNP2625	31.896
CaGSNP3770	32.164
CaGSNP2455	32.428
CaGSNP1851	32.462
CaGSNP1719	32.483
CaGSNP1181	32.639
CaGSNP214	32.951
CaGSNP1763	32.985
CaGSNP3212	33.767
CaGSNP1090	34.065
CaGSNP1678	34.527
CaGSNP146	34.579
CaGSNP3213	34.745
CaGSNP2435	34.754
CaGSNP3516	34.938
CaGSNP67	35.195
CaGSNP440	35.296
CaGSNP3960	35.38
CaGSNP3888	35.427
CaGSNP2070	35.625
CaGSNP267	35.78
CaGSNP1865	36.042
CaGSNP3977	36.277
CaGSNP3428	36.359
CaGSNP3132	36.508
CaGSNP1645	37.532
CaGSNP2575	37.685
CaGSNP1208	37.687
CaGSNP383	37.87
CaGSNP938	38.229
CaGSNP3956	38.373
CaGSNP2228	38.726
CaGSNP2519	38.842
CaGSNP1831	38.904
CaGSNP2631	38.951
CaGSNP1359	39.26
CaGSNP1672	39.855
CaGSNP477	39.937
CaGSNP1510	39.959
CaGSNP1255	40.043
CaGSNP3183	40.052
CaGSNP3923	40.212
CaGSNP3678	40.226
CaGSNP1360	40.244
CaGSNP680	40.26
CaGSNP1747	40.388
CaGSNP1352	40.561
CaGSNP1494	40.615
CaGSNP2159	40.821
CaGSNP1358	41.169
CaGSNP2155	41.187
CaGSNP2536	41.288
CaGSNP1353	41.65
CaGSNP1244	41.721
CaGSNP3016	41.722
CaGSNP2469	41.768
CaGSNP2001	41.944
CaGSNP1256	41.993
CaGSNP2773	42.078
CaGSNP2532	42.216
CaGSNP1467	42.25
CaGSNP1354	42.266
CaGSNP3437	42.428
CaGSNP1586	42.452
CaGSNP1425	42.767
CaGSNP3664	42.799
CaGSNP480	42.995
CaGSNP1254	43
CaGSNP3657	43.025
CaGSNP2020	43.29
CaGSNP2498	43.37
CaGSNP1099	43.54
CaGSNP737	43.693
CaGSNP3816	43.974
CaGSNP1297	44.045
CaGSNP127	44.625
CaGSNP424	44.705
CaGSNP2480	44.932
CaGSNP302	44.985
CaGSNP2867	45.783
CaGSNP3720	45.856
CaGSNP3400	46.093
CaGSNP3280	46.119
CaGSNP3484	46.207
CaGSNP516	46.603
CaGSNP3931	46.753
CaGSNP3722	46.822
CaGSNP2613	46.836
CaGSNP1134	47.015
CaGSNP3120	47.083
CaGSNP3294	47.109
CaGSNP3620	47.301
CaGSNP3748	47.301
CaGSNP2637	47.496
CaGSNP3059	47.63
CaGSNP1151	47.737
CaGSNP1337	47.862
CaGSNP3512	48.037
CaGSNP898	48.042
CaGSNP408	48.109
CaGSNP555	48.235
CaGSNP3296	48.473
CaGSNP3619	48.633
CaGSNP2979	48.651
CaGSNP2384	48.654
CaGSNP2884	48.782
CaGSNP3788	48.943
CaGSNP3433	49.02
CaGSNP632	49.114
CaGSNP3965	50.038
CaGSNP3295	50.052
CaGSNP1558	50.59
CaGSNP57	50.643
CaGSNP2688	50.677
CaGSNP1870	50.777
CaGSNP581	50.98
CaGSNP3209	50.998
CaGSNP283	51.024
CaGSNP3034	51.313
CaGSNP3916	51.548
CaGSNP199	52.095
CaGSNP1820	52.121
CaGSNP2123	52.277
CaGSNP3963	52.503
CaGSNP2644	52.519
CaGSNP3821	52.965
CaGSNP1530	53.097
GAA47	53.296
CaGSNP726	53.624
CaGSNP2931	53.762
CaGSNP1482	54.216
CaGSNP175	54.528
CaGSNP2238	54.689
CaGSNP2414	54.747
CaGSNP683	54.996
CaGSNP3623	55.412
CaGSNP426	55.445
CaGSNP2100	55.539
CaGSNP735	55.592
CaGSNP3151	55.623
CaGSNP1734	55.962
CaGSNP569	56.022
CaGSNP1681	56.3
CaGSNP3013	56.62
CaGSNP3278	56.991
CaGSNP1664	57.202
CaGSNP91	57.446
CaGSNP3563	57.649
CaGSNP2691	57.676
CaGSNP763	57.936
CaGSNP1829	58.059
CaGSNP3640	58.082
CaGSNP3052	58.481
CaGSNP3430	58.824
CaGSNP3322	58.933
CaGSNP2578	59.011
CaGSNP3951	59.045
CaGSNP2898	59.126
CaGSNP3455	59.156
CaGSNP1687	59.221
CaGSNP3584	59.337
CaGSNP275	59.545
CaGSNP959	59.703
CaGSNP2679	60.017
CaGSNP2641	60.083
CaGSNP1185	60.121
CaGSNP2683	60.147
CaGSNP2256	60.237
CaGSNP3379	60.473
CaGSNP3697	60.598
CaGSNP2184	61.06
CaGSNP3435	61.08
CaGSNP2543	61.149
CaGSNP416	61.244
CaGSNP3680	61.256
CaGSNP3756	61.485
CaGSNP3904	61.523
CaGSNP755	61.689
CaGSNP191	61.761
CaGSNP1654	61.775
CaGSNP2275	61.841
CaGSNP1709	61.844
CaGSNP1273	62.402
CaGSNP1378	62.458
CaGSNP3144	62.55
CaGSNP1278	62.573
CaGSNP1373	62.599
CaGSNP1317	62.627
CaGSNP2073	62.647
CaGSNP990	62.811
CaGSNP1704	62.882
CaGSNP1107	63.003
CaGSNP1321	63.005
CaGSNP3103	63.045
CaGSNP3681	63.2
CaGSNP497	63.336
CaGSNP1574	63.348
CaGSNP171	63.37
CaGSNP26	63.372
CaGSNP3674	63.374
CaGSNP3672	63.387
CaGSNP486	63.472
CaGSNP520	63.472
CaGSNP3205	63.599
CaGSNP1106	63.613
CaGSNP2718	63.655
CaGSNP1727	63.82
CaGSNP1626	63.864
CaGSNP1249	63.902
CaGSNP3716	63.931
CaGSNP1766	64.022
CaGSNP1271	64.084
CaGSNP2189	64.127
CaGSNP498	64.147
CaGSNP2183	64.322
CaGSNP3714	64.328
CaGSNP3684	64.354
CaGSNP1343	64.401
CaGSNP3879	64.47
CaGSNP2356	64.474
CaGSNP693	64.593
CaGSNP2813	64.612
CaGSNP1250	64.795
CaGSNP1374	64.821
CaGSNP1449	64.919
CaGSNP3872	64.977
CaGSNP549	65.002
CaGSNP1545	65.233
CaGSNP1381	65.454
CaGSNP883	65.634
CaGSNP3887	65.868
CaGSNP948	65.889
CaGSNP204	65.911
CaGSNP1867	66.114
CaGSNP2823	66.194
CaGSNP3797	66.289
CaGSNP3303	66.408
CaGSNP2809	66.561
CaGSNP2546	66.62
CaGSNP260	66.794
CaGSNP122	66.852
CaGSNP1613	66.862
CaGSNP2024	67.23
CaGSNP636	67.385
CaGSNP1686	67.436
CaGSNP2650	67.501
CaGSNP3884	67.623
CaGSNP1593	67.643
CaGSNP2035	68.112
CaGSNP542	68.216
CaGSNP905	68.298
CaGSNP1336	68.395
CaGSNP3106	68.673
CaGSNP179	69.18
CaGSNP2297	69.323
CaGSNP3390	69.376
CaGSNP1329	69.51
CaGSNP2311	69.686
CaGSNP2493	69.72
CaGSNP1384	69.81
CaGSNP3193	70.001
CaGSNP2509	70.181
CaGSNP2803	70.684
CaGSNP3090	70.96
CaGSNP1166	71.17
CaGSNP1150	71.323
CaGSNP513	71.762
CaGSNP2944	71.847
CaGSNP362	71.898
CaGSNP2838	72.144
CaGSNP378	72.17
CaGSNP3652	72.283
CaGSNP2342	73.196
CaGSNP2346	73.664
CaGSNP2732	73.79
GA16	74.167
CaGSNP3565	74.569
CaGSNP431	74.635
CaGSNP1996	74.679
CaGSNP3692	75.002
CaGSNP100	75.016
CaGSNP2618	75.022
CaGSNP3035	75.06
CaGSNP1338	75.128
CaGSNP3946	75.215
CaGSNP1644	75.388
CaGSNP2853	75.758
CaGSNP2391	76.828
CaGSNP183	76.986
CaGSNP1724	76.992
CaGSNP2227	77.311
CaGSNP3799	77.641
CaGSNP1052	78.203
CaGSNP3224	78.404
CaGSNP1600	78.8
CaGSNP3798	78.853
CaGSNP1540	78.883
CaGSNP1501	79.044
CaGSNP1416	79.075
CaGSNP266	79.146
CaGSNP2847	79.187
CaGSNP1864	79.309
CaGSNP3878	79.348
CaGSNP2444	79.745
CaGSNP3159	79.848
CaGSNP3911	79.979
CaGSNP1662	80.002
CaGSNP1306	80.102
CaGSNP3645	80.164
CaGSNP3769	80.182
CaGSNP2569	80.323
CaGSNP2832	80.531
CaGSNP1472	80.694
CaGSNP1541	80.748
CaGSNP1480	80.76
CaGSNP2668	81.105
CaGSNP2539	81.536
CaGSNP3223	81.543
CaGSNP1477	81.807
CaGSNP676	81.829
CaGSNP1433	82.073
CaGSNP557	82.302
CaGSNP3482	82.369
CaGSNP1475	82.716
CaGSNP3301	82.894
CaGSNP1082	83.085
CaGSNP3618	83.145
CaGSNP1936	83.257
CaGSNP3876	83.576
CaGSNP3423	83.587
CaGSNP642	83.635
CaGSNP3765	83.897
CaGSNP3219	83.948
CaGSNP3604	84.034
CaGSNP2420	84.133
CaGSNP3096	84.474
CaGSNP3792	84.895
CaGSNP1589	84.904
CaGSNP2746	84.986
CaGSNP2285	84.988
CaGSNP966	85.232
CaGSNP771	85.256
CaGSNP3761	85.339
CaGSNP64	85.462
CaGSNP3263	85.517
CaGSNP3936	85.591
CaGSNP3240	85.74
CESSR175	85.758
CaGSNP897	86.008
CaGSNP1814	86.1
CaGSNP1913	86.17
CaGSNP777	86.244
CaGSNP1827	86.304
CaGSNP2906	86.489
CaGSNP3135	86.658
CaGSNP368	86.896
CaGSNP1125	87.357
CaGSNP3766	87.449
CaGSNP2286	87.456
CaGSNP227	87.781
CaGSNP2763	87.867
CaGSNP571	87.952
CaGSNP21	88.062
CaGSNP2993	88.138
CaGSNP661	88.274
CaGSNP48	88.654
CaGSNP1211	88.698
CaGSNP3179	88.737
CaGSNP81	88.807
CaGSNP2923	88.876
CaGSNP259	88.946
CaGSNP800	88.986
CaGSNP3115	89.301
CaGSNP3622	89.49
CaGSNP87	89.507
CaGSNP3345	89.816
CaGSNP39	89.931
CaGSNP3133	89.944
CaGSNP3713	90.593
CaGSNP1361	90.631
CaGSNP2810	90.726
CaGSNP2674	91.267
CaGSNP285	91.684
CaGSNP3686	91.725
CaGSNP3968	92.119
CaGSNP2373	92.199
CaGSNP3514	92.237
CaGSNP2291	92.388
CaGSNP3642	92.437
CaGSNP3638	92.52
CaGSNP2362	92.76
CaGSNP3919	93.101
CaGSNP858	93.299
CaGSNP574	93.715
CaGSNP62	93.845
CaGSNP1790	94.17
CaGSNP3043	94.306
CaGSNP2689	94.386
CaGSNP3431	94.445
CaGSNP2775	94.472
CaGSNP1290	94.825
CaGSNP2897	95.017
CaGSNP3499	95.02
CaGSNP2421	95.026
CaGSNP846	95.055
CaGSNP1432	95.121
CaGSNP3969	95.337
CaGSNP741	95.448
CaGSNP3231	95.606
CaGSNP1816	95.817
CaGSNP190	95.877
CaGSNP2025	95.977
CaGSNP2737	96.206
CaGSNP3191	96.358
CaGSNP785	96.563
CaGSNP3517	96.578
CaGSNP805	96.584
CaGSNP3230	96.691
CaGSNP1904	97.005
CaGSNP1893	97.118
CaGSNP2439	97.249
CaGSNP3069	97.377
CaGSNP2551	97.444
CaGSNP476	97.531
CaGSNP2590	97.553
CaGSNP1351	97.585
CaGSNP3924	97.681
CaGSNP3814	97.928
CaGSNP1958	97.958
CaGSNP3634	98.419
CaGSNP689	98.495
CaGSNP3896	98.545
CaGSNP863	98.824
CaGSNP2583	99.099
CaGSNP2595	99.353
CaGSNP3260	99.682
CaGSNP3870	99.808
CaGSNP2955	99.878
CaGSNP1808	99.886
CaGSNP2055	100.023
CaGSNP2272	100.04
CaGSNP3392	100.318
CaGSNP2657	100.539
CaGSNP3440	101.146
CaGSNP1539	101.163
CaGSNP3025	101.384
CaGSNP1895	101.542
CaGSNP2522	101.758
CaGSNP1120	101.925
CaGSNP389	102.002
CaGSNP374	102.137
CaGSNP2288	102.251
CaGSNP2916	102.672
CaGSNP3127	102.717
CaGSNP1121	102.848
CaGSNP2056	102.862
CaGSNP2466	103.388
CaGSNP3803	103.417
CaGSNP2685	103.443
CaGSNP2086	103.782
CaGSNP2432	103.859
CaGSNP1875	103.867
CaGSNP2089	104.437
CaGSNP125	104.913
CaGSNP564	105.117
CaGSNP2722	105.773
CaGSNP3492	105.859
CaGSNP3124	106.057
CaGSNP597	107.173
CaGSNP916	107.173
CaGSNP2405	107.332
CaGSNP2729	107.387
CaGSNP3757	107.944
CaGSNP3307	108.049
CaGSNP2284	108.075
CaGSNP3625	108.706
CaGSNP1288	108.771
CaGSNP627	108.92
CaGSNP3655	108.923
CaGSNP2765	109
CaGSNP3386	109.117
CaGSNP3152	109.301
CaGSNP3072	109.379
CaGSNP200	109.995
CaGSNP3763	110.015
CaGSNP2723	111.259
CaGSNP3611	111.639
CaGSNP2093	112.097
CESSR56	112.281
CaGSNP730	112.608
CaGSNP3190	112.873
CaGSNP3130	114.166
CaGSNP2915	114.415
CaGSNP2053	115.507
CaGSNP2054	117.262
CaGSNP3141	117.357
CaGSNP2452	117.488
CaGSNP3784	119.486
CaGSNP3728	121.056
CaGSNP2563	127.28
CaGSNP3503	136.408
Group CaLG3
CaGSNP2843	0
CaGSNP3333	4.655
CaGSNP242	4.868
CaGSNP3282	5.217
CaGSNP3587	6.081
CaGSNP3032	6.486
CaGSNP2281	7.824
CaGSNP3812	8.188
CaGSNP3071	8.866
CaGSNP3277	9.265
CaGSNP1345	10.205
CaGSNP2846	10.849
CaGSNP3218	10.951
CaGSNP3349	11.939
CaGSNP3603	12.036
CaGSNP1652	12.384
CaGSNP3347	12.908
CaGSNP3044	12.966
CaGSNP2808	13.77
CaGSNP593	14.386
CaGSNP2856	15.224
CaGSNP2812	15.423
CaGSNP2877	15.587
CaGSNP3808	15.699
CaGSNP2582	16.06
CaGSNP2742	16.208
CaGSNP1241	16.281
CaGSNP3472	16.558
CaGSNP2985	16.669
CaGSNP2428	16.701
CaGSNP3248	16.872
CaGSNP1997	17.023
CaGSNP1385	17.122
CaGSNP754	17.158
CaGSNP2890	17.411
CaGSNP3318	17.456
CaGSNP3245	17.494
CaGSNP1684	17.539
CaGSNP3635	17.546
CaGSNP343	17.575
CaGSNP1697	17.747
CaGSNP713	17.86
CaGSNP820	18.09
CaGSNP530	18.222
CaGSNP2761	18.729
CaGSNP1821	18.814
CaGSNP572	18.819
CaGSNP845	18.875
CaGSNP1350	19.023
CaGSNP1696	19.146
CaGSNP2964	19.285
CaGSNP3719	19.38
CaGSNP2986	19.449
CaGSNP247	19.506
CaGSNP3892	19.67
CaGSNP3734	19.672
CaGSNP3250	19.682
CaGSNP3243	19.768
CaGSNP3972	20.077
CaGSNP1212	20.08
CaGSNP49	20.36
CaGSNP3274	20.431
CaGSNP1628	20.621
CaGSNP3244	20.668
CaGSNP532	21.782
CaGSNP3949	21.963
CaGSNP1637	22.261
CaGSNP1001	22.435
CaGSNP1139	22.55
CaGSNP879	22.827
CaGSNP3897	22.897
CaGSNP2164	23.294
CaGSNP1084	23.432
CaGSNP539	23.714
CaGSNP3269	24.028
CaGSNP2623	24.083
CaGSNP510	24.88
CaGSNP2949	24.905
CaGSNP1920	25.011
CaGSNP2470	25.134
CaGSNP2770	25.711
CaGSNP1602	25.81
CaGSNP1887	25.897
CaGSNP2764	25.943
CaGSNP1021	26.329
CaGSNP3938	26.385
CaGSNP2954	26.557
CaGSNP3319	26.779
CaGSNP1020	26.801
CaGSNP98	26.82
CaGSNP2269	27.739
CaGSNP1754	27.772
CaGSNP2704	28.16
CaGSNP3850	28.398
CaGSNP428	28.461
CaGSNP1024	28.603
CaGSNP3937	28.65
CaGSNP2950	28.757
CaGSNP2395	28.761
CaGSNP3290	28.762
CaGSNP1502	29.216
CaGSNP3939	29.697
CaGSNP578	30.127
CaGSNP234	30.432
CaGSNP2868	30.462
CaGSNP2648	30.935
CaGSNP460	30.978
CaGSNP1623	31.146
CaGSNP3836	31.213
CaGSNP1396	31.306
CaGSNP1823	31.436
CaGSNP1804	31.45
CESSR369	31.76
CaGSNP94	31.871
CaGSNP92	31.899
CaGSNP188	32.118
CaGSNP181	33.098
CaGSNP1701	33.144
CaGSNP770	33.178
CaGSNP529	33.301
CaGSNP2468	33.345
CaGSNP3852	33.427
CaGSNP1535	33.581
CaGSNP3221	33.637
CaGSNP3804	33.849
CaGSNP1232	34.106
CaGSNP2150	34.304
CaGSNP956	34.56
CaGSNP131	34.755
CaGSNP3053	34.796
CaGSNP2139	35.081
CaGSNP6	35.486
CaGSNP1155	35.543
CaGSNP1822	35.807
CaGSNP1608	35.841
CaGSNP3320	35.861
CaGSNP3466	35.916
CaGSNP1767	36.183
NCPGR125	36.372
CaGSNP712	36.381
CaGSNP2633	36.431
CaGSNP2647	36.967
CaGSNP38	37.008
CaGSNP2581	37.321
CaGSNP3434	37.332
CaGSNP3394	37.369
CaGSNP3723	37.442
CaGSNP2568	37.591
CaGSNP618	37.592
CaGSNP614	37.658
CaGSNP69	37.665
CaGSNP3921	37.721
CaGSNP53	38.077
CaGSNP3531	38.094
CaGSNP1871	38.504
CaGSNP2854	38.559
CaGSNP1010	38.691
CaGSNP1610	39.089
CaGSNP1520	39.246
CaGSNP2716	39.373
CaGSNP3321	39.406
CaGSNP2431	39.518
CaGSNP612	39.548
CaGSNP2926	39.571
CaGSNP1655	39.632
CaGSNP2598	39.667
CaGSNP1552	40.121
CaGSNP1889	40.192
CaGSNP2145	40.25
CaGSNP2302	40.276
CaGSNP370	40.877
CaGSNP1117	40.9
CaGSNP1076	41.01
CaGSNP3486	41.296
CaGSNP1682	41.468
PIP201	41.692
CaGSNP1230	41.762
CaGSNP3785	41.815
CaGSNP1235	42.031
CaGSNP3523	42.236
CaGSNP841	42.431
CaGSNP1922	42.435
CaGSNP1299	42.68
CaGSNP3305	42.8
CaGSNP1327	42.803
CaGSNP3215	42.816
CaGSNP3522	42.882
CaGSNP1075	43.053
CaGSNP2953	43.29
CaGSNP2820	43.452
CaGSNP3257	43.476
CaGSNP1939	43.528
CaGSNP3932	43.616
CaGSNP1234	43.692
CaGSNP3590	43.74
CaGSNP3214	43.742
CaGSNP3242	43.766
CaGSNP2818	43.818
CaGSNP2389	44.004
CaGSNP3869	44.066
CaGSNP3110	44.086
CaGSNP1994	44.24
CaGSNP640	44.486
CaGSNP2836	44.789
CaGSNP2840	44.999
CaGSNP1178	45.135
CaGSNP2819	45.229
CaGSNP3945	45.255
CaGSNP3524	45.285
CaGSNP2461	45.351
CaGSNP2425	45.386
CaGSNP3429	45.495
CaGSNP794	45.836
CaGSNP2801	46.069
CaGSNP875	46.123
CaGSNP2201	46.614
CaGSNP2687	46.681
CaGSNP3064	46.782
CaGSNP720	46.785
CaGSNP3578	46.891
CaGSNP3068	46.896
CaGSNP1168	47.186
CaGSNP3002	47.234
CaGSNP1722	47.695
CaGSNP78	47.84
CaGSNP641	48.011
CaGSNP106	48.122
CaGSNP3832	48.58
CaGSNP2508	48.622
CaGSNP1755	48.835
CaGSNP912	48.913
CaGSNP553	48.945
CaGSNP3865	49.03
CaGSNP2715	49.059
CaGSNP1584	49.105
CaGSNP1509	49.167
CaGSNP3235	49.275
CaGSNP924	49.329
CaGSNP2567	49.337
CaGSNP3715	49.517
CaGSNP77	49.758
CaGSNP3782	50.052
CaGSNP3422	50.442
CaGSNP3122	50.996
CaGSNP1239	51.024
CaGSNP2224	51.117
CaGSNP997	51.134
CaGSNP769	51.236
CaGSNP1562	51.574
CaGSNP1964	51.722
CaGSNP1301	51.847
CaGSNP551	51.864
CaGSNP511	51.999
CaGSNP1156	52.065
NCPGR209	52.156
CaGSNP1442	52.258
CaGSNP1014	52.373
CaGSNP892	52.397
NCPGR138	52.496
CaGSNP2506	52.534
CaGSNP2335	52.86
CEST85	53.102
CaGSNP1471	53.274
CaGSNP1772	53.409
CaGSNP1733	53.48
CaGSNP1524	53.55
CaGSNP1874	53.638
CaGSNP2018	53.952
CaGSNP1015	54.295
CaGSNP3195	54.541
CaGSNP2817	55.302
CaGSNP1444	55.376
CaGSNP768	55.61
CaGSNP3781	55.672
CaGSNP1488	55.731
CaGSNP1599	55.782
CaGSNP1799	55.977
NCPGR251	56.152
CaGSNP1839	56.17
CaGSNP1004	56.781
CaGSNP1598	56.839
CaGSNP3234	57.327
CaGSNP2125	57.468
CaGSNP2399	57.552
CaGSNP3194	57.854
CaGSNP3292	57.856
CaGSNP3323	57.957
CaGSNP2305	57.98
CaGSNP1399	58.378
CaGSNP244	58.956
CaGSNP840	58.987
CaGSNP2277	59.169
CaGSNP993	59.174
CaGSNP1022	59.309
CaGSNP826	59.387
CaGSNP3920	59.536
CaGSNP1675	59.704
CaGSNP1217	59.754
CaGSNP552	59.98
CaGSNP246	60.48
CaGSNP965	60.656
CaGSNP180	60.868
CaGSNP3749	60.879
CaGSNP465	60.908
CaGSNP2087	61.079
CaGSNP935	61.257
CaGSNP155	61.513
CaGSNP3057	61.546
CaGSNP2607	61.662
CaGSNP3404	62.078
CaGSNP1588	62.387
CaGSNP2331	62.512
CaGSNP3762	62.672
CaGSNP2991	62.845
CaGSNP1845	62.931
CaGSNP1065	63.04
CaGSNP2792	63.117
CaGSNP3910	63.516
NCPGR27	63.575
CaGSNP1182	63.849
CaGSNP734	64.076
CaGSNP1163	64.089
CEST82	64.214
CaGSNP1019	64.301
CaGSNP1176	64.424
CaGSNP1175	64.953
CaGSNP2451	64.963
TAA170	65.034
CaGSNP1973	65.051
CaGSNP2734	65.063
CaGSNP639	65.207
CaGSNP2402	65.215
CaGSNP2381	65.327
CaGSNP2670	65.43
CaGSNP659	65.681
CaGSNP2730	65.709
CaGSNP765	65.76
CaGSNP3058	66.222
CaGSNP766	66.356
CaGSNP727	66.401
CaGSNP3039	66.915
CaGSNP206	67.154
CaGSNP3251	67.371
CaGSNP1575	67.377
CaGSNP1743	67.554
CaGSNP1048	67.821
CaGSNP3189	68.436
CaGSNP2712	68.59
CaGSNP1049	68.617
CaGSNP2850	68.836
CaGSNP3649	68.892
CaGSNP404	69.06
CaGSNP2604	69.11
CaGSNP1124	69.57
CaGSNP1191	69.598
CaGSNP580	69.764
CaGSNP2503	69.919
CaGSNP1430	70.103
CaGSNP3975	70.115
CaGSNP2705	70.37
CaGSNP2259	70.574
CaGSNP2664	70.602
CaGSNP2928	70.712
PIP98	70.739
CaGSNP2446	71.059
CaGSNP3908	71.118
CaGSNP2464	71.183
CaGSNP3204	71.258
CaGSNP1527	71.364
CaGSNP1884	71.49
CaGSNP3409	71.629
CaGSNP1503	71.82
CaGSNP1016	72.06
CaGSNP3952	72.075
CaGSNP2514	72.258
CaGSNP2805	72.402
PIP6	72.525
CaGSNP3532	72.611
CaGSNP256	72.62
CaGSNP2223	72.71
CaGSNP3316	72.753
CaGSNP2628	72.798
CaGSNP3815	72.94
CaGSNP2453	73.181
CaGSNP2627	73.285
CaGSNP2232	73.344
CaGSNP2927	73.363
CaGSNP2827	73.447
CaGSNP3534	73.602
CaGSNP3410	73.641
CaGSNP2752	73.839
CaGSNP1842	74.003
CaGSNP357	74.175
CaGSNP2540	74.462
CaGSNP2571	74.529
CaGSNP429	74.637
CaGSNP303	74.811
CaGSNP2203	74.962
CaGSNP3425	75.478
CaGSNP2882	75.542
CaGSNP421	75.657
CaGSNP3038	75.932
CaGSNP447	76.52
CaGSNP1221	76.633
CaGSNP2892	76.691
CaGSNP403	77.058
CaGSNP1160	77.171
CaGSNP3351	77.258
CaGSNP1567	77.582
CaGSNP677	77.91
CaGSNP2821	77.979
CaGSNP1167	78.16
CaGSNP1414	78.314
NCPGR21	78.384
CaGSNP1657	78.434
CaGSNP185	78.804
CaGSNP983	79.177
CaGSNP3663	79.351
CaGSNP1863	79.354
CaGSNP1868	79.401
CaGSNP1318	79.72
CaGSNP644	80.207
CaGSNP3114	80.294
CaGSNP2358	80.299
CaGSNP3954	80.526
CaGSNP3570	80.911
CaGSNP113	81.019
CaGSNP3239	81.059
CaGSNP3261	81.067
CaGSNP2860	81.161
CaGSNP882	81.24
CaGSNP2861	81.416
CaGSNP3953	81.46
CaGSNP613	81.787
CaGSNP3613	81.787
CaGSNP2912	81.846
CaGSNP525	81.993
CaGSNP300	82.13
CaGSNP2153	82.163
CaGSNP1971	82.609
CaGSNP3238	82.964
CaGSNP2214	83.144
CaGSNP299	83.147
CaGSNP417	83.511
CaGSNP2669	83.564
CaGSNP1347	83.597
CaGSNP239	83.758
CaGSNP1319	83.881
CaGSNP570	83.913
CaGSNP861	83.947
CaGSNP3031	84.004
CaGSNP1263	84.042
CaGSNP331	84.1
CaGSNP3647	84.125
CaGSNP2787	84.44
CaGSNP2460	84.536
CaGSNP1027	84.873
CaGSNP2442	85.031
CaGSNP1878	85.209
CaGSNP3137	85.416
CaGSNP3752	85.487
CaGSNP1579	85.595
CaGSNP3389	85.76
CaGSNP138	85.953
CaGSNP3502	85.978
CaGSNP61	86.049
CaGSNP2239	86.218
CaGSNP1109	86.388
CaGSNP3915	86.939
CaGSNP2562	87.105
CaGSNP455	87.14
CaGSNP3893	87.296
CaGSNP402	87.679
CaGSNP3747	87.721
CaGSNP2738	87.821
CaGSNP637	87.869
CaGSNP3142	87.92
CaGSNP2945	87.947
CaGSNP129	88.299
CaGSNP610	88.51
CaGSNP2085	88.668
CaGSNP1308	88.882
CaGSNP2735	89.011
NCPGR37	89.826
CaGSNP3536	89.919
CaGSNP2748	90.416
CaGSNP1293	90.56
CaGSNP2577	90.925
CaGSNP2102	90.974
CaGSNP1063	91.082
CaGSNP2499	91.466
CaGSNP2822	91.634
CaGSNP3694	91.785
CaGSNP1544	91.802
TA196	91.846
CaGSNP3913	92.22
CaGSNP3384	92.244
CaGSNP50	92.356
CaGSNP3288	92.374
CaGSNP270	92.478
CaGSNP2587	92.739
CaGSNP163	92.947
CaGSNP2899	93.177
TA125	93.32
CaGSNP2701	93.659
TS5	93.801
CaGSNP2553	93.928
CaGSNP1566	94.598
CaGSNP3810	95.219
CaGSNP2450	95.31
CaGSNP19	95.345
CaGSNP2465	95.424
CaGSNP2768	95.45
CaGSNP1154	95.598
CaGSNP3690	95.861
CaGSNP756	95.986
CaGSNP388	97.237
CaGSNP3165	97.729
CaGSNP3121	98.009
CaGSNP2307	98.043
CaGSNP2873	98.491
CaGSNP1436	98.726
CaGSNP1762	99.233
CaGSNP3659	99.457
CaGSNP908	99.633
CaGSNP2767	99.752
CaGSNP3302	100.205
CaGSNP1937	100.388
CaGSNP508	101.115
CaGSNP584	101.429
CaGSNP384	101.58
CaGSNP1550	102.358
CaGSNP3119	102.395
CaGSNP3632	104.156
CaGSNP3922	104.511
CaGSNP2789	104.697
CaGSNP2108	105.832
CaGSNP1812	106.25
CaGSNP2401	106.481
CaGSNP28	106.867
CaGSNP1914	106.976
CaGSNP1885	107.534
CaGSNP3682	108.128
Group CaLG4
CaGSNP2486	0
CaGSNP3327	8.016
CaGSNP2914	9.696
CaGSNP3293	10.228
CaGSNP1088	15.399
CaGSNP3164	16.368
CaGSNP2322	16.517
CaGSNP1999	16.584
CaGSNP1045	17.158
CaGSNP1473	17.811
CaGSNP2694	18.828
CaGSNP2815	19.148
CaGSNP2323	19.985
CaGSNP3054	20.449
CaGSNP1003	20.485
CaGSNP2883	20.93
CaGSNP1247	21.278
CaGSNP2146	22.318
CaGSNP1407	23.248
CaGSNP3826	23.713
CaGSNP3871	23.809
CaGSNP1344	24.067
CaGSNP3519	24.431
CaGSNP931	25.402
CaGSNP3650	25.901
CaGSNP27	27.791
CaGSNP1061	28.183
CaGSNP3548	28.455
CaGSNP3643	30.056
CaGSNP3309	30.616
CaGSNP2988	31.564
NCPGR129	31.766
CaGSNP3511	31.801
CaGSNP2713	32.424
CaGSNP3760	32.532
CaGSNP1957	32.674
CaGSNP705	33.08
CaGSNP2210	34.174
CaGSNP1429	34.228
CaGSNP3283	34.735
CaGSNP1102	34.737
CESSR165	35.302
CaGSNP3636	35.324
CaGSNP2	35.465
CaGSNP356	35.611
CaGSNP355	36.383
CaGSNP1025	36.446
CaGSNP2614	37.006
CaGSNP1105	37.316
CaGSNP3902	37.347
CaGSNP2725	37.602
CaGSNP37	37.68
CaGSNP54	38.134
CaGSNP3033	38.244
CaGSNP819	38.692
CaGSNP3262	39.107
CaGSNP2749	39.401
CaGSNP909	39.537
CaGSNP3704	39.902
CaGSNP2449	40.743
CaGSNP3589	40.912
CaGSNP3395	41.128
CaGSNP2907	43.309
CaGSNP1428	44.689
CaGSNP1918	44.982
CaGSNP3833	45.287
CaGSNP1921	45.451
CaGSNP3493	45.803
CaGSNP2943	46.015
CaGSNP381	46.289
CaGSNP3540	46.354
CaGSNP598	47.411
CaGSNP2784	47.474
CaGSNP1929	47.588
CaGSNP1129	49.994
CaGSNP890	50.525
PIP128	50.809
CaGSNP3112	51.42
CaGSNP2990	51.832
PIP258	52.054
CaGSNP3143	52.137
CaGSNP3070	52.778
CaGSNP2828	53.111
CaGSNP2457	53.427
CaGSNP3610	55.001
CaGSNP3741	55.357
CaGSNP95	55.584
CaGSNP660	56.897
CaGSNP2776	57.799
CESSR205	58.432
CaGSNP1179	59.045
CaGSNP1289	59.596
CaGSNP1379	59.769
CaGSNP3820	59.774
CaGSNP522	60.087
CaGSNP72	60.164
CaGSNP3153	60.375
CaGSNP1325	60.438
CaGSNP565	60.896
CaGSNP3545	61.499
CaGSNP2443	61.573
CaGSNP2071	61.595
CaGSNP84	61.718
CaGSNP3582	62.904
CaGSNP1618	63.446
CaGSNP2534	63.857
CaGSNP2834	64.77
CaGSNP3413	65.142
TA46	65.329
CESSR272	65.332
CESSR160	66.241
CaGSNP2538	66.695
CaGSNP3495	66.797
CaGSNP1559	67.409
CaGSNP1919	67.825
CaGSNP3671	68.287
CaGSNP3158	68.675
CaGSNP2368	68.7
CEST216	68.716
CaGSNP2370	69.539
CaGSNP573	69.853
CaGSNP3207	69.984
CaGSNP2585	70.196
CaGSNP2913	70.484
CaGSNP599	70.8
CaGSNP725	71.07
CaGSNP2380	71.449
CaGSNP3834	71.713
CaGSNP379	71.766
CaGSNP3912	72.092
CaGSNP3805	72.163
CaGSNP2057	72.226
CaGSNP3568	73.352
CaGSNP1403	74.4
CaGSNP2885	74.442
CaGSNP493	74.916
CaGSNP2030	74.976
CaGSNP245	75.804
CaGSNP2925	76.171
CaGSNP3633	76.575
CaGSNP2994	77.632
CaGSNP3123	78.808
CaGSNP1304	78.835
CaGSNP1615	78.9
CaGSNP109	79.07
CaGSNP1223	79.359
CaGSNP2937	79.638
NCPGR33	80.029
CaGSNP212	80.98
CaGSNP2984	81.659
CESSR281	81.749
CaGSNP3786	82.003
CaGSNP2262	82.485
CaGSNP921	82.816
CaGSNP2753	83.058
CaGSNP3711	83.193
CaGSNP1583	83.433
CaGSNP3063	85.123
CaGSNP2592	85.446
CaGSNP273	85.729
CaGSNP187	85.889
CaGSNP831	87.47
CaGSNP3100	87.604
CaGSNP2092	87.727
CaGSNP2880	87.814
CaGSNP328	88.078
CaGSNP152	88.14
CaGSNP1529	88.444
CaGSNP1788	88.945
CaGSNP971	89.042
CaGSNP2893	89.049
CaGSNP3313	89.298
CaGSNP114	89.398
CaGSNP2263	89.398
CaGSNP1051	89.481
CaGSNP1787	89.865
CaGSNP2456	90.338
CaGSNP1716	90.428
CaGSNP977	91.421
CaGSNP164	91.814
CaGSNP796	92.24
CaGSNP1576	92.29
CaGSNP1882	92.451
CaGSNP2363	92.522
CaGSNP1202	92.872
CaGSNP1195	93.703
CaGSNP1832	93.856
CaGSNP568	93.912
CaGSNP3217	95.108
CaGSNP2271	96.445
CaGSNP1876	96.601
CaGSNP830	96.629
CaGSNP1636	97.661
CaGSNP1570	97.846
TR20	98.459
CaGSNP1199	100.626
CaGSNP1960	100.734
CaGSNP1542	100.822
CaGSNP3925	101.037
CaGSNP2364	101.27
CaGSNP3687	101.396
CaGSNP338	101.526
CaGSNP2251	101.566
CaGSNP1769	102.136
CaGSNP2343	103.183
CaGSNP1485	103.801
CaGSNP541	104.106
CaGSNP1496	104.416
CaGSNP960	104.512
CaGSNP1283	104.939
CaGSNP2045	105.595
CaGSNP2780	105.639
CaGSNP1667	105.728
CaGSNP1517	105.733
CaGSNP2260	105.923
CaGSNP1123	106.199
CaGSNP1023	106.386
CaGSNP844	107.111
CaGSNP752	107.467
PIP158	107.548
CaGSNP872	107.562
CaGSNP1316	108.051
CaGSNP3758	108.89
CaGSNP1413	109.055
CaGSNP1251	109.208
CaGSNP2547	109.701
CaGSNP2531	109.774
CaGSNP1424	109.808
CaGSNP3501	110.677
CaGSNP927	110.926
CaGSNP2736	110.987
CaGSNP238	111.268
CaGSNP265	111.338
CEST40	111.486
CaGSNP435	111.957
CaGSNP2849	112.148
CaGSNP2074	112.425
CaGSNP352	112.675
CaGSNP1951	112.976
CaGSNP1404	113.264
CaGSNP2079	113.731
CaGSNP962	114.192
CaGSNP3644	116.015
CaGSNP390	116.028
CaGSNP3176	117.059
CaGSNP2338	119.189
CaGSNP167	119.933
CaGSNP2600	121.436
CaGSNP1627	125.182
CESSR147	125.184
CaGSNP2645	126.561
CaGSNP3438	130.572
CaGSNP3028	133.256
CaGSNP1838	135.842
Group CaLG5
CaGSNP1609	0
CaGSNP3061	3.085
CaGSNP3273	5.489
CaGSNP3474	7.315
CaGSNP250	8.292
CaGSNP1215	9.338
CaGSNP3858	11.171
CaGSNP813	11.739
CaGSNP784	13.093
CaGSNP1533	13.39
CaGSNP467	13.593
CaGSNP869	13.814
CaGSNP1556	13.977
CaGSNP3325	14.508
CaGSNP1751	14.832
CaGSNP436	14.904
CaGSNP2574	14.94
CaGSNP1728	15.051
CaGSNP894	15.571
CaGSNP1072	15.754
CaGSNP3631	15.967
CaGSNP1984	16.17
CaGSNP1901	16.261
CaGSNP937	16.83
CaGSNP740	16.879
CaGSNP2630	16.968
CaGSNP485	17.383
CaGSNP1547	17.497
CaGSNP151	17.853
CaGSNP135	17.939
CaGSNP3840	17.949
CaGSNP1284	18.21
CaGSNP1292	18.815
CaGSNP2195	19.169
CaGSNP1512	19.777
CaGSNP1698	20.275
CaGSNP3485	20.619
CaGSNP1561	21.358
CaGSNP3356	21.404
CaGSNP1965	21.781
CaGSNP3637	22.19
CaGSNP2088	22.445
CaGSNP2261	22.9
CaGSNP195	23.193
CaGSNP1342	23.506
CaGSNP3111	23.787
CaGSNP3918	23.899
CaGSNP3515	24.07
CaGSNP140	24.48
CaGSNP1926	24.592
CaGSNP1207	24.614
CaGSNP812	24.748
CaGSNP2658	24.913
CaGSNP1931	24.978
CaGSNP1679	25.353
CaGSNP1756	25.405
CaGSNP3802	25.688
CaGSNP3930	26.264
CaGSNP2015	26.304
CaGSNP1917	26.34
CaGSNP139	26.661
CaGSNP254	26.899
CaGSNP203	27.098
CaGSNP298	27.137
CaGSNP2878	27.215
CaGSNP2390	27.493
CaGSNP3089	27.884
CaGSNP136	28.322
CaGSNP1915	28.514
CaGSNP1417	28.587
CaGSNP2802	28.91
NCPGR89	28.974
CaGSNP799	29.02
CaGSNP3483	29.208
CaGSNP3156	29.231
CaGSNP2615	29.435
CaGSNP2902	29.44
CaGSNP1421	29.628
CaGSNP196	30.093
CaGSNP1248	30.214
CaGSNP591	30.608
CaGSNP1700	30.638
CaGSNP3764	30.743
CaGSNP3873	30.997
CaGSNP2406	31.018
CaGSNP2280	31.065
CaGSNP3891	31.131
CaGSNP1770	31.272
CaGSNP3445	31.304
CaGSNP236	31.433
CaGSNP3838	31.455
CaGSNP2844	31.512
CaGSNP3458	31.771
CaGSNP1954	31.856
CaGSNP1162	31.91
CaGSNP3847	31.957
CaGSNP2415	31.961
CaGSNP1809	32.014
CaGSNP1246	32.039
CaGSNP2329	32.166
CaGSNP3287	32.251
CaGSNP1614	32.332
CaGSNP2407	32.406
CaGSNP3315	32.449
CaGSNP998	33.077
CaGSNP2617	33.181
CaGSNP1348	33.528
CaGSNP2855	33.662
CaGSNP474	33.968
CaGSNP2962	34.13
CaGSNP2978	34.756
CaGSNP3066	34.782
CaGSNP3017	34.859
CaGSNP900	35.003
CaGSNP669	35.022
CaGSNP2731	35.299
CaGSNP3591	35.423
CaGSNP2521	35.438
CaGSNP241	35.468
CaGSNP3627	36.114
CaGSNP1977	36.147
CaGSNP1387	36.291
CaGSNP89	36.46
CaGSNP1891	36.712
[truncated: 1,373 more rows]
