# Supplementary material for: High-density linkage map construction and mapping of seed trait QTLs in chickpea (Cicer arietinum L.) using Genotyping-by-Sequencing (GBS)
Source: Sci Rep. 2015 Dec 3;5:17512. doi: 10.1038/srep17512 (PMC4668357; doi:10.1038/srep17512)
Supplement: Supplementary Table S8 [file srep17512-s9.xls]

## Sheet: Sheet1
Table S8: Genomic regions underlying QTLs extracted from kabuli chickpea genome sequence
QTL	Proximal markers	Chickpea chromosome	Extracted Region (Mb)	Predicted genes
qSW-3	CaGSNP65-CaGSNP3467	Scaffold1351	0.19	14
qSW-4	CaGSNP3407-CaGSNP1133	Ca7	8.77	604
qSP-1	CaGSNP1377-CaGSNP1911	Ca6	0.45	35
qSP-4	CaGSNP3487-CaGSNP1491	Ca7	0.24	21
qPP-2	CaGSNP693-CaGSNP1374	Ca6	0.07	10
