# Supplementary material for: High-density linkage map construction and mapping of seed trait QTLs in chickpea (Cicer arietinum L.) using Genotyping-by-Sequencing (GBS)
Source: Sci Rep. 2015 Dec 3;5:17512. doi: 10.1038/srep17512 (PMC4668357; doi:10.1038/srep17512)
Supplement: Supplementary Table S9 [file srep17512-s10.xls]

## Sheet: Sheet3
Table S9: List of candidate genes and their expression values (RPKM) in diferent tissues. Genes having seed specific expression are shown in red.
qSW-3
Gene_ID	Flower	Leaf	Root	Pod	Seed	Description
Ca_21997	0	0	76804.9	0	170855	bifunctional monodehydroascorbate reductase and carbonic anhydrase nectarin-3-like
Ca_21996	0	0	0	0	172476	hypothetical protein
Ca_25558	25002.5	0	0	0	52609.4	PREDICTED: uncharacterized protein LOC101490372
Ca_12409	66132.6	99395.7	61561.2	56366.2	18406.6	unnamed protein product
Ca_21998	174138	0	135084	307444	32958	37s ribosomal protein mitochondrial-like
Ca_21995	366703	289352	149343	234412	267918	upf0553 isoform x1
Ca_21999	111498	0	145307	0	5213.55	zinc finger protein zat5-like
Ca_22000	144189	202265	156593	204826	131098	PREDICTED: ankyrin-1-like
Ca_22001	66538.9	0	43357.6	153124	143120	ras-related protein rabc2a-like
Ca_22004	13780.1	43493.4	89792.8	17617.6	14497.8	PREDICTED: uncharacterized protein LOC101499348
Ca_26494	58692.6	142499	0	5772.11	58055.1	hypothetical protein VITISV_025855
Ca_26899	43311.4	54680.7	141111	55372.8	184294	PREDICTED: uncharacterized protein LOC101504131
Ca_27023	18541.2	0	30204.2	23704.5	39013.7	protein transparent testa 1-like
Ca_27777	226493	204248	105419	165467	400932	gag polyprotein
qSW-4
Gene_ID	Flower	Leaf	Root	Pod	Seed	Description
Ca_01724	0	0	0	0	10.6669	integrase core domain containing protein
Ca_09224	0	0	0	0	545.689	PREDICTED: uncharacterized protein LOC101493255
Ca_09236	2731.81	2263.82	2314.89	3578.2	14306.2	methylesterase 1-like
Ca_09241	1193.37	712.029	1164.95	720.279	3410.13	probable disease resistance protein at5g66900-like
Ca_09246	0	0	0	0	111.197	heat shock protein
Ca_09248	0	0	0	0	40.2283	lob domain-containing protein 10-like
Ca_09263	104.365	0	0	0	371.241	PREDICTED: uncharacterized protein LOC101490190
Ca_09277	445.108	553.283	905.226	699.618	2902.74	heat shock factor protein hsf24-like
Ca_09330	441.811	0	0	0	4583.79	PREDICTED: uncharacterized protein LOC101513321
Ca_09349	1718.86	854.639	1398.27	1152.72	5763.24	calcium-transporting atpase plasma membrane-type-like
Ca_09366	602.47	0	459.471	568.175	1339.42	PREDICTED: uncharacterized protein At3g49720-like isoform X1
Ca_09377	0	0	0	0	35.8264	transcription factor bhlh18-like
Ca_09378	135.248	0	0	127.549	721.647	transcription factor bhlh18-like
Ca_09860	0	0	0	0	106.188	diacylglycerol o-acyltransferase 2-like
Ca_09861	825.938	440	359.942	556.373	3637.5	diacylglycerol o-acyltransferase 2-like
Ca_09866	230.51	0	0	0	546.639	gag-pol polyprotein
Ca_09870	0	0	0	0	188.59	hypothetical protein MTR_8g072860
Ca_09877	0	0	0	0	92.0851	PREDICTED: uncharacterized protein LOC101488688
Ca_09883	653.042	541.168	885.404	889.587	2258.44	mlo-like protein 10-like
Ca_09886	45.5476	0	0	0	202.524	serine threonine-protein kinase ppk4-like
Ca_09905	0	0	0	0	43.9809	PREDICTED: uncharacterized protein L201-like
Ca_09927	2565.36	0	1304.3	3225.77	12293.9	fk506-binding protein 5-like isoform x1
Ca_09945	0	0	0	0	91.1693	zinc finger protein basonuclin-1-like
Ca_09947	1066.03	0	975.606	1709.09	3950.03	protein mid1-complementing activity 1-like isoform x1
Ca_09959	77.8903	0	118.805	146.913	577.223	lysosomal alpha-mannosidase-like
Ca_09966	0	0	0	0	49.7337	PREDICTED: uncharacterized protein LOC101496505
Ca_10185	0	0	0	0	332.3	PREDICTED: uncharacterized protein LOC101495131
Ca_12744	0	0	0	0	177.692	genome poly
Ca_12763	358.225	0	156.114	386.096	1668.67	PREDICTED: uncharacterized protein LOC101490756
Ca_12773	670.163	0	340.731	421.343	2019.66	nudix hydrolase 8-like isoform x1
Ca_12781	0	0	0	0	23.9085	pentatricopeptide repeat-containing protein mitochondrial-like
Ca_12806	627.837	780.421	319.211	98.683	3877.27	probable receptor-like protein kinase at5g47070-like
Ca_12813	613.627	0	748.768	231.479	1673.45	serine protease
Ca_12825	2371.83	1820.98	1276.85	1513.14	4859.51	two-component response regulator-like aprr2-like isoform x1
Ca_12848	0	0	0	0	4835.65	protein le25-like
Ca_12918	0	0	0	0	123.747	PREDICTED: uncharacterized protein LOC100806437
Ca_15835	0	0	0	0	120.582	genome poly
Ca_15836	768.367	716.328	3515.95	3260.83	10249.5	PREDICTED: uncharacterized protein LOC101497800
Ca_15858	125.832	0	0	118.669	596.805	aldo-keto reductase family 4 member c9-like
Ca_15867	123.296	0	0	58.1388	347.211	PREDICTED: uncharacterized protein LOC101503488
Ca_15888	0	0	0	913.385	3875.8	PREDICTED: uncharacterized protein LOC101499934
Ca_15986	0	0	0	0	66.971	PREDICTED: uncharacterized protein LOC101501116
Ca_16030	0	0	0	0	133.185	major pollen allergen jun v 1-like
Ca_16037	639.62	397.533	325.202	502.675	1358.81	upf0496 plant-like protein
Ca_16059	0	0	0	0	139.325	sugar transporter erd6-like protein
Ca_16064	3015.73	0	3066.58	2633.39	6986.05	tubby-like f-box protein 5-like
Ca_16076	371.617	0	0	0	1652.37	beta-carotene hydroxylase chloroplastic-like
Ca_16077	0	0	0	0	32.2929	salicylate o-methyltransferase-like
Ca_17297	894.668	370.7	909.753	1312.48	3742.34	probable inactive poly
Ca_17303	443.454	0	0	0	1314.52	casp-like protein at5g62820-like
Ca_17325	312.479	0	0	73.6729	741.023	probable alpha-mannosidase i mns5-like
Ca_17334	1880.05	350.544	860.286	1241.12	68241.4	seed linoleate 9s-lipoxygenase-3-like
Ca_19015	0	0	0	0	785.793	protein far1-related sequence 6-like
Ca_19033	0	0	600.497	371.282	2450.74	hypothetical protein PHAVU_001G100300g
Ca_20161	136.643	0	0	0	567.067	PREDICTED: uncharacterized protein LOC101515413
Ca_20445	0	0	0	0	40.0915	unnamed protein product
Ca_20556	1776.35	0	2501.04	644.322	5144.11	inositol hexakisphosphate and diphosphoinositol-pentakisphosphate kinase 2-like
Ca_20557	378.695	0	0	535.708	1178.69	PREDICTED: uncharacterized protein LOC101492372
Ca_20559	213.78	398.602	0	201.61	2503.13	protein notum homolog
Ca_20566	0	0	0	0	76.0445	c3hc4-type ring zinc finger protein
Ca_20581	0	0	0	0	229.764	PREDICTED: uncharacterized protein LOC101505274
Ca_21033	0	0	0	0	46.65	unnamed protein product
Ca_22277	0	0	0	0	161.464	PREDICTED: uncharacterized protein LOC101502208
Ca_23027	0	0	0	0	96.0888	salicylate o-methyltransferase-like
Ca_23029	113.285	0	0	0	302.228	cytochrome p450 716b1-like
Ca_23043	210.386	0	641.801	0	1590.3	PREDICTED: uncharacterized protein LOC101491713
Ca_23241	0	0	0	0	41.5031	PREDICTED: uncharacterized protein LOC101512250, partial
Ca_23492	0	0	0	0	672.701	PREDICTED: uncharacterized protein LOC101505500
Ca_24131	492.93	612.727	501.241	464.87	1656.01	hypothetical protein VITISV_005044
Ca_24236	0	0	0	0	477.847	PREDICTED: uncharacterized protein LOC101492816
Ca_24969	0	0	0	0	30.1455	PREDICTED: uncharacterized protein LOC101504571
Ca_25087	0	0	0	0	129.054	PREDICTED: uncharacterized protein LOC102667056 isoform X2
Ca_25166	0	0	0	0	358.165	PREDICTED: uncharacterized protein LOC101512250, partial
Ca_25216	0	0	0	0	74.8374	PREDICTED: uncharacterized protein LOC101498732
Ca_25558	301.235	0	0	0	803.652	PREDICTED: uncharacterized protein LOC101490372
Ca_25982	323.277	0	0	0	1629.08	PREDICTED: uncharacterized protein LOC101510858
Ca_26195	142.52	0	0	0	549.21	synaptonemal complex protein zip1-like
Ca_26317	391.228	265.259	108.498	134.166	969.941	gag-pol polyprotein
Ca_26494	0	0	0	0	16.1243	hypothetical protein VITISV_025855
Ca_26499	0	0	0	0	1836.92	PREDICTED: uncharacterized protein LOC101503443
Ca_26606	0	0	0	0	31.3481	gdsl esterase lipase at5g45910-like
Ca_27016	0	0	0	0	216.557	nbs-lrr protein
Ca_27827	0	0	0	0	264.45	PREDICTED: uncharacterized protein LOC101512250, partial
Ca_28220	0	0	0	0	167.586	gypsy retrotransposon integrase-like protein 1-like
Ca_01925	3474.44	479.87	5495.81	4247.52	3013.48	serine arginine-rich splicing factor 4-like isoform x1
Ca_01981	4237.04	2430.82	1657.11	3176.19	5957.86	nac domain-containing protein 7-like isoform x1
Ca_03485	817.048	0	712.135	1724.54	426.727	kinesin-4-like isoform x1
Ca_04654	2153.23	0	437.907	0	553.175	PREDICTED: uncharacterized protein LOC101509081
Ca_08797	9532.23	14726.4	415.412	17208.7	4884.29	31 kda chloroplastic-like
Ca_09222	307.288	0	0	1159.18	364.355	btb poz domain-containing protein at5g66560-like
Ca_09223	229.844	0	1402.32	325.14	340.662	wall-associated receptor kinase-like 14-like
Ca_09226	616.113	0	433.732	491.651	393.365	PREDICTED: uncharacterized protein LOC101492032 isoform X1
Ca_09227	873.912	0	0	4120.83	1036.21	proline-trna ligase associated domain protein
Ca_09228	969.83	1808.29	0	914.623	287.485	PREDICTED: uncharacterized protein LOC101509770 isoform X1
Ca_09229	510.327	158.588	389.199	641.703	113.457	PREDICTED: uncharacterized protein LOC101490535 isoform X1
Ca_09230	253.268	0	0	0	135.136	protease 2-like
Ca_09231	908.622	322.698	1187.92	734.485	307.819	PREDICTED: uncharacterized protein LOC101489677 isoform X1
Ca_09232	325.926	0	0	0	0	gdsl esterase lipase at2g23540-like
Ca_09234	173.638	0	0	655.014	308.827	dof zinc finger
Ca_09235	255.711	0	195.017	0	246.35	PREDICTED: uncharacterized protein LOC101515375 isoform X2
Ca_09237	1270.96	2031.23	0	1369.85	2045.21	autophagy-related protein 101-like
Ca_09238	679.71	0	2419.1	1175.2	1343.24	dof zinc finger
Ca_09239	657.844	0	445.957	68.933	476.676	l-ascorbate oxidase homolog
Ca_09240	717.744	0	1532.68	4738.21	2616.95	l-ascorbate oxidase homolog isoform x1
Ca_09242	149.298	371.164	0	46.9331	103.264	nbs-lrr protein
Ca_09243	657.24	6944.24	3341.61	309.913	974.123	siroheme synthase 2-like isoform x1
Ca_09244	4697.28	5703.08	15995.6	3193.64	2752.43	serine threonine-protein kinase srk2i-like
Ca_09245	649.192	0	495.103	765.297	192.439	50s ribosomal protein l25-like
Ca_09247	428.712	0	0	0	31.7706	PREDICTED: uncharacterized protein LOC101511490
Ca_09249	486.894	0	0	459.178	144.329	50s ribosomal protein l25-like
Ca_09250	4078.26	3802.05	2073.51	1602.54	3425.25	dna-directed rna polymerase ii subunit rpb11-like
Ca_09251	750.246	399.676	980.865	1212.92	635.412	peptidyl-prolyl cis-trans isomerase cyp40-like
Ca_09253	0	0	2195.48	0	0	probable phosphoglycerate mutase -like
Ca_09254	838.882	0	2047.26	791.129	944.941	probable phosphoglycerate mutase -like
Ca_09255	1977.92	1271.7	1872.56	1157.79	930.012	cdpk-related protein kinase-like
Ca_09256	324.596	0	0	153.059	0	uncharacterized oxidoreductase -like
Ca_09258	613.086	653.216	1335.91	1486.77	519.246	PREDICTED: uncharacterized protein LOC101508500 isoform X1
Ca_09259	1022.84	1191.96	2145.18	1386.64	1790.77	PREDICTED: uncharacterized protein LOC101508500 isoform X1
Ca_09260	266.419	248.375	1422.28	1570.33	572.563	PREDICTED: uncharacterized protein LOC101508173
Ca_09261	311.46	193.577	475.067	391.64	92.3255	PREDICTED: uncharacterized protein LOC101507859
Ca_09267	1095.83	0	0	1181.09	1624.18	nodulation protein h-like
Ca_09269	846.022	630.979	688.229	212.763	1437.83	PREDICTED: uncharacterized protein LOC101506676 isoform X2
Ca_09270	323.277	602.764	0	457.311	574.97	50s ribosomal protein l25-like
Ca_09271	2285.23	2556.55	697.128	1508.6	338.704	cyclin-dependent kinase inhibitor 7-like
Ca_09272	664.933	1735.72	1014.22	0	197.105	uncharacterized membrane protein at3g27390-like
Ca_09273	547.197	0	0	86.0081	81.1025	b3 domain-containing protein os01g0234100-like isoform x1
Ca_09274	1789.34	0	606.502	2437.47	353.607	PREDICTED: uncharacterized protein LOC101504862
Ca_09275	1761.34	1177.32	3294.83	2585.63	773.315	PREDICTED: uncharacterized protein LOC101497795
Ca_09276	1464.95	0	5745.81	0	2667.56	ethylene-responsive transcription factor erf109-like
Ca_09278	299.721	1117.69	304.775	188.44	207.307	PREDICTED: uncharacterized protein LOC101503893
Ca_09279	4378.13	26614.4	365.914	1583.69	1315.58	zeaxanthin chloroplastic-like
Ca_09280	721.324	672.471	0	1785.69	935.468	PREDICTED: uncharacterized protein LOC101503251
Ca_09281	2593.24	1208.8	5603.55	1324.71	1985.84	heterogeneous nuclear ribonucleoprotein 1-like isoform x1
Ca_09282	1830.1	0	507.533	156.902	641.128	transcription factor hec1-like isoform x1
Ca_09283	0	466.289	0	0	111.197	map3k-like kinase
Ca_09284	240.988	0	0	568.175	428.614	PREDICTED: uncharacterized protein LOC101501112
Ca_09285	1496.46	2125.88	217.384	940.848	1309.65	nicotinate phosphoribosyltransferase-like
Ca_09287	2682.43	588.413	7220.26	148.808	701.601	caffeoyl- 3-o-methyltransferase
Ca_09289	926.877	0	282.751	1136.35	549.506	pi-plc x domain-containing protein at5g67130-like isoform x2
Ca_09290	1325.43	0	1010.84	624.992	982.241	lipoate-protein ligase a-like isoform x1
Ca_09291	1180.18	0	276.941	856.154	26.9107	uncharacterized acetyltransferase at3g50280-like
Ca_09293	145.386	0	332.633	308.497	183.16	filament-like plant protein 7-like isoform x1
Ca_09294	1472.7	392.275	3209	892.846	935.468	otu domain-containing protein 3-like isoform x1
Ca_09295	2718.17	868.828	236.915	1171.86	2279.11	floral homeotic protein apetala 2-like
Ca_09296	7913.04	2950.84	5431.36	8955.11	9793.09	sumo-conjugating enzyme sce1-like
Ca_09297	880.953	0	122.155	944.097	1139.52	chromosome-associated kinesin kif4-like isoform x1
Ca_09298	812.766	0	1716.51	648.577	296.526	probable inactive receptor kinase at5g67200-like
Ca_09299	554.833	0	564.188	2616.25	274.114	protein irx15-like
Ca_09300	1282.68	478.322	391.291	362.899	456.267	probable iron ascorbate oxidoreductase ddb_g0283291-like isoform x2
Ca_09301	929.525	770.285	630.132	1461.02	1040.92	trna-dihydrouridine(16 17) synthase
Ca_09302	2619.12	2663.71	4721.27	785.918	2470.31	probable wrky transcription factor 15-like isoform x1
Ca_09303	312.479	0	953.244	294.692	486.296	probable beta- -xylosyltransferase irx14-like
Ca_09304	1641.01	0	0	0	74.8374	cysteine proteinase
Ca_09305	3914.49	2304.87	2514	4857.45	3297.89	protein rer1a-like
Ca_09306	763.043	316.162	1551.82	159.913	628.299	pentatricopeptide repeat-containing protein at2g44880- partial
Ca_09307	5035.95	2347.44	2240.38	9399.62	2363.6	PREDICTED: cyclin-D3-3-like
Ca_09308	207.911	0	158.563	196.076	138.669	probable lrr receptor-like serine threonine-protein kinase at4g37250-like
Ca_09309	626.189	1556.74	318.374	393.696	773.418	oxidoreductase -like
Ca_09310	762.718	1137.7	775.578	1630.41	979.729	probable cadmium zinc-transporting atpase chloroplastic-like
Ca_09313	0	0	994.265	0	0	PREDICTED: uncharacterized protein LOC101489997
Ca_09315	325.038	606.049	165.259	51.0893	16.0584	probable receptor-like protein kinase at2g23200-like
Ca_09317	838.377	893.253	365.362	112.95	284.022	isoflavone 2 -hydroxylase-like
Ca_09318	2860.65	3200.29	2036.22	899.269	1102.37	solanesyl diphosphate synthase chloroplastic mitochondrial-like
Ca_09319	2485.19	2682.7	2194.58	2035.34	2481.45	f-box-like wd repeat-containing protein tbl1xr1-like
Ca_09320	153.822	0	234.623	0	159.59	pentatricopeptide repeat-containing protein chloroplastic-like
Ca_09322	1400.65	870.528	1186.89	1174.15	1822.24	metal transporter nramp3-like
Ca_09323	1345.37	1672.33	456.016	281.951	1351.5	protein frigida-like
Ca_09324	939.284	0	573.072	708.653	1076.6	protein aspartic protease in guard cell 1-like
Ca_09325	6288.1	0	9591.19	48662.2	5372.63	lysine-rich arabinogalactan protein 18-like
Ca_09326	1027.09	2188.63	1790.41	1107	782.893	probable esterase d14l-like
Ca_09327	0	0	0	0	101.904	uncharacterized serine-rich
Ca_09331	6129.48	1172.17	4315.03	5829.97	1615.07	subtilisin-like protease-like
Ca_09332	1355.56	2246.67	2756.83	1278.39	3616.43	prolyl 4-hydroxylase subunit alpha-1-like
Ca_09333	46041.4	26014	48945.8	53288.8	16543	PREDICTED: uncharacterized protein At2g23090-like
Ca_09334	4047.73	3107.66	2905.4	2919.13	5081.77	casein kinase ii subunit alpha-2-like isoform x1
Ca_09335	624.083	1329.87	271.974	252.239	581.416	btb poz domain-containing protein at5g67385-like isoform x1
Ca_09338	395.652	0	603.484	0	0	PREDICTED: uncharacterized protein LOC101510644
Ca_09339	0	0	8848.66	2279.61	1361.4	peroxidase 73-like
Ca_09340	111.381	0	339.777	0	264.132	PREDICTED: uncharacterized protein LOC101509779 isoform X1
Ca_09342	3538.23	1256.61	14391.6	2224.55	5394	lob domain-containing protein 38-like
Ca_09343	551.17	1468.12	2882.38	74.2565	443.467	formamidase-like isoform x2
Ca_09345	6170.12	5965.29	4879.9	4310.29	3251.56	casein kinase ii subunit chloroplastic-like
Ca_09346	191.629	0	584.58	0	0	PREDICTED: uncharacterized protein LOC101507964
Ca_09347	272.039	0	138.313	1667.6	1034.88	formin-like protein 6-like
Ca_09350	1391.71	2224.2	4245.51	1124.99	2769.92	adenylyl-sulfate kinase
Ca_09351	1046.4	0	0	657.887	1033.94	PREDICTED: uncharacterized protein C12orf43 homolog
Ca_09352	763.206	0	931.289	431.856	90.4944	protein short-root-like
Ca_09353	268.669	667.928	0	506.75	557.488	PREDICTED: uncharacterized protein LOC101505714
Ca_09354	392.721	0	149.754	324.07	203.724	pentatricopeptide repeat-containing protein chloroplastic-like
Ca_09355	2217.27	0	1352.79	1951.65	2103.24	telomere repeat-binding factor 2-like
Ca_09356	6757.11	2907.45	5549.69	8333.23	5315.66	nadh dehydrogenase
Ca_09357	9823.8	5233.41	2854.13	3088.2	6794.8	unknown
Ca_09358	893.551	0	0	1685.37	0	PREDICTED: uncharacterized protein LOC101503782
Ca_09360	212.636	0	0	0	0	PREDICTED: uncharacterized protein LOC101503444
Ca_09361	641.339	0	1956.46	1209.66	190.111	PREDICTED: uncharacterized protein LOC101503119
Ca_09362	677.779	0	1378.41	1065.33	66.971	ocs element-binding factor 1-like
Ca_09363	164.31	3063.64	0	464.87	1412.48	thioredoxin-like protein chloroplastic-like
Ca_09365	2058.93	0	1177.67	121.358	514.961	ap2-like ethylene-responsive transcription factor ant-like isoform x1
Ca_09368	282.007	0	1290.43	0	0	transcription factor rax3-like isoform x1
Ca_09369	1897.02	1248.38	2609.83	876.977	1334.16	nuclear matrix constituent protein 1-like
Ca_09370	523.198	0	1276.85	986.83	1085.63	serine protease
Ca_09371	5916.3	4104.64	2098.62	3114.15	4445.58	homeobox-leucine zipper protein hat22-like
Ca_09372	1030.89	1098.37	0	4027.73	2662.96	probable xyloglucan endotransglucosylase hydrolase protein 6-like
Ca_09373	3185.02	1113.49	1214.52	2956.78	3451.98	dentin sialophospho
Ca_09374	20472	14681.2	16813.9	22276.9	3150.95	cytochrome c oxidase subunit mitochondrial-like
Ca_09375	3992.11	1031.77	3617.31	8275.24	1288.83	leucine-rich repeat receptor-like serine threonine-protein kinase bam1-like
Ca_09376	0	0	0	75.4518	47.4322	probable hexokinase-like 2
Ca_09525	358.629	334.34	820.521	1775.63	2338.77	heat shock protein
Ca_09846	0	0	0	183.821	0	PREDICTED: uncharacterized protein LOC101507548
Ca_09847	715.734	0	1213	749.991	212.164	pentatricopeptide repeat-containing protein mitochondrial-like
Ca_09848	240.988	0	0	0	14.2871	long-chain-alcohol oxidase fao4a-like
Ca_09849	983.827	152.866	875.363	1585.03	801.995	ap-4 complex subunit epsilon- partial
Ca_09850	479.072	714.602	4384.35	271.081	4629.55	abscisic acid 8 -hydroxylase 1-like
Ca_09851	927.597	691.819	2452.42	874.795	1099.87	PREDICTED: uncharacterized protein LOC101505601
Ca_09853	728.642	0	317.54	490.832	462.836	wat1-related protein at4g19185-like
Ca_09854	518.648	0	3164.36	163.041	614.968	thioredoxin domain-containing protein 9-like
Ca_09855	6865.56	4267.05	4363.32	2967.59	3731.1	dna-directed rna polymerase ii subunit rpb4-like
Ca_09856	602.47	612.727	1169.56	1188	974.123	probable apyrase 7-like isoform x1
Ca_09857	423.011	0	0	132.977	835.95	n-acylphosphatidylethanolamine synthase-like
Ca_09858	1773.08	489.777	701.158	1517.32	1060.92	kinesin-like calmodulin-binding isoform x1
Ca_09859	1198.62	0	476.934	294.885	139.033	subtilisin-like protease sdd1-like isoform x1
Ca_09862	120.13	0	366.466	453.167	178.05	uncharacterized transporter ybr287w-like isoform x1
Ca_09863	345.015	0	526.249	650.751	536.93	serine threonine-protein phosphatase 7-like
Ca_09864	911.996	680.183	1669.27	1290.12	973.23	thioredoxin reductase 2-like
Ca_09868	4526.44	1817.79	4886	3415.02	7390.03	3-hydroxy-3-methylglutaryl-coenzyme a reductase 3-like
Ca_09869	367.249	124.5	203.695	724.172	356.279	trafficking protein particle complex subunit 11-like
Ca_09872	1350.44	0	1830.95	1415.08	800.619	probable udp-arabinopyranose mutase 5-like isoform x2
Ca_09873	0	0	436.332	0	0	chitinase 1-like
Ca_09874	303.534	0	0	572.512	809.787	PREDICTED: uncharacterized protein LOC101500000
Ca_09875	760.023	0	0	162.9	368.66	structural maintenance of chromosomes protein 4-like
Ca_09876	339.275	0	413.994	191.977	683.881	malignant fibrous histiocytoma-amplified sequence 1 homolog isoform x1
Ca_09880	83.7116	104.056	255.369	210.524	198.516	monosaccharide-sensing protein 2-like
Ca_09882	965.122	719.806	1177.67	728.146	457.743	ring-h2 finger protein atl80-like
Ca_09885	585.324	873.091	714.232	956.808	717.161	hypothetical protein M569_03096, partial
Ca_09887	633.842	945.462	1031.25	557.91	739.029	glutamate receptor -like isoform x1
Ca_09888	673.949	359.031	881.116	90.7979	114.159	proton-coupled amino acid transporter 3-like
Ca_09889	180.741	0	551.365	852.262	857.229	star-related lipid transfer protein 5-like isoform x1
Ca_09890	3560.87	4426.27	4073.52	1539.16	4046.25	glutathione s-transferase zeta class-like isoform x4
Ca_09892	828.396	1544.58	2527.09	1953.1	2332.82	histone -like
Ca_09893	1416.73	704.418	864.373	1157.94	587.945	serine threonine kinase family protein
Ca_09894	1918.86	795.067	1300.81	1608.56	2275.22	transcriptional regulator atrx homolog isoform x1
Ca_09895	682.301	0	346.903	357.479	89.8905	PREDICTED: uncharacterized protein LOC101491617 isoform X2
Ca_09896	42283.2	20884.5	17938.8	13468.1	35028.7	hmg1 2-like
Ca_09898	2456.4	1717.53	1405.02	1158.29	2503.01	heterogeneous nuclear ribonucleoprotein h2-like
Ca_09899	326.819	406.246	332.33	205.477	2841.77	probable serine threonine-protein kinase chloroplastic-like isoform x2
Ca_09900	1797.2	3769.83	685.313	847.447	665.926	dehydrodolichyl diphosphate synthase 6-like isoform x2
Ca_09903	84.9637	0	259.189	0	50.3713	zinc finger protein basonuclin-1-like
Ca_09906	0	0	0	73.0985	0	isoleucine n-monooxygenase 2-like
Ca_09907	7731.7	4393.48	6514.28	5902.7	6788.38	PREDICTED: ubiquilin-like
Ca_09908	0	0	0	82.4166	0	isoleucine n-monooxygenase 2-like
Ca_09909	641.339	0	0	172.809	135.794	g2 mitotic-specific cyclin-2-like
Ca_09910	1656.79	2059.44	5054.18	3298.57	927.672	phosphoserine chloroplastic-like
Ca_09911	1872.5	4518.23	3024.11	2285.29	2350.85	isocitrate dehydrogenase
Ca_09912	860.098	246.722	201.831	1559.88	1098.28	probable acyl-activating enzyme 2-like
Ca_09913	203.218	0	0	383.3	20.0799	probable acyl-activating enzyme 2-like
Ca_09916	552.264	0	0	390.62	20.4634	probable acyl-activating enzyme 2-like isoform x1
Ca_09917	0	398.602	652.152	201.61	1235.72	adipocyte plasma membrane-associated isoform x1
Ca_09919	822.683	0	0	0	0	adipocyte plasma membrane-associated
Ca_09920	3864.12	25565.5	760.504	2468.62	36.9495	PREDICTED: endochitinase-like
Ca_09921	275.177	513.079	419.724	259.512	122.355	PREDICTED: uncharacterized protein LOC101510421
Ca_09923	1107.09	0	281.439	1479.1	574.303	PREDICTED: IST1-like protein-like
Ca_09924	1222.22	0	0	76.8433	1111.06	UDP-glycosyltransferase
Ca_09925	0	0	0	633.795	199.215	low quality protein: gdsl esterase lipase at5g18430-like
Ca_09930	1167.48	768.29	628.499	1230.55	1099.3	conserved oligomeric golgi complex subunit 8-like
Ca_09931	313.919	390.21	0	493.415	589.345	f-box protein skip23-like
Ca_09932	1147.01	712.884	583.175	360.572	1870.04	upf0548 protein at2g17695-like isoform x2
Ca_09934	116.95	872.235	356.766	110.293	34.6673	ammonium transporter 3 member 1-like
Ca_09937	232.08	0	0	218.869	206.385	pentatricopeptide repeat-containing protein chloroplastic-like
Ca_09938	273.285	0	0	0	81.0096	pentatricopeptide repeat-containing protein at2g44880-like
Ca_09939	4654.19	2263.82	6481.7	3339.65	2699.29	probable protein phosphatase 2c 46-like
Ca_09940	246.975	736.795	602.735	512.416	102.495	transmembrane protein 63a-like
Ca_09941	151.767	0	462.978	572.512	472.375	aspartic proteinase-like protein 1-like
Ca_09943	252.464	470.73	385.08	6785.63	74.8374	peroxidase 64-like
Ca_09946	742.463	615.27	251.66	1011.4	586.899	PREDICTED: uncharacterized protein LOC101504108
Ca_09948	401.647	499.259	0	378.783	793.73	f-box protein at4g35930-like isoform x2
Ca_09949	3608.85	0	200.166	0	0	gdsl esterase lipase exl3-like
Ca_09950	1172.95	1312.21	1789.09	2101.74	3094.49	pentatricopeptide repeat-containing protein at2g44880- partial
Ca_09951	11446.9	6740	15928.3	10605.9	7738.87	rac-like gtp-binding protein rho1-like
Ca_09952	786.089	488.567	0	185.335	135.928	cell cycle checkpoint protein rad17-like
Ca_09953	1466.67	911.557	745.699	1229.49	724.604	dead-box atp-dependent rna helicase 10-like
Ca_09954	828.396	343.241	1403.94	520.827	736.681	dead-box atp-dependent rna helicase 13-like
Ca_09955	1667.21	0	0	471.692	172.973	PREDICTED: uncharacterized protein LOC101499311
Ca_09956	11292.7	5931.2	4366.81	6449.92	6223.48	proteasome subunit alpha type-7
Ca_09957	70.377	262.442	3005.67	66.3709	10.4309	histidine kinase 1-like isoform x1
Ca_09958	1274.46	950.513	2073.51	1282.04	1385.21	PREDICTED: uncharacterized protein LOC101497465
Ca_09960	5120.99	2995.55	6432.59	5587.05	4196.85	26s proteasome non-atpase regulatory subunit 4-like isoform x1
Ca_09961	6724.63	4361.18	25865.5	3033.05	4246.75	rhodanese-like domain-containing protein 17-like
Ca_09962	189.348	0	0	89.2846	336.768	multisite-specific trna:(cytosine-c )-methyltransferase trm4b-like
Ca_09963	0	1876.96	0	593.347	1305.51	calmodulin-lysine n-methyltransferase-like
Ca_09964	1429.39	484.575	1189.22	1348.02	346.673	pathogenesis-related protein 5-like isoform x1
Ca_09965	6059.13	2824.38	2310.48	4642.8	5388.29	cold shock protein 1-like
Ca_09967	833.357	221.976	1271.11	1515.7	1535.12	PREDICTED: uncharacterized protein LOC101494528
Ca_09968	5717.56	969.15	792.813	1225.47	1463.73	chaperone protein dnaj chloroplastic-like
Ca_09969	2269.35	735.881	1504.97	2605.43	906.684	mediator of rna polymerase ii transcription subunit 4-like
Ca_09970	129.733	0	0	61.1738	192.282	dna-(apurinic or apyrimidinic site) lyase 2-like
Ca_09972	324.155	0	0	917.108	288.266	-oxoglutarate 3-dioxygenase-like
Ca_09973	6100.63	1218.74	0	8527.29	4811.64	-oxoglutarate 3-dioxygenase-like
Ca_09974	2583.47	0	0	423.724	499.445	PREDICTED: uncharacterized protein LOC101492260
Ca_09975	1738.27	6482.18	0	1434.41	1094.96	PREDICTED: uncharacterized protein LOC101491926
Ca_09976	740.926	920.993	1130.13	232.916	951.737	PREDICTED: uncharacterized protein LOC101491400 isoform X1
Ca_09977	7634.5	5931.2	0	6299.92	4903.35	peptidyl-prolyl cis-trans isomerase pin1-like
Ca_09978	1100.16	0	0	2371.51	1537.42	peptide methionine sulfoxide reductase a5-like
Ca_09979	375.123	1398.87	0	1061.31	111.197	auxin-induced protein 15a-like
Ca_09980	470.259	194.849	1115.77	689.873	573.082	endoglucanase 10-like
Ca_09981	1154.78	1004.8	1643.95	798.635	1026.93	PREDICTED: nucleolin-like
Ca_09982	15051.5	28483.2	8223.75	22669.2	11986.7	v-type proton atpase 16 kda proteolipid subunit c1 c3 c5
Ca_09983	2254.6	0	0	6185.49	2491.04	PREDICTED: uncharacterized protein LOC101515606
Ca_09984	620.651	308.595	252.446	507.278	282.1	kinesin-related protein 4-like isoform x4
Ca_09985	2693.11	1476.89	2899.61	1942.21	2230.59	probable serine protease eda2-like
Ca_09986	1278.1	1059.14	433.215	803.561	1262.88	PREDICTED: uncharacterized protein LOC101513973
Ca_09987	740.572	1062.18	1216.48	913.312	1739.33	transmembrane and coiled-coil domain-containing protein 4-like
Ca_09990	0	0	515.076	0	0	cytochrome p450 84a1-like
Ca_09991	2354.39	975.526	0	370.061	387.727	gata transcription factor 5-like
Ca_09992	1807.41	2059.44	2450.51	1893.92	1518.01	PREDICTED: uncharacterized protein LOC101512131
Ca_10105	488.889	0	0	0	289.842	PREDICTED: uncharacterized protein LOC101513805
Ca_10609	6068.25	5955.02	7063.67	3689.71	3976.3	cyclin-dependent kinase f-4-like
Ca_11549	853.807	454.846	0	345.088	1373.93	upf0261 protein sace_5696-like
Ca_12746	6742.42	3868.17	5801.32	3260.83	5124.74	spliceosome-associated protein cwc15 homolog
Ca_12747	553.545	0	0	870.059	355.521	glucuronosyltransferase pgsip8-like
Ca_12748	2405.02	1195.81	1956.46	604.831	1615.95	peroxisome biogenesis protein 19-2-like
Ca_12749	288.138	268.623	659.241	339.67	491.121	asparagine0trna chloroplastic mitochondrial-like
Ca_12750	7573.91	7060.95	5776.21	2380.92	187.094	40s ribosomal protein s30
Ca_12751	1261.41	1603.6	1924.01	1676.26	781.827	PREDICTED: uncharacterized protein LOC101509344
Ca_12752	643.414	0	0	242.715	1182.5	zinc finger protein zat9-like
Ca_12753	224.65	0	0	211.862	233.074	wat1-related protein at5g47470-like
Ca_12754	5274.69	0	7426.55	3061.19	601.372	PREDICTED: uncharacterized protein LOC101509988 isoform X1
Ca_12755	439.37	273.075	446.778	345.3	542.675	PREDICTED: uncharacterized protein At1g04910-like isoform X1
Ca_12756	2068.6	1714.22	2427.09	1450.63	1137.29	serine-rich adhesin for platelets-like isoform x1
Ca_12758	1169.5	792.941	324.332	0	693.347	inositol 2-dehydrogenase d-chiro-inositol 3-dehydrogenase-like
Ca_12759	507.417	344.037	703.598	609.041	451.238	PREDICTED: uncharacterized protein LOC101489018
Ca_12760	1692.04	1051.63	2150.72	531.908	1630.1	PREDICTED: uncharacterized protein LOC101489346
Ca_12761	444.279	276.127	225.885	628.484	329.243	probable glycosyltransferase at5g03795-like isoform x1
Ca_12762	1057.53	0	0	598.397	1567.41	anthocyanin regulatory c1
Ca_12764	0	0	220.948	0	21.4698	peptide transporter ptr3-a-like
Ca_12765	228.523	0	0	646.544	0	ethylene-responsive transcription factor erf034-like
Ca_12766	4424.76	1560.84	2736.1	2932.29	4129.84	peroxisomal acyl-coenzyme a oxidase 1-like
Ca_12767	5058.61	3070.89	6818.66	4104.98	3347.76	transcription factor myb1r1-like
Ca_12768	981.803	610.206	2995.07	1080.23	2085.75	PREDICTED: uncharacterized protein LOC101492028
Ca_12769	1924.02	0	2445.57	1360.87	712.917	homeobox-leucine zipper protein hat4-like
Ca_12770	5000.87	5913	2604.61	5866.49	3579.46	glutamic acid-rich
Ca_12771	2175.48	1802.8	2949.55	1481.74	1468.88	dual specificity protein phosphatase dsp8-like
Ca_12772	2748.6	2733.27	6148.87	3283.37	2552.92	desi-like protein at4g17486-like
Ca_12774	7877.58	2797.73	15639.4	3183.92	5782.25	ethylene-responsive transcription factor 5-like
Ca_12775	747.425	3344.66	11400.4	422.927	576.051	ethylene-responsive transcription factor 1a-like
Ca_12776	2766.12	1289.39	1582.18	1467.37	2049.89	ubiquitin carboxyl-terminal hydrolase isozyme l3-like
Ca_12777	864.413	1289.39	527.393	1141.29	1178.69	methylglutaconyl- mitochondrial-like isoform x1
Ca_12780	156.856	0	717.753	0	139.49	phospholipase a1- chloroplastic-like
Ca_12783	0	0	0	147.057	115.558	glycerol-3-phosphate transporter 4-like
Ca_12784	530.173	0	1617.34	1166.65	2724.08	vesicle-associated protein 2-1-like
Ca_12785	6804.37	3964.7	20757.3	7419.69	7752.88	unknown
Ca_12786	369.545	551.227	225.465	487.912	920.166	gata transcription factor 26-like
Ca_12787	238.102	0	0	0	0	hypothetical protein MTR_1g048060
Ca_12788	935.6	0	0	0	443.742	protein bonzai 3-like
Ca_12789	3457.65	3223.48	0	6114.05	6405.92	atp-dependent clp protease proteolytic subunit-related protein chloroplastic-like
Ca_12790	1966.3	2444.18	0	3502.7	3043.87	atp-dependent clp protease proteolytic subunit-related protein chloroplastic-like
Ca_12791	12506.1	5381.13	3912.91	8618.84	2518.97	PREDICTED: uncharacterized protein LOC101498323
Ca_12792	1640.71	1079.71	588.837	1001.2	1029.92	glutamate dehydrogenase a-like
Ca_12794	129.662	0	263.696	183.422	108.901	PREDICTED: uncharacterized protein LOC101498987 isoform X2
Ca_12795	1063.89	1983.68	405.687	2257.5	1852.79	PREDICTED: uncharacterized protein LOC101499522
Ca_12796	71.6451	0	1092.8	135.133	212.376	cationic amino acid transporter chloroplastic-like
Ca_12797	0	197.707	3881.61	0	0	potassium transporter 5-like
Ca_12798	1974.98	981.986	2811.6	1117.54	273.206	serine threonine-protein kinase sapk3-like
Ca_12799	1858.08	1385.79	3400.94	2978.93	1707.45	calcineurin b-like protein 1-like
Ca_12800	13644.2	59118.2	6738.91	25489.9	9552.78	coiled-coil domain-containing protein 97-like isoform x1
Ca_12801	229.512	427.936	175.037	162.336	85.0425	pentatricopeptide repeat-containing protein at4g17616-like
Ca_12802	1877.22	636.395	4164.82	643.769	607.05	PREDICTED: uncharacterized protein LOC101502494
Ca_12803	8097.2	5931.2	6616.38	7227.18	9900.99	casein kinase ii subunit beta-like isoform x1
Ca_12804	50024.4	19132.9	44346.4	52015.5	3548.74	60s ribosomal protein l37a
Ca_12808	2548.91	9505.13	1555.13	755.485	4684.53	beta-amylase chloroplastic-like
Ca_12809	9892.73	1432.66	3515.95	2898.51	2647.78	poly -specific endoribonuclease-b-like
Ca_12810	331.358	0	0	520.827	458.379	PREDICTED: uncharacterized protein LOC101504860 isoform X1
Ca_12811	2683.39	2274.23	372.087	1380.35	1554.71	baculoviral iap repeat-containing protein 2-like isoform x1
Ca_12814	3638.45	1938.3	8720.94	1715.66	4776.39	PREDICTED: uncharacterized protein LOC101505923
Ca_12815	2176.09	2803.3	2293.24	1007.45	949.988	lon protease homolog peroxisomal-like
Ca_12816	3206.69	0	0	806.442	1711	invertase inhibitor-like
Ca_12818	4558.82	4722.29	6180.91	5015.86	6381.44	ras-related protein rabh1b-like
Ca_12821	155.933	1162.98	1427.06	0	46.2231	expansin-like b1-like
Ca_12822	1368.89	0	0	307.373	618.329	dynamin-related protein 1e-like
Ca_12823	2860.65	1066.76	7853.98	4046.71	1356.76	vacuolar protein sorting-associated protein 55 homolog isoform x2
Ca_12824	1039.56	484.575	2774.84	5024.45	4583.79	probable methyltransferase pmt14-like
Ca_12827	6895.32	5999.77	19632.4	7586.61	7562.69	tetraspanin-20-like isoform x1
Ca_12828	211.131	1049.77	8158.25	132.742	166.894	type i inositol -trisphosphate 5-phosphatase 2-like isoform x1
Ca_12829	1263.86	725.085	593.156	733.487	2420.78	ribose-phosphate pyrophosphokinase chloroplastic-like
Ca_12830	804.648	250.051	3681.97	252.948	576.425	peptide transporter ptr1
Ca_12832	2788.99	297.154	486.174	676.344	188.968	probable serine threonine-protein kinase at4g35230-like isoform x2
Ca_12833	2909.49	3616.58	10354.9	2743.87	2443.62	PREDICTED: uncharacterized protein LOC101513425
Ca_12834	449.935	1677.85	0	583.444	316.762	pentatricopeptide repeat-containing protein chloroplastic-like
Ca_12835	819.856	382.165	1250.52	724.862	470.868	protein phosphatase 2c 29-like isoform x1
Ca_12836	899.616	670.95	3293.22	509.043	2240.04	PREDICTED: uncharacterized protein LOC101513738 isoform X1
Ca_12838	518.648	2578.78	0	652.166	153.742	PREDICTED: uncharacterized protein LOC101514627
Ca_12839	261.599	650.351	0	0	0	aluminum activated malate transporter family protein
Ca_12840	1129.94	1203.9	1641.41	862.641	877.238	mnd1-interacting protein 1-like
Ca_12841	655.434	0	0	0	64.7631	PREDICTED: uncharacterized protein LOC101495457
Ca_12842	77.3599	0	943.972	0	298.112	leucine-rich repeat protein shoc-2-like
Ca_12843	769.607	478.322	782.583	362.899	494.289	eyes absent homolog 4-like
Ca_12846	1074.68	1001.89	0	6841.13	477.847	protein lol1-like isoform x1
Ca_12847	1767.24	3295.11	539.113	1666.65	2566.92	PREDICTED: ferredoxin-2-like
Ca_12849	811.49	432.303	353.645	1530.59	618.554	dna-binding protein escarola-like
Ca_12850	132.103	0	3626.92	0	117.477	dna-binding protein escarola-like
Ca_15001	82249.5	33515.3	67296.8	57276.7	37136.8	Histone H3.3
Ca_15102	1136.09	0	315.066	1168.82	1040.92	serine threonine-protein phosphatase 7 long form homolog
Ca_15341	983.946	1079.18	1235.96	600.429	1115.21	nuclear protein related
Ca_15827	189.348	0	288.81	44.6423	84.1921	lrr receptor-like kinase
Ca_15833	130.371	486.164	0	307.373	386.456	lrr receptor-like kinase
Ca_15837	192.092	1193.88	0	60.3857	0	protein weak chloroplast movement under blue light 1-like isoform x1
Ca_15840	1701.57	5009.46	273.199	1520.25	3344.93	plant mca23-20 protein
Ca_15841	1016.44	909.693	992.232	996.92	1108.79	u2 snrnp-associated surp motif-containing isoform x1
Ca_15842	1728.83	2578.78	527.393	1304.33	3126.09	probable calcium-binding protein cml21-like isoform x2
Ca_15843	592.215	315.489	2064.69	478.717	702.198	actin-related protein 8-like isoform x2
Ca_15844	370.463	3683.97	125.57	1086.94	683.298	phototropin-2-like isoform x1
Ca_15845	3325.13	258.327	845.299	1959.91	1745.45	ctp synthase 1-like
Ca_15846	0	0	0	162.336	204.102	membrane-bound transcription factor site-2 protease-like
Ca_15848	1161.91	0	0	852.262	1530.77	actin-related protein 2 3 complex subunit 2-like isoform x1
Ca_15849	296.739	0	0	559.694	307.867	protein tprxl-like
Ca_15850	934.03	1990.33	407.048	377.512	2056.77	transcription factor gte1-like isoform x1
Ca_15851	457.046	1136.24	0	3304.56	1716.1	PREDICTED: uncharacterized protein LOC101491296
Ca_15852	489.893	0	0	2156.03	1161.75	PREDICTED: uncharacterized protein LOC101490982
Ca_15853	3622.66	2894.84	1315.62	1220.16	1176.13	ubx domain-containing protein 7-like
Ca_15855	79.6854	297.154	972.347	75.1494	70.8631	genome poly
Ca_15856	503.329	0	0	1424.03	895.207	defensin-like protein p322-like
Ca_15857	503.329	0	0	2373.39	2685.62	PREDICTED: defensin-like protein-like
Ca_15859	1301.15	970.419	476.31	834.414	246.846	probable histone-lysine n- h3 lysine-9 specific suvh9-like
Ca_15860	162.298	0	1485.31	382.648	264.604	pentatricopeptide repeat-containing protein mitochondrial-like isoform x1
Ca_15861	646.553	0	8875.63	2438.99	0	PREDICTED: uncharacterized protein LOC101514838
Ca_15862	761.419	0	0	79.7862	100.314	probable isoprenylcysteine alpha-carbonyl methylesterase icmel1-like
Ca_15863	1363.3	564.876	2310.48	1428.55	1212.37	protein ltv1 homolog isoform x1
Ca_15864	888.008	367.94	601.987	558.306	716.573	tsl-kinase interacting protein 1-like isoform x3
Ca_15865	153.921	382.658	626.066	0	0	phosphate transporter pho1 homolog 1-like isoform x1
Ca_15866	623.734	1162.98	713.531	1029.4	69.3347	fibroin heavy chain-like
Ca_15868	559.579	368.245	803.314	869.194	361.022	phospholipid-transporting atpase 9-like isoform x1
Ca_15869	245.451	0	0	0	218.276	probable calcium-binding protein cml16-like
Ca_15870	899.616	670.95	182.957	282.802	355.562	uridine-cytidine kinase c-like isoform x2
Ca_15872	81.8169	0	0	0	0	protein chloroplastic-like
Ca_15873	103.281	770.285	0	0	0	protein chloroplastic-like
Ca_15874	8107.02	6478.25	9421.39	11286.3	4405.78	polyadenylate-binding protein 2-like isoform x3
Ca_15875	142.011	529.571	0	0	0	protein chloroplastic-like
Ca_15879	837.116	3121.68	0	1578.93	837.49	crs2-associated factor chloroplastic-like
Ca_15880	2544.83	2372.48	0	599.993	754.361	crs2-associated factor chloroplastic-like
Ca_15881	720.344	1074.49	219.747	611.405	1601.48	PREDICTED: uncharacterized protein LOC101508086
Ca_15882	60.7069	452.763	185.191	0	71.981	cysteine-rich receptor-like protein kinase 3-like isoform x1
Ca_15884	157.477	2348.99	0	0	0	high affinity nitrate transporter -like
Ca_15886	1721.81	6922.41	328.282	1065.62	1116.49	alpha-glucan water chloroplastic-like
Ca_15887	0	0	564.188	0	0	heme-binding protein 2-like
Ca_15938	717.744	2141.23	437.907	406.132	340.416	PREDICTED: uncharacterized protein LOC101507913, partial
Ca_15976	1355.56	561.666	1378.41	994.306	312.531	asc1-like isoform x2
Ca_16018	24580.8	107840	0	48181.2	29467.2	oxygen-evolving enhancer protein chloroplastic-like
Ca_16019	519.778	2907.45	792.813	1225.47	385.193	casp-like protein at3g50810-like
Ca_16022	779.667	0	792.813	980.38	231.116	PREDICTED: STS14 protein-like
Ca_16023	639.277	0	195.017	0	227.4	PREDICTED: uncharacterized protein LOC101503784
Ca_16024	414.486	103.044	0	104.238	81.9103	histone-lysine n-methyltransferase suvr5-like
Ca_16025	848.026	351.374	5173.95	977.476	418.965	btb poz domain-containing protein at3g50780-like isoform x1
Ca_16026	564.816	2106.25	172.302	53.2664	1205.48	bel1-like homeodomain protein 2-like
Ca_16027	979.014	1685	918.942	284.087	982.241	protein da1-related 1-like isoform x1
Ca_16028	2357.09	1910.82	4064.19	3479.34	3523.92	hypothetical protein EUGRSUZ_H02340
Ca_16029	0	490.993	0	62.0853	0	protein lyk5-like
Ca_16032	0	0	0	1071.42	224.512	probable calcium-binding protein cml41-like
Ca_16033	834.189	0	0	1442.29	535.768	probable galacturonosyltransferase-like 1-like
Ca_16034	1964.58	1758.26	1438.34	889.317	489.179	PREDICTED: uncharacterized protein LOC101507965
Ca_16035	514.732	0	392.558	970.862	190.726	elongation of fatty acids protein a-like
Ca_16036	2352.84	2632.19	717.753	998.508	976.429	PREDICTED: uncharacterized protein LOC101508599
Ca_16038	1788.65	4104.64	1259.17	2724.88	1223.55	geranylgeranyl pyrophosphate chloroplastic-like
Ca_16040	823.494	877.396	1076.63	998.508	1220.54	g-box-binding factor 1-like isoform x1
Ca_16042	432.207	0	1318.48	733.686	717.463	PREDICTED: uncharacterized protein C1A6.10-like
Ca_16043	1868.56	1114.89	2508.09	2114.64	642.519	scarecrow-like protein 15-like
Ca_16044	3937.7	4030.91	4239.62	2257.25	2723.57	zinc finger protein nutcracker-like
Ca_16046	92.2576	344.037	844.318	174.012	300.826	PREDICTED: uncharacterized protein LOC101499348
Ca_16047	3493.82	620.418	5582.86	1882.82	1356.23	acidic leucine-rich nuclear phosphoprotein 32-related isoform x1
Ca_16048	755.951	845.703	0	641.627	112.043	proline-rich receptor-like protein kinase perk4-like isoform x3
Ca_16049	278.063	0	0	2097.88	82.4258	PREDICTED: uncharacterized protein LOC101512581
Ca_16050	896.91	0	304.011	187.968	206.788	cytochrome p450 90b1-like
Ca_16051	4857.05	8935.44	3556.04	3969.82	4338.5	succinate dehydrogenase
Ca_16052	2859.67	0	1246.24	1797.92	2462.33	random slug protein 5-like isoform x1
Ca_16053	292.991	156.084	1404.53	315.786	446.661	vam6 vps39-like isoform x2
Ca_16054	153.525	0	468.341	0	0	protein-lysine methyltransferase mettl21a-like
Ca_16055	703.77	524.885	858.763	265.483	104.309	pyridine nucleotide-disulfide oxidoreductase domain-containing protein 2-like
Ca_16056	1282.68	797.204	1956.46	604.831	2598.19	probable adp-ribosylation factor at2g18390-like isoform x1
Ca_16057	0	0	0	320.509	0	gata transcription factor 18-like
Ca_16058	623.245	464.827	0	0	443.394	epoxide hydrolase 4-like
Ca_16060	2281.48	1519.26	3231.36	1690.55	2101.35	sugar transporter erd6-like 6-like
Ca_16061	0	0	0	208.331	0	late embryogenesis abundant protein 76-like
Ca_16062	1089.4	507.808	415.412	898.961	605.491	exosome complex component rrp42-like isoform x1
Ca_16063	1754.25	2180.59	0	1930.12	2253.38	anaphase-promoting complex subunit 10-like isoform x1
Ca_16065	1687.55	11799.5	321.752	596.81	187.59	uncharacterized hydrolase -like
Ca_16066	3546.94	5569.2	6833.82	2992.92	5423.08	soluble inorganic pyrophosphatase-like
Ca_16067	380.507	405.413	663.296	230.687	265.87	low quality protein: axoneme-associated protein mst101 -like
Ca_16068	0	1186.24	9704.03	0	0	PREDICTED: uncharacterized protein LOC101495054
Ca_16069	1906.45	1015.62	1107.77	941.769	995.696	PREDICTED: uncharacterized protein LOC101495383
Ca_16071	860.671	0	0	324.671	1326.66	gtpase era-like isoform x1
Ca_16072	0	0	402.991	124.583	39.1591	PREDICTED: uncharacterized protein LOC101496263
Ca_16073	351.885	0	0	165.927	0	PREDICTED: uncharacterized protein LOC101496592
Ca_16074	1188.14	295.378	966.537	1419.3	1385.31	PREDICTED: uncharacterized protein LOC101497043
Ca_16075	0	0	0	102.738	32.2929	salicylate o-methyltransferase-like
Ca_16304	2657.96	1585.88	4864.99	2606.92	1764.88	l-lactate dehydrogenase a-like
Ca_16722	969.83	0	0	304.874	287.485	serine threonine-protein phosphatase 7 long form homolog
Ca_17282	1005.68	288.482	707.979	1386.17	1834.54	wd40 repeat-containing protein smu1-like isoform x1
Ca_17283	302.668	0	692.485	428.158	100.934	lrr receptor-like kinase family protein
Ca_17284	95.8145	0	584.58	1174.68	1704.13	PREDICTED: uncharacterized protein LOC101501856
Ca_17285	1063.18	0	648.665	601.597	1638.82	motile sperm domain-containing protein 2-like
Ca_17286	0	689.674	2256.75	0	383.759	heme-binding protein 1-like
Ca_17287	169.565	0	0	479.738	125.66	probable apyrase 7-like
Ca_17288	7718.7	2616.71	7848.85	6617.56	5269.43	synaptobrevin-like protein
Ca_17289	380.305	0	128.906	0	12.5259	lrr receptor-like serine threonine-protein kinase gso1-like
Ca_17290	151.286	188.053	153.837	142.674	246.65	morc family cw-type zinc finger protein 3-like
Ca_17291	1163.8	0	591.709	548.774	459.976	PREDICTED: uncharacterized protein LOC101498321
Ca_17292	1862.77	1068.68	2404.15	945.934	743.318	u3 small nucleolar ribonucleoprotein protein mpp10-like
Ca_17293	1253.28	5523.32	0	752.14	945.653	PREDICTED: uncharacterized protein LOC101497660
Ca_17294	883.622	1977.07	1078.23	833.323	436.552	triose phosphate phosphate non-green chloroplastic-like
Ca_17295	609.395	284.061	2556.14	359.191	812.889	inositol-tetrakisphosphate 1-kinase 1-like
Ca_17296	1917.39	510.723	696.328	990.229	1055.54	transducin beta-like protein 3-like
Ca_17298	378.695	0	1155.24	535.708	336.768	PREDICTED: uncharacterized protein LOC101494945
Ca_17299	1769.12	26074.7	2312.93	4528.55	2372.36	unknown
Ca_17300	2584.98	1134.07	3478.98	1935.92	4282.05	peroxisomal membrane protein pex14-like
Ca_17301	175.943	0	715.636	55.309	226.002	PREDICTED: uncharacterized protein LOC101493785 isoform X1
Ca_17304	585.827	1092.3	446.778	276.24	520.968	protein executer chloroplastic-like
Ca_17306	1893.48	3530.48	412.586	892.846	2806.4	PREDICTED: uncharacterized protein LOC101492259 isoform X2
Ca_17307	2650.87	2281.23	2488.21	2115.36	3505.85	dual specificity protein kinase zaka-like
Ca_17309	268.669	0	614.698	126.688	79.6412	u-box domain-containing protein 19-like
Ca_17310	6442.05	6350.91	4517.7	6424.5	7770.13	aldehyde dehydrogenase family 2 member mitochondrial-like isoform x1
Ca_17312	916.198	0	1117.98	1382.47	1249.3	ribonuclease 3-like
Ca_17313	523.198	975.526	798.029	1726.95	2016.18	PREDICTED: uncharacterized protein LOC101489558
Ca_17314	318.671	264.078	324.044	233.746	104.959	rna-dependent rna polymerase 2-like
Ca_17317	5269.8	12505.5	2922.9	4518.02	710.054	ring-h2 finger protein atl48-like
Ca_17318	668.286	0	0	420.163	231.116	wat1-related protein at5g40240-like
Ca_17319	818.45	508.679	208.062	1157.79	1293.93	protease do-like 9-like
Ca_17320	4559.29	278.722	2736.1	7260.25	7267.11	nucleobase-ascorbate transporter 6-like isoform x2
Ca_17321	648.31	805.869	2636.96	1834.22	1793.66	PREDICTED: uncharacterized protein LOC101514073 isoform X2
Ca_17322	222.14	0	0	0	0	pollen-specific protein sf3-like
Ca_17323	589.082	1372.96	449.261	763.879	1680.72	PREDICTED: uncharacterized protein LOC101513422
Ca_17324	14054.2	0	9411.23	11314.5	8941.78	PREDICTED: snakin-2-like
Ca_17330	3082.4	1149.46	0	2906.94	1005.08	ribosomal rna small subunit methyltransferase g-like isoform x2
Ca_17333	0	0	0	400.351	0	coatomer subunit alpha-like
Ca_18081	1094.39	0	1112.85	688.065	216.273	PREDICTED: uncharacterized protein LOC101489332
Ca_18165	2851.53	886.135	1449.8	3361.51	5259.49	PREDICTED: uncharacterized protein LOC101489957 isoform X1
Ca_18207	368.176	0	561.576	347.218	381.983	serine threonine-protein phosphatase 7 long form homolog
Ca_18943	128.683	0	0	0	247.944	PREDICTED: uncharacterized protein LOC101506477
Ca_19184	11463.2	2671.71	3278.39	4054	6265.11	PREDICTED: uncharacterized protein LOC101504845
Ca_19554	1214.14	3395.72	1851.91	2576.3	2159.43	PREDICTED: uncharacterized protein LOC101496870
Ca_20198	175.167	0	0	0	225.007	PREDICTED: uncharacterized protein LOC101503488
Ca_20507	341.942	0	596.07	368.546	492.327	PREDICTED: uncharacterized protein LOC101490320
Ca_20558	601.331	280.302	458.602	425.325	423.348	PREDICTED: uncharacterized protein LOC101492704 isoform X1
Ca_20560	3715.23	6365.55	2144.2	4640.09	10655.8	PREDICTED: uncharacterized protein LOC101493258 isoform X1
Ca_20561	142.69	0	145.096	134.568	197.388	pentatricopeptide repeat-containing protein chloroplastic-like isoform x1
Ca_20562	339.855	1013.88	1036.76	705.119	181.337	PREDICTED: uncharacterized protein LOC101496594
Ca_20563	2258.35	0	0	76.064	23.9085	d-inositol 3-phosphate glycosyltransferase-like
Ca_20564	1486.47	692.897	0	1577.08	1046.5	wpp domain-interacting protein 1-like
Ca_20565	432.991	1345.55	440.292	204.172	213.918	ring-h2 finger protein atl5f
Ca_20567	8220.24	1425.77	4665.4	7031.16	4816.76	60s ribosomal protein l13-1-like
Ca_20568	357.688	0	0	337.327	318.087	tetratricopeptide repeat protein 7b-like
Ca_20569	7952.6	2372.48	11644.8	7649.9	6317.77	uncharacterized protein LOC100799108
Ca_20570	1314.48	2450.91	4009.93	3656.98	1461.19	probable methyltransferase pmt21-like
Ca_20571	550.081	0	719.172	74.1097	279.531	PREDICTED: uncharacterized protein LOC101498220
Ca_20572	508.334	0	2239.92	479.397	251.141	mechanosensitive ion channel protein 10-like
Ca_20573	0	0	717.753	221.891	69.7449	protein brevis radix-like isoform x1
Ca_20576	824.959	615.27	0	311.199	244.541	cadmium-induced protein as8-like isoform x1
Ca_20577	1165.22	0	888.647	549.444	129.526	transmembrane protein 45b-like
Ca_20578	1143.35	1421.21	1937.71	718.841	188.289	isoflavone reductase homolog
Ca_20579	469.18	0	0	221.236	69.5392	cobw domain-containing protein 1-like
Ca_20580	664.672	145.801	0	516.218	857.65	dna (cytosine-5)-methyltransferase cmt2-like
Ca_20582	87.0088	162.232	0	41.0279	232.127	dna repair protein complementing xp-c cells-like protein
Ca_20601	2069.68	3274.32	2582.89	1715.28	1868.43	hypothetical protein VITISV_041073
Ca_20862	1314.48	1225.45	0	0	0	PREDICTED: uncharacterized protein LOC101513325
Ca_21034	787.386	1468.12	2101.74	278.462	671.036	sucrose transport protein suc8-like
Ca_21703	970.506	1757.85	1522.6	993.711	509.615	rna-directed dna polymerase (reverse transcriptase)
Ca_21890	35.9846	268.38	0	33.9362	106.669	integrase core domain containing protein
Ca_21911	2723.49	0	3323.3	5136.92	5651.25	armadillo beta-catenin-like repeat protein
Ca_22058	1760.13	2088.45	2684.72	2867.17	1588.98	hypothetical protein VITISV_042890
Ca_22114	14769.1	5447.02	13367.8	15918.2	13903.7	60s ribosomal protein l7-4-like
Ca_22254	153.525	0	0	0	273.055	gag-pol polyprotein
Ca_22440	792.092	1181.51	0	1195.2	1173.99	PREDICTED: uncharacterized protein LOC101493090
Ca_22575	611.739	1140.62	0	1442.29	1360.03	PREDICTED: uncharacterized protein LOC101502520
Ca_22738	736.352	0	0	0	545.689	hypothetical protein VITISV_010573
Ca_22842	148.739	0	756.237	93.515	396.816	PREDICTED: uncharacterized protein LOC101503488
Ca_23028	419.662	0	960.161	692.603	513.15	upf0261 protein sace_5696-like
Ca_23030	1569.59	0	798.029	0	387.727	probable mitochondrial chaperone bcs1-b-like isoform x1
Ca_23031	1383.06	0	1054.79	1141.29	1486.17	thioredoxin domain-containing protein 9 homolog
Ca_23032	713.878	1597.27	0	673.241	444.389	sec14 cytosolic factor-like isoform x1
Ca_23033	281.508	0	644.073	0	250.341	PREDICTED: uncharacterized protein LOC101505599
Ca_23035	518.085	0	11063.2	13558.5	0	peroxidase 72-like
Ca_23036	1670.71	1246.05	1019.33	5041.95	2476.24	50s ribosomal protein l12-2
Ca_23037	11337	10569.2	15257.9	17767.1	10897.3	protein transport protein sec61 subunit alpha-like isoform x1
Ca_23038	504.927	0	0	238.092	112.256	folate transporter chloroplastic-like isoform x2
Ca_23039	861.737	1377.21	3379.89	232.195	36.4919	bifunctional epoxide hydrolase 2-like
Ca_23040	1046.4	1300.7	0	986.83	0	PREDICTED: uncharacterized protein LOC101508710
Ca_23041	1257.71	901.946	1475.67	958.017	989.411	probable methyltransferase pmt27-like
Ca_23042	943.929	0	1079.82	1112.75	419.711	PREDICTED: uncharacterized protein LOC101509349
Ca_23044	547.197	680.183	1669.27	688.065	811.025	morc family cw-type zinc finger protein 4-like
Ca_23045	2853.58	0	998.944	7323.44	4534.49	beta-galactosidase 3-like
Ca_23046	435.759	0	0	513.692	226.05	3-epi-6-deoxocathasterone 23-monooxygenase-like
Ca_23180	284.022	0	866.431	0	336.768	PREDICTED: uncharacterized protein LOC101502922
Ca_23218	290.241	0	1770.81	0	172.071	PREDICTED: uncharacterized protein LOC101502856
Ca_23412	217.88	0	0	0	226.05	hypothetical protein MTR_6g043310
Ca_24804	73.8403	0	0	0	0	hypothetical protein VITISV_025855
Ca_25254	189.709	1131.91	1041.7	429.384	404.893	hypothetical protein VITISV_025054
Ca_25372	3457.65	0	0	407.604	1089.01	translation initiation factor if-2-like
Ca_25435	0	1468.12	0	0	116.702	dna ligase 1-like
Ca_25737	121.786	227.075	0	803.972	505.41	PREDICTED: cucumisin-like
Ca_26187	263.331	0	401.657	124.171	273.206	PREDICTED: mucin-2-like
Ca_27614	0	0	0	56.137	0	PREDICTED: uncharacterized protein LOC101503488
Ca_27760	79.0517	0	0	0	23.4332	inositol transporter 1-like
Ca_27846	894.464	303.231	496.116	230.058	940.059	PREDICTED: uncharacterized protein LOC101499348
Ca_28012	677.779	2527.5	689.206	1917.59	4286.14	PREDICTED: uncharacterized protein LOC101497268
Ca_28045	1833.93	3730.31	1017.19	943.384	1383.79	PREDICTED: uncharacterized protein LOC101499348
Ca_28194	657.24	1225.45	1002.48	1084.7	389.649	hypothetical protein VITISV_005044
Ca_28242	961.304	1303.56	266.594	494.499	932.589	PREDICTED: uncharacterized protein LOC101499348
qSP-1
Gene_ID	Flower	Leaf	Root	Pod	Seed	Description
Ca_08530	9600.03	3657.3	4618.03	16202	90086.2	bifunctional aspartokinase homoserine dehydrogenase chloroplastic-like
Ca_08548	3079.96	0	3160.74	1760.18	6760.75	methyltransferase-like protein 13-like isoform x1
Ca_08552	2028.05	0	4682.79	6084.87	17743.3	tbc domain protein
Ca_08553	6511.87	0	0	2791.13	25729.3	uv radiation resistance-associated gene
Ca_08555	0	0	0	0	3586.38	glucan endo- -beta-glucosidase-like protein 3-like
Ca_08556	4779.14	0	0	20484.5	45858.9	glucan endo- -beta-d-glucosidase-like
Ca_08558	14062.3	8928.79	19842.8	12557.1	41340.9	pentatricopeptide repeat-containing protein at2g44880- partial
Ca_08559	1416.5	0	0	0	7195.87	non-specific lipid-transfer protein at5g64080-like
Ca_24804	3827.31	3888.21	0	218.729	9361.38	hypothetical protein VITISV_025855
Ca_08531	6030.11	1312.73	11934.5	5169.28	10211.1	long-chain-fatty-acid ligase (amp-forming)
Ca_08532	2290.01	0	42301.2	1963.09	0	protein ralf-like 32-like
Ca_08533	14059.6	3895.45	11805	4930.56	14428.9	microfibrillar-associated protein 1-like
Ca_08534	1409.23	0	0	0	1856.03	pentatricopeptide repeat-containing protein mitochondrial-like
Ca_08535	15057.6	0	34768.1	11294.5	35059.3	protein bud31 homolog 2-like
Ca_08536	3982.62	5201.99	0	3901.8	4817.11	heat stress transcription factor a-5-like
Ca_08537	193944	148203	306379	403282	103726	s-adenosyl-l-homocysteine hydrolase
Ca_08538	48323	63878.7	78866.6	113294	88071.4	serine hydroxymethyltransferase 1-like
Ca_08541	17634.3	5971.63	3016.13	5878.78	33455.3	glutamic acid-rich isoform x1
Ca_08543	8423.01	5615.56	17828.1	9477	13817.4	PREDICTED: uncharacterized protein DDB_G0287625-like isoform X1
Ca_08544	4721.66	0	0	1619.05	9061.46	magnesium transporter nipa2-like isoform x1
Ca_08545	4929.16	5633.55	11381.5	3697.31	8346.78	stress response protein nst1-like
Ca_08546	47914	143882	262484	44698.1	397.72	chalcone synthase 1-like
Ca_08547	4327.57	8792.87	13323.2	1854.89	16691.7	beta-galactosidase 9-like
Ca_08549	7001.29	2667.26	8083.03	2250.68	12349.6	geranylgeranyl transferase type-2 subunit beta-like
Ca_08550	375.924	0	0	0	212.19	cation h(+) antiporter 4-like
Ca_08554	34266.1	8190.91	41370.4	9215.5	37545.2	ubx domain-containing protein 1-like
Ca_08557	1061.01	0	0	0	0	PREDICTED: uncharacterized protein LOC101512857
Ca_08560	420053	670017	24172.1	139324	104589	thiamine thiazole chloroplastic-like
Ca_08561	1409.23	4294.98	0	1208.06	0	non-specific lipid-transfer protein at5g64080-like
Ca_08562	17587.2	0	13536.4	18845.7	19854.2	ino80 complex subunit c-like isoform x1
Ca_08563	2761.82	0	4251.38	11837.8	14809.6	mediator of rna polymerase ii transcription subunit 10b-like isoform x1
Ca_08564	18422.4	14036.7	33084.7	3948.12	39860.9	PREDICTED: uncharacterized protein LOC101510496
Ca_08565	10409.1	0	12818.5	5353.89	12925.9	f-box kelch-repeat protein at1g55270-like
Ca_19459	28250.5	39136.5	0	24217.6	63783.9	f-box protein at4g02760-like isoform x1
Ca_22404	11581.6	16044.5	12965.9	9928.29	20800.3	PREDICTED: uncharacterized protein LOC101500938 isoform X1
qSP-4
Gene_ID	Flower	Leaf	Root	Pod	Seed	Description
Ca_17639	17408.7	7302.97	17892.3	8182.45	54163.7	transcription factor bhlh13-like
Ca_24969	0	0	0	0	1933.14	PREDICTED: uncharacterized protein LOC101504571
Ca_25781	0	0	0	0	4063.75	PREDICTED: uncharacterized protein LOC101490030
Ca_26941	18018	0	18518.5	10162.6	86923.7	uncharacterized loc101213947
Ca_01316	26671.4	29836.5	48732.9	26743.7	52213.9	e3 ubiquitin-protein ligase sinat3-like
Ca_14743	2053.34	3876.19	0	2895.33	12274.6	gag-pol polyprotein
Ca_17631	20403.7	7900.95	12904.9	7081.95	11193	PREDICTED: nephrocystin-3-like
Ca_17632	10956.4	7116.75	18889	12359.4	4596.23	PREDICTED: uncharacterized protein LOC101490119 isoform X1
Ca_17633	21506.9	18044.4	49120.7	24260.9	54133.1	PREDICTED: uncharacterized protein LOC101490666 isoform X1
Ca_17635	466538	789602	661376	1.00719e+06	408298	v-type proton atpase 16 kda proteolipid subunit-like
Ca_17636	68892.4	6669.33	49019.6	5978	25010	auxin response factor 9-like isoform x2
Ca_17637	21339.6	9341.19	22885.9	52330.6	12065.7	PREDICTED: exportin-2-like
Ca_17638	39169.6	24647.5	0	71801	53403	ethylene-responsive transcription factor erf023-like
Ca_17641	57551.4	22285.7	81900.1	57429.9	84500.1	PREDICTED: uncharacterized protein LOC101494013 isoform X1
Ca_17642	7670.87	0	3503.98	11537.5	13229.3	PREDICTED: uncharacterized protein LOC101494537
Ca_17643	68839.6	33900.6	49218.7	45579.8	118024	PREDICTED: uncharacterized protein LOC101494857
Ca_17644	17722.6	18586.7	24286.6	8330	9912.89	dynamin-related protein 12a-like isoform x1
Ca_17645	46369.9	0	0	7472.5	22231.1	serine threonine-protein phosphatase 7 long form homolog
Ca_17646	33484.8	92308.3	8740.3	26380.8	18060.3	clustered mitochondria
Ca_26317	3223.26	0	6625.59	2727	8451.01	gag-pol polyprotein
Ca_26822	0	0	31123.6	0	57165.7	PREDICTED: uncharacterized protein LOC101503443
qPP-2
Gene_ID	Flower	Leaf	Root	Pod	Seed	Description
Ca_09554	8177.15	22931.6	0	19006.3	55720.8	monoacylglycerol lipase abhd6-like
Ca_09552	77222.4	33316.7	41050.9	89744.9	51643.9	enhancer of polycomb homolog 2-like isoform x1
Ca_09553	62371.9	0	0	10355.2	2093.67	wall-associated receptor kinase-like 20-like isoform x1
Ca_09556	22600.4	0	34707.8	96306.2	175246	probable sugar phosphate phosphate translocator at3g10290-like
Ca_09557	82791.9	73319.2	160604	121538	75767.6	probable lrr receptor-like serine threonine-protein kinase at5g10290-like isoform x1
Ca_09558	18197	0	0	10574	6413.71	zinc finger protein stop1 homolog
Ca_09559	43920.3	0	33724.5	51042.5	15480.1	tubulin-folding cofactor c-like
Ca_09560	519854	300146	35221.2	231000	143708	50s ribosomal protein chloroplastic-like
Ca_09561	127211	156076	183150	175560	168138	ubiquitin carboxyl-terminal hydrolase 3-like
Ca_24018	82387.7	175033	143777	110255	123193	calcium-transporting atpase plasma membrane-type-like
