# Supplementary material for: High-density linkage map construction and mapping of seed trait QTLs in chickpea (Cicer arietinum L.) using Genotyping-by-Sequencing (GBS)
Source: Sci Rep. 2015 Dec 3;5:17512. doi: 10.1038/srep17512 (PMC4668357; doi:10.1038/srep17512)
Supplement: Supplementary Table S10 [file srep17512-s11.xls]

## Sheet: Sheet1
Table S10: List of barcodes
Individuals	Barcode
RIL_1	CTCC
RIL_2	TTCTC
RIL_3	GCTTA
RIL_4	AACGCCT
RIL_5	AGGC
RIL_6	TCGTT
RIL_7	TGGCTA
RIL_9	TGCTGGA
RIL_11	TGCA
RIL_13	AGCCC
RIL_15	CTTCCA
RIL_17	AATATGC
RIL_19	GATC
RIL_21	ACCTAA
RIL_23	ACGTGTT
RIL_25	AACCGAGA
RIL_27	ACTA
RIL_29	GTATT
RIL_31	GAGATA
RIL_33	ACGACTAC
RIL_35	TCAC
RIL_37	ATATGT
RIL_39	ATTAATT
RIL_41	ACAGGGAA
RIL_43	CAGA
RIL_45	CTGTA
RIL_47	ATGCCT
RIL_49	GGTGT
RIL_51	AGGAT
RIL_53	ATCGTA
RIL_55	ATTGGAT
RIL_57	ACGTGGTA
RIL_59	AACT
RIL_61	ACCGT
RIL_63	TATTTTT
RIL_65	TAGCATGC
RIL_67	ATTGA
RIL_69	CATCGT
RIL_71	CATAAGT
RIL_73	CCATGGGT
RIL_75	GCGT
RIL_77	GTAA
RIL_79	CTTGCTT
RIL_81	AGTGGA
RIL_83	CATCT
RIL_85	CGCGGT
RIL_87	CGCTGAT
RIL_89	CGCGGAGA
RIL_91	TGCGA
RIL_93	GGTTGT
RIL_95	ATGAAAC
RIL_97	TAGGCCAT
RIL_99	CCTAC
RIL_101	CTATTA
RIL_103	CGGTAGA
RIL_105	CGTGTGGT
RIL_107	CGAT
RIL_109	CCAGCT
RIL_111	AAAAGTT
RIL_113	TGCAAGGA
RIL_115	GAGGA
RIL_117	GCCAGT
RIL_119	CTACGGA
RIL_121	GCTGTGGA
RIL_123	CGCTT
RIL_125	TTCAGA
RIL_127	GAATTCA
RIL_129	TGGTACGT
RIL_131	GGAAC
RIL_133	GGAAGA
RIL_135	GCGGAAT
RIL_137	GGATTGGT
RIL_139	TCACC
RIL_141	TAGGAA
RIL_143	GAACTTC
RIL_145	TCTCAGTC
RIL_147	GTCAA
RIL_149	GTACTT
RIL_151	TAGCGGA
RIL_153	GTGAGGGT
RIL_155	CTAGC
RIL_157	GCTCTA
RIL_159	GGACCTA
RIL_161	CCGGATAT
RIL_163	TAATA
RIL_165	GTTGAA
RIL_167	TCGAAGA
RIL_169	TATCGGGA
RIL_171	ACAAA
RIL_173	CCACAA
RIL_174	GTCGATT
RIL_175	CGCCTTAT
RIL_176	TTCCTGGA
RIL_P1	TAACGA
RIL_P2	TCTGTGA
